# Supplementary material for: The Interactomic Analysis Reveals Pathogenic Protein Networks in Phomopsis longicolla Underlying Seed Decay of Soybean
Source: Front Genet. 2018 Apr 3;9:104. doi: 10.3389/fgene.2018.00104 (PMC5891612; doi:10.3389/fgene.2018.00104)
Supplement: FILE S1 — Cytoscape PiPhom. This file contains the PiPhom predicted interactome as a Cytoscape ver 3.5.1 format file. Interactions shown are indicated and filterable by orthology (many-to-many and one-to-one), confidence value (numerical), and connectivity. Each of subnetworks contains cell wall degrading enzymes, parthenogenesis genes and conserved proteins. [file Data_Sheet_1.ZIP]

Archive with 1 entries (1 files):
- Supplemental_file 1.cys
