# Supplementary material for: The Interactomic Analysis Reveals Pathogenic Protein Networks in Phomopsis longicolla Underlying Seed Decay of Soybean
Source: Front Genet. 2018 Apr 3;9:104. doi: 10.3389/fgene.2018.00104 (PMC5891612; doi:10.3389/fgene.2018.00104)
Supplement: TABLE S1 — PiPhom Interactome Data Tables. The Master Interactome sheet contains all interolog predictions for the Phomopsis longicolla interactome using either many to many or one to one orthology. The supplemental data also contains the connectivity numbers for each of the interlog pairs for the interactome calculated from the master interactome. The dataset also includes the raw tables that were used within the publication. A Node Property sheet provides annotation and shows the number of interactions each proteins has in either the unique or combined datasets. The supplemental dataset also contains the unique data sheet for uploading data into Cytoscape for producing Supplemental File S1. [file Table_1.XLSX]

## Sheet: Sheet1
Phomopsis.A	Phomopsis.B	Organism_results	NumberofAppearance	Experiment_results	CV
g14773.t1	g6302.t1	4	100	11	4400
g6302.t1	g14773.t1	4	112	9	4032
g399.t1	g482.t1	5	113	6	3390
g15590.t1	g14053.t1	3	92	11	3036
g2595.t1	g1006.t1	4	105	7	2940
g149.t1	g6302.t1	4	75	9	2700
g7700.t1	g770.t1	4	72	9	2592
g6437.t1	g13831.t1	3	122	7	2562
g2595.t1	g878.t1	3	105	8	2520
g11614.t1	g16409.t1	3	110	7	2310
g8787.t1	g8719.t1	3	80	9	2160
g9687.t1	g3234.t1	3	76	9	2052
g13605.t1	g9923.t1	4	63	8	2016
g15300.t1	g15300.t1	3	96	7	2016
g16545.t1	g10665.t1	3	54	12	1944
g12934.t1	g12934.t1	5	43	9	1935
g4129.t1	g7360.t1	3	58	11	1914
g13046.t1	g8796.t1	4	52	9	1872
g16545.t1	g8796.t1	3	58	10	1740
g15562.t1	g9972.t1	2	86	10	1720
g16409.t1	g11614.t1	3	70	8	1680
g13605.t1	g2898.t1	3	54	10	1620
g11614.t1	g5475.t1	3	77	7	1617
g11715.t1	g6838.t1	4	40	10	1600
g482.t1	g399.t1	4	43	9	1548
g9923.t1	g13605.t1	3	64	8	1536
g8719.t1	g8787.t1	3	56	9	1512
g473.t1	g8682.t1	4	47	8	1504
g3698.t1	g563.t1	3	50	10	1500
g9310.t1	g383.t1	3	50	10	1500
g9687.t1	g9224.t1	4	53	7	1484
g9687.t1	g9545.t1	3	70	7	1470
g13046.t1	g16545.t1	3	42	11	1386
g2402.t1	g3187.t1	4	49	7	1372
g13046.t1	g15685.t1	4	34	10	1360
g11692.t1	g4275.t1	3	45	10	1350
g16545.t1	g13046.t1	3	50	9	1350
g636.t1	g9628.t1	4	41	8	1312
g651.t1	g9545.t1	3	48	9	1296
g9687.t1	g2567.t1	3	54	8	1296
g15774.t1	g3469.t1	3	61	7	1281
g878.t1	g2595.t1	3	84	5	1260
g147.t1	g753.t1	3	52	8	1248
g5475.t1	g11614.t1	2	78	8	1248
g8682.t1	g473.t1	4	37	8	1184
g12794.t1	g753.t1	3	48	8	1152
g2402.t1	g13143.t1	3	48	8	1152
g12934.t1	g14798.t1	3	42	9	1134
g9687.t1	g8466.t1	3	54	7	1134
g6437.t1	g15738.t1	3	62	6	1116
g9687.t1	g7423.t1	3	62	6	1116
g12794.t1	g147.t1	3	46	8	1104
g4900.t1	g4900.t1	4	55	5	1100
g8641.t1	g8641.t1	5	44	5	1100
g3698.t1	g6838.t1	3	52	7	1092
g13940.t1	g9224.t1	3	36	10	1080
g9687.t1	g13785.t1	3	51	7	1071
g753.t1	g147.t1	4	44	6	1056
g14095.t1	g5519.t1	5	35	6	1050
g3993.t1	g651.t1	3	50	7	1050
g7701.t1	g943.t1	6	35	5	1050
g9687.t1	g13940.t1	3	48	7	1008
g9687.t1	g14653.t1	3	56	6	1008
g13046.t1	g2611.t1	3	30	11	990
g4263.t1	g4263.t1	2	70	7	980
g5524.t1	g2797.t1	2	54	9	972
g11614.t1	g2833.t1	3	64	5	960
g13046.t1	g10665.t1	3	32	10	960
g14571.t1	g3970.t1	2	48	10	960
g4886.t1	g3275.t1	3	40	8	960
g6168.t1	g2723.t1	3	40	8	960
g12934.t1	g14970.t1	3	53	6	954
g16545.t1	g15685.t1	3	34	9	918
g13495.t1	g943.t1	3	38	8	912
g2708.t1	g8710.t1	4	38	6	912
g5475.t1	g16409.t1	3	38	8	912
g428.t1	g12418.t1	3	50	6	900
g943.t1	g14095.t1	3	60	5	900
g9687.t1	g15360.t1	3	50	6	900
g9687.t1	g4219.t1	3	50	6	900
g2611.t1	g15685.t1	3	33	9	891
g13785.t1	g9687.t1	3	37	8	888
g2833.t1	g10461.t1	3	42	7	882
g3698.t1	g11715.t1	3	49	6	882
g11614.t1	g6302.t1	3	72	4	864
g12418.t1	g428.t1	3	36	8	864
g14572.t1	g12344.t1	3	36	8	864
g812.t1	g8693.t1	3	36	8	864
g8682.t1	g3431.t1	3	36	8	864
g6437.t1	g352.t1	3	56	5	840
g7435.t1	g8641.t1	3	56	5	840
g8796.t1	g10665.t1	3	28	10	840
g2568.t1	g8730.t1	2	52	8	832
g754.t1	g6140.t1	2	52	8	832
g66.t1	g6372.t1	2	46	9	828
g9687.t1	g3672.t1	3	46	6	828
g11712.t1	g9545.t1	3	34	8	816
g12432.t1	g8693.t1	3	34	8	816
g2833.t1	g11614.t1	3	54	5	810
g15300.t1	g11715.t1	2	50	8	800
g15562.t1	g10622.t1	3	38	7	798
g1006.t1	g2595.t1	3	66	4	792
g8161.t1	g1073.t1	2	66	6	792
g9687.t1	g15726.t1	3	44	6	792
g9687.t1	g16326.t1	3	44	6	792
g11715.t1	g597.t1	2	39	10	780
g12722.t1	g13940.t1	3	37	7	777
g473.t1	g3431.t1	3	32	8	768
g8034.t1	g8034.t1	3	32	8	768
g59.t1	g59.t1	3	51	5	765
g4609.t1	g2243.t1	2	38	10	760
g11656.t1	g14053.t1	2	54	7	756
g2559.t1	g365.t1	3	42	6	756
g13785.t1	g7423.t1	3	31	8	744
g4840.t1	g943.t1	3	41	6	738
g5452.t1	g5452.t1	2	46	8	736
g6838.t1	g11715.t1	4	23	8	736
g11715.t1	g3698.t1	3	35	7	735
g10461.t1	g2833.t1	3	48	5	720
g12432.t1	g10129.t1	2	40	9	720
g13143.t1	g3187.t1	3	30	8	720
g2902.t1	g2902.t1	4	30	6	720
g4904.t1	g8641.t1	2	60	6	720
g579.t1	g14090.t1	3	40	6	720
g8796.t1	g13046.t1	4	30	6	720
g9545.t1	g651.t1	3	30	8	720
g13729.t1	g2599.t1	3	34	7	714
g14090.t1	g579.t1	3	34	7	714
g9420.t1	g337.t1	3	34	7	714
g943.t1	g943.t1	3	34	7	714
g2243.t1	g4609.t1	2	44	8	704
g4128.t1	g8516.t1	2	50	7	700
g5519.t1	g943.t1	4	35	5	700
g5475.t1	g5475.t1	4	29	6	696
g66.t1	g16324.t1	3	29	8	696
g8693.t1	g812.t1	2	38	9	684
g10129.t1	g12432.t1	3	28	8	672
g10665.t1	g13046.t1	3	28	8	672
g13135.t1	g3236.t1	3	32	7	672
g13143.t1	g2402.t1	3	28	8	672
g13940.t1	g15360.t1	3	28	8	672
g14773.t1	g11733.t1	2	42	8	672
g2567.t1	g15726.t1	3	32	7	672
g3666.t1	g13311.t1	3	32	7	672
g3851.t1	g4968.t1	2	42	8	672
g10960.t1	g2065.t1	2	30	11	660
g943.t1	g7701.t1	4	33	5	660
g105.t1	g11715.t1	3	36	6	648
g10665.t1	g2611.t1	4	27	6	648
g2568.t1	g4739.t1	2	54	6	648
g2723.t1	g284.t1	3	36	6	648
g145.t1	g12417.t1	2	46	7	644
g4263.t1	g955.t1	2	46	7	644
g10803.t1	g13014.t1	2	40	8	640
g16511.t1	g12226.t1	2	40	8	640
g15774.t1	g12934.t1	2	53	6	636
g2616.t1	g7519.t1	3	30	7	630
g2759.t1	g11646.t1	3	35	6	630
g296.t1	g10638.t1	3	30	7	630
g8881.t1	g16409.t1	3	30	7	630
g15685.t1	g10665.t1	3	26	8	624
g15819.t1	g14580.t1	2	39	8	624
g16451.t1	g59.t1	4	26	6	624
g29.t1	g560.t1	3	26	8	624
g3698.t1	g10001.t1	3	34	6	612
g4129.t1	g2324.t1	2	34	9	612
g15685.t1	g2611.t1	4	25	6	600
g4367.t1	g4260.t1	2	50	6	600
g6140.t1	g11612.t1	2	50	6	600
g11302.t1	g1039.t1	3	33	6	594
g10803.t1	g2762.t1	2	42	7	588
g147.t1	g12794.t1	3	28	7	588
g2762.t1	g10803.t1	2	42	7	588
g5375.t1	g8598.t1	3	28	7	588
g8161.t1	g11543.t1	3	28	7	588
g10392.t1	g1027.t1	3	32	6	576
g560.t1	g29.t1	3	24	8	576
g7423.t1	g9545.t1	3	24	8	576
g753.t1	g12794.t1	3	38	5	570
g10665.t1	g16545.t1	3	27	7	567
g12418.t1	g12418.t1	3	27	7	567
g6140.t1	g58.t1	2	56	5	560
g878.t1	g14906.t1	2	138	2	552
g943.t1	g5519.t1	3	46	4	552
g15774.t1	g2103.t1	1	68	8	544
g5512.t1	g6460.t1	2	34	8	544
g13270.t1	g8469.t1	3	30	6	540
g383.t1	g9310.t1	3	30	6	540
g4609.t1	g13605.t1	2	30	9	540
g8436.t1	g2340.t1	2	30	9	540
g9545.t1	g7423.t1	3	30	6	540
g9687.t1	g10638.t1	3	36	5	540
g9687.t1	g2403.t1	3	30	6	540
g9687.t1	g7782.t1	3	30	6	540
g9923.t1	g2243.t1	2	30	9	540
g1170.t1	g922.t1	2	38	7	532
g6908.t1	g2572.t1	2	38	7	532
g10665.t1	g8796.t1	4	22	6	528
g14920.t1	g8327.t1	2	44	6	528
g8609.t1	g11543.t1	2	44	6	528
g15977.t1	g11715.t1	2	29	9	522
g8466.t1	g9224.t1	3	29	6	522
g9687.t1	g6372.t1	4	26	5	520
g15590.t1	g14052.t1	2	37	7	518
g14053.t1	g14052.t1	1	47	11	517
g7422.t1	g433.t1	2	32	8	512
g2372.t1	g1072.t1	2	42	6	504
g2567.t1	g651.t1	3	24	7	504
g2688.t1	g2688.t1	4	21	6	504
g2833.t1	g15675.t1	2	42	6	504
g4839.t1	g12905.t1	3	24	7	504
g8230.t1	g9623.t1	3	24	7	504
g8796.t1	g16545.t1	4	21	6	504
g3376.t1	g3376.t1	4	25	5	500
g14906.t1	g14906.t1	3	33	5	495
g14708.t1	g814.t1	2	35	7	490
g14580.t1	g15819.t1	2	27	9	486
g651.t1	g3993.t1	3	27	6	486
g14095.t1	g943.t1	3	32	5	480
g15729.t1	g3729.t1	3	32	5	480
g758.t1	g2162.t1	2	48	5	480
g8239.t1	g7710.t1	4	20	6	480
g9687.t1	g13970.t1	2	48	5	480
g9687.t1	g16107.t1	3	32	5	480
g13329.t1	g8682.t1	2	34	7	476
g14773.t1	g14469.t1	2	34	7	476
g16293.t1	g3236.t1	2	34	7	476
g3431.t1	g8682.t1	3	26	6	468
g8466.t1	g15360.t1	3	26	6	468
g8648.t1	g16451.t1	3	26	6	468
g8719.t1	g653.t1	3	26	6	468
g8946.t1	g13046.t1	3	39	4	468
g10645.t1	g878.t1	4	29	4	464
g2937.t1	g8288.t1	2	29	8	464
g3739.t1	g7340.t1	3	22	7	462
g2610.t1	g13146.t1	2	38	6	456
g3729.t1	g15729.t1	2	38	6	456
g433.t1	g7422.t1	4	19	6	456
g12861.t1	g12861.t1	3	25	6	450
g16409.t1	g8881.t1	3	30	5	450
g2072.t1	g13014.t1	3	30	5	450
g3672.t1	g3234.t1	3	25	6	450
g55.t1	g9550.t1	3	30	5	450
g8793.t1	g4900.t1	3	30	5	450
g11692.t1	g6306.t1	2	32	7	448
g2091.t1	g8450.t1	2	32	7	448
g14970.t1	g12934.t1	3	37	4	444
g10645.t1	g10645.t1	4	22	5	440
g13785.t1	g2567.t1	4	22	5	440
g15726.t1	g9224.t1	4	22	5	440
g66.t1	g16107.t1	3	29	5	435
g2942.t1	g10501.t1	1	62	7	434
g10053.t1	g6140.t1	1	48	9	432
g13831.t1	g6437.t1	2	72	3	432
g15783.t1	g7422.t1	3	24	6	432
g284.t1	g2723.t1	2	36	6	432
g4260.t1	g4367.t1	2	36	6	432
g6460.t1	g6460.t1	3	24	6	432
g9545.t1	g2567.t1	3	24	6	432
g9628.t1	g636.t1	3	24	6	432
g12720.t1	g579.t1	2	30	7	420
g13940.t1	g12722.t1	2	30	7	420
g13940.t1	g16326.t1	3	20	7	420
g15726.t1	g2567.t1	4	21	5	420
g2411.t1	g2340.t1	3	20	7	420
g2567.t1	g8466.t1	2	30	7	420
g3668.t1	g7332.t1	2	30	7	420
g5431.t1	g7872.t1	3	28	5	420
g5519.t1	g14095.t1	3	28	5	420
g6140.t1	g754.t1	2	30	7	420
g6169.t1	g12909.t1	2	30	7	420
g6849.t1	g1450.t1	2	30	7	420
g755.t1	g12934.t1	3	20	7	420
g7700.t1	g13831.t1	3	28	5	420
g9623.t1	g10114.t1	3	20	7	420
g9687.t1	g296.t1	3	28	5	420
g11612.t1	g8757.t1	2	26	8	416
g2611.t1	g10665.t1	2	26	8	416
g3234.t1	g9687.t1	2	26	8	416
g10413.t1	g6370.t1	2	34	6	408
g10666.t1	g5299.t1	2	34	6	408
g10803.t1	g2798.t1	3	34	4	408
g2162.t1	g758.t1	3	34	4	408
g5548.t1	g15589.t1	2	34	6	408
g66.t1	g10638.t1	2	34	6	408
g863.t1	g2595.t1	3	34	4	408
g922.t1	g1170.t1	2	34	6	408
g9994.t1	g4128.t1	2	34	6	408
g16545.t1	g2611.t1	3	27	5	405
g4252.t1	g8432.t1	3	27	5	405
g10461.t1	g15675.t1	2	40	5	400
g12898.t1	g3729.t1	2	40	5	400
g284.t1	g6168.t1	4	25	4	400
g3698.t1	g2132.t1	2	40	5	400
g11628.t1	g11715.t1	3	19	7	399
g12905.t1	g5399.t1	3	22	6	396
g14922.t1	g147.t1	3	22	6	396
g15606.t1	g5385.t1	3	22	6	396
g3236.t1	g937.t1	3	22	6	396
g651.t1	g11712.t1	3	22	6	396
g14572.t1	g3371.t1	2	28	7	392
g14572.t1	g8623.t1	2	28	7	392
g2599.t1	g14145.t1	2	28	7	392
g2833.t1	g12431.t1	2	28	7	392
g3001.t1	g14955.t1	2	28	7	392
g6849.t1	g2831.t1	2	28	7	392
g105.t1	g10287.t1	3	26	5	390
g12389.t1	g3574.t1	3	26	5	390
g7340.t1	g3739.t1	3	26	5	390
g8787.t1	g8787.t1	3	26	5	390
g9687.t1	g712.t1	3	26	5	390
g13329.t1	g473.t1	2	32	6	384
g2762.t1	g2798.t1	2	32	6	384
g4128.t1	g9994.t1	2	24	8	384
g4249.t1	g318.t1	2	32	6	384
g50.t1	g3736.t1	2	24	8	384
g5299.t1	g10666.t1	2	32	6	384
g579.t1	g5522.t1	2	32	6	384
g6372.t1	g8586.t1	2	24	8	384
g8327.t1	g5385.t1	2	32	6	384
g8450.t1	g2091.t1	2	32	6	384
g8489.t1	g413.t1	1	48	8	384
g8682.t1	g13329.t1	2	24	8	384
g90.t1	g12934.t1	2	32	6	384
g9687.t1	g9433.t1	2	32	6	384
g3236.t1	g13135.t1	4	19	5	380
g4914.t1	g4914.t1	3	21	6	378
g8943.t1	g11715.t1	3	21	6	378
g2103.t1	g3469.t1	2	31	6	372
g107.t1	g2340.t1	2	26	7	364
g10803.t1	g2072.t1	2	26	7	364
g14475.t1	g16295.t1	2	26	7	364
g1072.t1	g878.t1	2	30	6	360
g12417.t1	g145.t1	3	24	5	360
g12696.t1	g12696.t1	3	24	5	360
g13785.t1	g12372.t1	3	30	4	360
g14093.t1	g14093.t1	2	36	5	360
g296.t1	g712.t1	2	30	6	360
g3431.t1	g473.t1	3	20	6	360
g4203.t1	g6367.t1	3	24	5	360
g5427.t1	g9310.t1	3	20	6	360
g6371.t1	g3962.t1	3	24	5	360
g651.t1	g2567.t1	3	24	5	360
g66.t1	g712.t1	2	30	6	360
g7360.t1	g4129.t1	3	24	5	360
g8034.t1	g8771.t1	3	24	5	360
g927.t1	g12769.t1	3	20	6	360
g9545.t1	g9687.t1	3	24	5	360
g9687.t1	g16324.t1	3	24	5	360
g10114.t1	g8230.t1	2	22	8	352
g10638.t1	g296.t1	2	22	8	352
g14955.t1	g3001.t1	2	22	8	352
g8230.t1	g10114.t1	2	22	8	352
g8719.t1	g8453.t1	2	44	4	352
g8793.t1	g10464.t1	2	44	4	352
g814.t1	g14708.t1	2	25	7	350
g2942.t1	g14266.t1	1	58	6	348
g4603.t1	g1006.t1	1	58	6	348
g3672.t1	g4219.t1	3	23	5	345
g9545.t1	g4868.t1	3	23	5	345
g15360.t1	g9224.t1	3	19	6	342
g15590.t1	g14670.t1	3	19	6	342
g2611.t1	g13046.t1	3	19	6	342
g466.t1	g758.t1	3	38	3	342
g758.t1	g466.t1	3	38	3	342
g9420.t1	g3641.t1	3	19	6	342
g13785.t1	g3234.t1	2	34	5	340
g6140.t1	g12433.t1	2	34	5	340
g11614.t1	g10461.t1	3	28	4	336
g11715.t1	g2132.t1	2	24	7	336
g12226.t1	g8230.t1	2	28	6	336
g12905.t1	g4839.t1	3	28	4	336
g14773.t1	g5606.t1	3	28	4	336
g15753.t1	g15753.t1	3	16	7	336
g2567.t1	g15360.t1	2	28	6	336
g2891.t1	g2575.t1	2	24	7	336
g5399.t1	g1015.t1	2	24	7	336
g6168.t1	g284.t1	2	28	6	336
g6372.t1	g10638.t1	2	24	7	336
g66.t1	g9545.t1	2	28	6	336
g8708.t1	g8708.t1	3	28	4	336
g92.t1	g10287.t1	2	24	7	336
g9310.t1	g5427.t1	2	24	7	336
g12794.t1	g1235.t1	3	22	5	330
g12905.t1	g2607.t1	3	22	5	330
g5606.t1	g579.t1	3	22	5	330
g712.t1	g10638.t1	3	22	5	330
g7782.t1	g10638.t1	3	22	5	330
g10419.t1	g5861.t1	3	18	6	324
g11599.t1	g12706.t1	3	18	6	324
g13722.t1	g2549.t1	3	18	6	324
g4840.t1	g11712.t1	3	18	6	324
g7240.t1	g4075.t1	3	18	6	324
g8466.t1	g16326.t1	3	18	6	324
g9224.t1	g15360.t1	3	18	6	324
g9420.t1	g7778.t1	2	27	6	324
g937.t1	g4259.t1	1	46	7	322
g14054.t1	g5604.t1	2	32	5	320
g14773.t1	g579.t1	4	20	4	320
g9994.t1	g8516.t1	2	32	5	320
g16324.t1	g8586.t1	3	21	5	315
g3187.t1	g2402.t1	3	21	5	315
g8453.t1	g8719.t1	3	21	5	315
g8641.t1	g7435.t1	3	21	5	315
g10287.t1	g11715.t1	3	26	4	312
g13014.t1	g10803.t1	2	26	6	312
g15774.t1	g15774.t1	2	39	4	312
g2567.t1	g9224.t1	2	26	6	312
g3574.t1	g2489.t1	2	26	6	312
g5526.t1	g3444.t1	2	26	6	312
g58.t1	g6140.t1	3	26	4	312
g66.t1	g296.t1	2	26	6	312
g8433.t1	g943.t1	3	26	4	312
g8443.t1	g13335.t1	2	26	6	312
g2937.t1	g9645.t1	2	22	7	308
g3631.t1	g12907.t1	3	17	6	306
g1027.t1	g10392.t1	3	20	5	300
g10638.t1	g16107.t1	3	20	5	300
g10665.t1	g15685.t1	3	20	5	300
g11715.t1	g563.t1	3	20	5	300
g12432.t1	g12432.t1	3	20	5	300
g12720.t1	g14090.t1	2	30	5	300
g14706.t1	g5385.t1	2	30	5	300
g15360.t1	g16326.t1	3	20	5	300
g1978.t1	g15658.t1	3	20	5	300
g2438.t1	g15685.t1	3	20	5	300
g3371.t1	g12344.t1	3	20	5	300
g3469.t1	g2103.t1	2	30	5	300
g3698.t1	g597.t1	2	30	5	300
g5362.t1	g16357.t1	3	25	4	300
g712.t1	g16324.t1	3	20	5	300
g8240.t1	g3538.t1	2	30	5	300
g9663.t1	g74.t1	2	30	5	300
g107.t1	g107.t1	3	16	6	288
g11715.t1	g10001.t1	3	16	6	288
g12769.t1	g927.t1	2	18	8	288
g1462.t1	g14968.t1	2	24	6	288
g14707.t1	g13303.t1	3	16	6	288
g16093.t1	g2595.t1	2	36	4	288
g2438.t1	g13046.t1	2	24	6	288
g2546.t1	g8034.t1	2	24	6	288
g2567.t1	g16326.t1	2	24	6	288
g2567.t1	g9545.t1	2	24	6	288
g2902.t1	g9884.t1	1	32	9	288
g3187.t1	g13143.t1	2	24	6	288
g3729.t1	g8763.t1	2	24	6	288
g466.t1	g2162.t1	3	24	4	288
g54.t1	g8034.t1	2	24	6	288
g579.t1	g2229.t1	2	24	6	288
g6140.t1	g8757.t1	2	36	4	288
g66.t1	g5420.t1	2	24	6	288
g6849.t1	g2696.t1	1	32	9	288
g7451.t1	g943.t1	3	24	4	288
g8360.t1	g8360.t1	3	16	6	288
g8466.t1	g15726.t1	3	24	4	288
g9224.t1	g16326.t1	2	18	8	288
g9687.t1	g12372.t1	2	36	4	288
g3528.t1	g13146.t1	3	19	5	285
g10663.t1	g8531.t1	2	20	7	280
g149.t1	g8208.t1	1	40	7	280
g16517.t1	g14949.t1	2	20	7	280
g2072.t1	g10803.t1	2	28	5	280
g2132.t1	g11715.t1	2	20	7	280
g2567.t1	g14653.t1	2	28	5	280
g2723.t1	g6168.t1	2	28	5	280
g2762.t1	g2072.t1	2	28	5	280
g2906.t1	g2906.t1	2	28	5	280
g318.t1	g4249.t1	2	28	5	280
g563.t1	g3698.t1	4	14	5	280
g6140.t1	g6140.t1	2	20	7	280
g7422.t1	g15783.t1	2	20	7	280
g1073.t1	g8161.t1	2	46	3	276
g1072.t1	g2372.t1	1	68	4	272
g11620.t1	g11620.t1	4	17	4	272
g13924.t1	g11702.t1	2	34	4	272
g2833.t1	g8657.t1	2	34	4	272
g3698.t1	g8762.t1	2	34	4	272
g770.t1	g7700.t1	2	34	4	272
g888.t1	g888.t1	4	17	4	272
g12718.t1	g5859.t1	3	15	6	270
g13722.t1	g16288.t1	3	18	5	270
g15562.t1	g15288.t1	3	18	5	270
g2599.t1	g13729.t1	3	18	5	270
g2805.t1	g5544.t1	3	30	3	270
g2942.t1	g8450.t1	1	54	5	270
g4124.t1	g15288.t1	3	18	5	270
g8466.t1	g13940.t1	3	18	5	270
g8623.t1	g3371.t1	3	18	5	270
g10641.t1	g8208.t1	2	22	6	264
g110.t1	g110.t1	3	22	4	264
g12344.t1	g14572.t1	3	22	4	264
g12432.t1	g812.t1	2	22	6	264
g14090.t1	g2229.t1	2	22	6	264
g14922.t1	g12794.t1	2	22	6	264
g15371.t1	g781.t1	2	22	6	264
g15685.t1	g13046.t1	2	22	6	264
g15771.t1	g11702.t1	1	44	6	264
g16093.t1	g16093.t1	3	22	4	264
g16107.t1	g10638.t1	2	22	6	264
g2450.t1	g6381.t1	2	22	6	264
g2489.t1	g12389.t1	2	22	6	264
g3469.t1	g5498.t1	2	22	6	264
g399.t1	g2266.t1	1	44	6	264
g5524.t1	g3266.t1	2	22	6	264
g579.t1	g12720.t1	2	22	6	264
g6140.t1	g10053.t1	1	44	6	264
g8207.t1	g16288.t1	2	22	6	264
g8576.t1	g7739.t1	2	22	6	264
g8657.t1	g2833.t1	3	22	4	264
g8874.t1	g10482.t1	2	22	6	264
g9687.t1	g66.t1	3	22	4	264
g10751.t1	g10751.t1	2	26	5	260
g12433.t1	g58.t1	2	26	5	260
g13363.t1	g943.t1	2	26	5	260
g13924.t1	g12433.t1	2	26	5	260
g15771.t1	g11656.t1	1	52	5	260
g2324.t1	g4129.t1	2	26	5	260
g3444.t1	g15658.t1	4	13	5	260
g4937.t1	g15288.t1	2	26	5	260
g5475.t1	g8752.t1	1	52	5	260
g66.t1	g2403.t1	2	26	5	260
g8454.t1	g14.t1	2	26	5	260
g8469.t1	g14955.t1	2	26	5	260
g8708.t1	g4900.t1	2	26	5	260
g11489.t1	g11715.t1	2	16	8	256
g13605.t1	g11619.t1	2	32	4	256
g16093.t1	g1006.t1	2	32	4	256
g8327.t1	g14920.t1	2	32	4	256
g8747.t1	g11375.t1	2	16	8	256
g878.t1	g10645.t1	3	17	5	255
g14053.t1	g14053.t1	2	21	6	252
g14469.t1	g6302.t1	2	18	7	252
g14949.t1	g16517.t1	2	18	7	252
g15590.t1	g2832.t1	2	18	7	252
g15618.t1	g6358.t1	3	21	4	252
g15729.t1	g8763.t1	3	14	6	252
g16324.t1	g6372.t1	2	21	6	252
g3586.t1	g2988.t1	2	18	7	252
g486.t1	g2489.t1	2	18	7	252
g5860.t1	g5860.t1	3	21	4	252
g6372.t1	g10773.t1	2	21	6	252
g755.t1	g14773.t1	3	14	6	252
g8793.t1	g12762.t1	3	21	4	252
g9650.t1	g101.t1	2	18	7	252
g10965.t1	g943.t1	3	20	4	240
g11302.t1	g14793.t1	2	30	4	240
g11619.t1	g7248.t1	2	20	6	240
g11646.t1	g2759.t1	2	24	5	240
g11656.t1	g12374.t1	2	24	5	240
g11715.t1	g8762.t1	2	20	6	240
g12144.t1	g14055.t1	3	16	5	240
g12144.t1	g5524.t1	3	16	5	240
g12374.t1	g11656.t1	2	30	4	240
g12675.t1	g3615.t1	2	24	5	240
g12720.t1	g5606.t1	2	20	6	240
g13146.t1	g13146.t1	3	20	4	240
g13605.t1	g4609.t1	2	20	6	240
g13643.t1	g8175.t1	2	24	5	240
g13722.t1	g8207.t1	2	20	6	240
g13785.t1	g3672.t1	2	24	5	240
g13924.t1	g13142.t1	2	30	4	240
g14055.t1	g5660.t1	2	20	6	240
g14653.t1	g9224.t1	3	16	5	240
g14773.t1	g12934.t1	3	20	4	240
g14798.t1	g12934.t1	2	24	5	240
g14969.t1	g12740.t1	2	20	6	240
g15927.t1	g1006.t1	2	30	4	240
g16107.t1	g712.t1	2	24	5	240
g1695.t1	g145.t1	2	20	6	240
g1978.t1	g3692.t1	3	20	4	240
g2340.t1	g2411.t1	2	24	5	240
g2546.t1	g12721.t1	2	20	6	240
g2567.t1	g13940.t1	2	24	5	240
g2831.t1	g6849.t1	2	24	5	240
g3177.t1	g9994.t1	3	16	5	240
g3236.t1	g16293.t1	3	20	4	240
g3275.t1	g4886.t1	2	20	6	240
g3371.t1	g9434.t1	3	16	5	240
g3512.t1	g5790.t1	3	16	5	240
g3672.t1	g13785.t1	3	20	4	240
g3672.t1	g9224.t1	3	16	5	240
g3672.t1	g9687.t1	2	24	5	240
g368.t1	g2100.t1	2	40	3	240
g3729.t1	g12898.t1	2	24	5	240
g3765.t1	g5548.t1	2	24	5	240
g4249.t1	g8327.t1	2	20	6	240
g5316.t1	g12144.t1	3	16	5	240
g5371.t1	g12876.t1	2	24	5	240
g5498.t1	g3469.t1	2	20	6	240
g6460.t1	g5512.t1	2	24	5	240
g651.t1	g11526.t1	2	20	6	240
g651.t1	g4868.t1	2	30	4	240
g6849.t1	g10562.t1	2	24	5	240
g7332.t1	g1662.t1	2	20	6	240
g7340.t1	g15568.t1	2	20	6	240
g781.t1	g15371.t1	2	20	6	240
g8161.t1	g6908.t1	2	20	6	240
g8230.t1	g12226.t1	2	20	6	240
g8454.t1	g11714.t1	2	24	5	240
g8469.t1	g13270.t1	2	24	5	240
g8469.t1	g6355.t1	2	24	5	240
g8657.t1	g10461.t1	3	20	4	240
g937.t1	g937.t1	3	20	4	240
g943.t1	g4840.t1	3	20	4	240
g9545.t1	g14653.t1	3	16	5	240
g9545.t1	g8466.t1	2	20	6	240
g955.t1	g4263.t1	2	20	6	240
g9687.t1	g10773.t1	3	20	4	240
g9687.t1	g3710.t1	2	24	5	240
g9687.t1	g5420.t1	3	20	4	240
g9687.t1	g8586.t1	3	20	4	240
g13940.t1	g8466.t1	2	17	7	238
g2403.t1	g10638.t1	3	13	6	234
g5431.t1	g13290.t1	3	26	3	234
g5431.t1	g5371.t1	3	26	3	234
g16226.t1	g14093.t1	2	29	4	232
g14475.t1	g14053.t1	2	23	5	230
g8466.t1	g2567.t1	2	23	5	230
g14773.t1	g1689.t1	2	38	3	228
g16451.t1	g3519.t1	2	19	6	228
g2091.t1	g3697.t1	1	38	6	228
g2801.t1	g2595.t1	1	57	4	228
g9545.t1	g9224.t1	3	19	4	228
g15360.t1	g6372.t1	3	15	5	225
g7340.t1	g13227.t1	3	15	5	225
g8710.t1	g2708.t1	3	25	3	225
g9916.t1	g3848.t1	3	15	5	225
g105.t1	g105.t1	2	28	4	224
g10641.t1	g14469.t1	2	28	4	224
g1347.t1	g4904.t1	2	28	4	224
g14.t1	g11714.t1	2	28	4	224
g15589.t1	g5548.t1	1	28	8	224
g2162.t1	g466.t1	2	28	4	224
g2323.t1	g8749.t1	1	28	8	224
g2762.t1	g13014.t1	2	28	4	224
g2833.t1	g16409.t1	2	28	4	224
g3469.t1	g10497.t1	2	16	7	224
g439.t1	g2334.t1	2	16	7	224
g5385.t1	g919.t1	2	28	4	224
g1006.t1	g15927.t1	2	22	5	220
g10638.t1	g712.t1	2	22	5	220
g11614.t1	g15675.t1	2	22	5	220
g11614.t1	g8208.t1	2	22	5	220
g12226.t1	g16511.t1	2	22	5	220
g13785.t1	g4219.t1	2	22	5	220
g13998.t1	g14469.t1	2	22	5	220
g5385.t1	g10430.t1	2	22	5	220
g7332.t1	g3668.t1	2	22	5	220
g7422.t1	g15371.t1	2	22	5	220
g7572.t1	g16357.t1	2	22	5	220
g7782.t1	g712.t1	2	22	5	220
g8208.t1	g14469.t1	2	22	5	220
g8443.t1	g3757.t1	2	22	5	220
g8793.t1	g10051.t1	2	22	5	220
g8793.t1	g6790.t1	2	22	5	220
g9623.t1	g8230.t1	2	22	5	220
g9972.t1	g15562.t1	2	22	5	220
g10773.t1	g8586.t1	2	18	6	216
g1227.t1	g11715.t1	2	18	6	216
g1235.t1	g12794.t1	3	18	4	216
g12665.t1	g758.t1	2	36	3	216
g12909.t1	g6169.t1	2	18	6	216
g13311.t1	g3666.t1	3	24	3	216
g13730.t1	g2607.t1	2	18	6	216
g13785.t1	g15726.t1	3	18	4	216
g15076.t1	g14588.t1	2	18	6	216
g15675.t1	g2833.t1	2	18	6	216
g16326.t1	g5384.t1	2	18	6	216
g2438.t1	g2611.t1	2	18	6	216
g2450.t1	g8516.t1	2	18	6	216
g2481.t1	g5399.t1	2	18	6	216
g2492.t1	g10605.t1	2	18	6	216
g2549.t1	g16288.t1	3	18	4	216
g2798.t1	g2762.t1	2	18	6	216
g3574.t1	g12389.t1	3	18	4	216
g3962.t1	g6371.t1	3	18	4	216
g5857.t1	g4260.t1	1	36	6	216
g6437.t1	g5659.t1	3	24	3	216
g651.t1	g15360.t1	3	18	4	216
g712.t1	g16107.t1	3	18	4	216
g8249.t1	g14852.t1	3	18	4	216
g8586.t1	g10773.t1	2	18	6	216
g8796.t1	g15685.t1	3	12	6	216
g9224.t1	g13940.t1	2	18	6	216
g943.t1	g13363.t1	2	18	6	216
g9545.t1	g15360.t1	3	18	4	216
g10564.t1	g15566.t1	3	14	5	210
g10638.t1	g16324.t1	3	14	5	210
g1070.t1	g5441.t1	3	14	5	210
g11614.t1	g149.t1	3	14	5	210
g11715.t1	g11489.t1	2	15	7	210
g12144.t1	g3266.t1	3	14	5	210
g15360.t1	g4219.t1	3	14	5	210
g15675.t1	g11614.t1	3	14	5	210
g15685.t1	g8796.t1	3	14	5	210
g15738.t1	g15738.t1	3	10	7	210
g2567.t1	g9687.t1	3	14	5	210
g2611.t1	g16545.t1	2	15	7	210
g2616.t1	g12769.t1	3	14	5	210
g2833.t1	g149.t1	3	35	2	210
g3426.t1	g2719.t1	3	14	5	210
g5375.t1	g14469.t1	1	30	7	210
g6372.t1	g16324.t1	2	15	7	210
g6789.t1	g12986.t1	3	14	5	210
g964.t1	g10604.t1	3	14	5	210
g11302.t1	g7839.t1	2	26	4	208
g13924.t1	g10464.t1	2	26	4	208
g15618.t1	g10659.t1	2	26	4	208
g16545.t1	g2438.t1	2	26	4	208
g2813.t1	g2813.t1	2	26	4	208
g5431.t1	g6811.t1	2	26	4	208
g5859.t1	g12718.t1	4	13	4	208
g651.t1	g8466.t1	2	26	4	208
g6874.t1	g4900.t1	1	26	8	208
g8034.t1	g13708.t1	2	26	4	208
g8034.t1	g5317.t1	2	26	4	208
g10461.t1	g8657.t1	2	34	3	204
g2411.t1	g2815.t1	2	17	6	204
g5359.t1	g9901.t1	2	34	3	204
g8586.t1	g6372.t1	2	17	6	204
g11714.t1	g8454.t1	2	20	5	200
g12389.t1	g2489.t1	2	20	5	200
g12389.t1	g486.t1	2	20	5	200
g12675.t1	g11628.t1	2	20	5	200
g12905.t1	g1015.t1	2	20	5	200
g12934.t1	g11427.t1	2	20	5	200
g14.t1	g8454.t1	2	20	5	200
g14922.t1	g753.t1	2	20	5	200
g15568.t1	g731.t1	2	20	5	200
g15653.t1	g14588.t1	2	20	5	200
g15653.t1	g15076.t1	2	20	5	200
g2243.t1	g9923.t1	2	20	5	200
g2549.t1	g8309.t1	2	20	5	200
g2766.t1	g6460.t1	2	20	5	200
g2797.t1	g5524.t1	2	20	5	200
g2798.t1	g10803.t1	2	20	5	200
g296.t1	g6372.t1	2	20	5	200
g4128.t1	g4128.t1	2	20	5	200
g4840.t1	g651.t1	2	20	5	200
g5371.t1	g13290.t1	2	20	5	200
g5384.t1	g15360.t1	2	20	5	200
g5660.t1	g14055.t1	2	20	5	200
g66.t1	g7423.t1	2	20	5	200
g11712.t1	g11712.t1	3	22	3	198
g149.t1	g2833.t1	3	33	2	198
g5649.t1	g5385.t1	3	11	6	198
g753.t1	g14922.t1	3	22	3	198
g7572.t1	g4914.t1	3	33	2	198
g9923.t1	g9923.t1	3	22	3	198
g12721.t1	g2546.t1	2	14	7	196
g13495.t1	g4868.t1	1	28	7	196
g4900.t1	g6874.t1	1	28	7	196
g3512.t1	g10802.t1	3	13	5	195
g9224.t1	g8466.t1	3	13	5	195
g10092.t1	g561.t1	2	32	3	192
g10638.t1	g7782.t1	2	16	6	192
g11500.t1	g14949.t1	2	16	6	192
g11712.t1	g4868.t1	1	32	6	192
g12344.t1	g3371.t1	3	16	4	192
g12432.t1	g4904.t1	2	16	6	192
g12702.t1	g4904.t1	2	16	6	192
g12704.t1	g4886.t1	2	24	4	192
g12769.t1	g7519.t1	3	16	4	192
g12934.t1	g7340.t1	3	16	4	192
g13155.t1	g8512.t1	2	16	6	192
g13924.t1	g58.t1	2	32	3	192
g13924.t1	g8722.t1	2	24	4	192
g13944.t1	g12718.t1	3	16	4	192
g14572.t1	g8230.t1	2	16	6	192
g14572.t1	g9434.t1	2	24	4	192
g15360.t1	g13785.t1	3	16	4	192
g15360.t1	g13940.t1	2	16	6	192
g15371.t1	g15783.t1	2	16	6	192
g15876.t1	g1470.t1	3	16	4	192
g16451.t1	g8648.t1	3	16	4	192
g2243.t1	g13605.t1	2	24	4	192
g2465.t1	g6437.t1	3	16	4	192
g2567.t1	g13785.t1	2	16	6	192
g2801.t1	g1072.t1	1	48	4	192
g3751.t1	g13916.t1	1	32	6	192
g443.t1	g145.t1	2	16	6	192
g473.t1	g13329.t1	1	32	6	192
g478.t1	g8771.t1	3	16	4	192
g4839.t1	g5399.t1	2	16	6	192
g5431.t1	g3544.t1	2	24	4	192
g5466.t1	g5466.t1	2	16	6	192
g5860.t1	g13146.t1	2	24	4	192
g5861.t1	g10419.t1	2	16	6	192
g6027.t1	g4263.t1	2	16	6	192
g6460.t1	g14822.t1	2	16	6	192
g6460.t1	g2626.t1	3	16	4	192
g66.t1	g7782.t1	2	24	4	192
g7360.t1	g2324.t1	2	16	6	192
g7839.t1	g6790.t1	3	16	4	192
g8034.t1	g11458.t1	3	16	4	192
g8586.t1	g16107.t1	3	16	4	192
g9433.t1	g2567.t1	3	16	4	192
g8466.t1	g7423.t1	2	19	5	190
g8793.t1	g95.t1	3	21	3	189
g6140.t1	g9518.t1	1	26	7	182
g9310.t1	g2485.t1	1	26	7	182
g10287.t1	g6838.t1	2	18	5	180
g10461.t1	g11614.t1	3	12	5	180
g11302.t1	g10051.t1	2	30	3	180
g11619.t1	g13605.t1	2	18	5	180
g11619.t1	g76.t1	3	12	5	180
g11715.t1	g1227.t1	2	18	5	180
g12432.t1	g15288.t1	3	20	3	180
g12740.t1	g318.t1	3	12	5	180
g12907.t1	g3631.t1	2	15	6	180
g13142.t1	g8722.t1	2	18	5	180
g13343.t1	g11619.t1	3	12	5	180
g13924.t1	g15771.t1	2	30	3	180
g13940.t1	g15726.t1	2	18	5	180
g13944.t1	g9193.t1	2	18	5	180
g14077.t1	g10648.t1	3	15	4	180
g14077.t1	g3665.t1	3	15	4	180
g14469.t1	g14773.t1	2	18	5	180
g145.t1	g1695.t1	2	18	5	180
g15726.t1	g15360.t1	3	15	4	180
g15783.t1	g15371.t1	2	18	5	180
g15783.t1	g433.t1	2	18	5	180
g16226.t1	g607.t1	2	30	3	180
g16409.t1	g16409.t1	2	18	5	180
g2229.t1	g14090.t1	2	18	5	180
g2411.t1	g14958.t1	2	18	5	180
g2438.t1	g10665.t1	2	18	5	180
g2485.t1	g5427.t1	2	18	5	180
g2611.t1	g8796.t1	2	15	6	180
g2718.t1	g2718.t1	2	18	5	180
g352.t1	g6437.t1	3	20	3	180
g365.t1	g365.t1	3	12	5	180
g3672.t1	g2567.t1	3	15	4	180
g3672.t1	g7423.t1	2	18	5	180
g4156.t1	g5385.t1	3	15	4	180
g4877.t1	g8232.t1	2	18	5	180
g5385.t1	g8327.t1	2	30	3	180
g579.t1	g5606.t1	3	12	5	180
g66.t1	g8586.t1	2	18	5	180
g66.t1	g9224.t1	2	18	5	180
g7332.t1	g8241.t1	2	18	5	180
g7519.t1	g2616.t1	3	12	5	180
g753.t1	g1235.t1	3	20	3	180
g8161.t1	g8609.t1	2	18	5	180
g8445.t1	g4922.t1	2	18	5	180
g8641.t1	g4904.t1	1	30	6	180
g878.t1	g12866.t1	1	36	5	180
g8945.t1	g12769.t1	3	12	5	180
g9545.t1	g11712.t1	2	18	5	180
g96.t1	g460.t1	3	12	5	180
g10323.t1	g4790.t1	2	22	4	176
g11733.t1	g14773.t1	2	22	4	176
g14054.t1	g10604.t1	2	22	4	176
g14054.t1	g597.t1	2	22	4	176
g15658.t1	g3444.t1	4	11	4	176
g16552.t1	g12934.t1	2	22	4	176
g2801.t1	g10645.t1	1	44	4	176
g2937.t1	g10803.t1	2	22	4	176
g3672.t1	g12372.t1	2	22	4	176
g5385.t1	g3518.t1	2	22	4	176
g8657.t1	g15675.t1	2	22	4	176
g11614.t1	g8657.t1	3	19	3	171
g8793.t1	g8793.t1	3	19	3	171
g10659.t1	g80.t1	2	17	5	170
g12898.t1	g15729.t1	1	34	5	170
g66.t1	g8466.t1	1	34	5	170
g8771.t1	g13708.t1	2	17	5	170
g101.t1	g9650.t1	2	14	6	168
g107.t1	g1015.t1	2	14	6	168
g107.t1	g12905.t1	3	14	4	168
g11302.t1	g14093.t1	2	28	3	168
g11458.t1	g8034.t1	3	14	4	168
g11715.t1	g10287.t1	2	21	4	168
g12718.t1	g13944.t1	3	14	4	168
g12720.t1	g2229.t1	1	28	6	168
g12763.t1	g12763.t1	3	14	4	168
g13270.t1	g6355.t1	3	14	4	168
g13785.t1	g8466.t1	3	14	4	168
g14676.t1	g12905.t1	2	14	6	168
g15360.t1	g2567.t1	3	14	4	168
g15402.t1	g15402.t1	3	14	4	168
g16226.t1	g4900.t1	2	28	3	168
g16288.t1	g13722.t1	3	14	4	168
g16326.t1	g15360.t1	3	14	4	168
g2549.t1	g13722.t1	2	14	6	168
g2616.t1	g8945.t1	3	14	4	168
g2626.t1	g11755.t1	2	14	6	168
g2759.t1	g2985.t1	3	14	4	168
g2759.t1	g3286.t1	3	14	4	168
g2969.t1	g2969.t1	2	21	4	168
g3512.t1	g7826.t1	3	14	4	168
g4124.t1	g16288.t1	2	14	6	168
g4249.t1	g2828.t1	1	24	7	168
g443.t1	g3275.t1	2	14	6	168
g4602.t1	g13146.t1	3	14	4	168
g4922.t1	g2489.t1	2	14	6	168
g5420.t1	g712.t1	2	14	6	168
g6358.t1	g2263.t1	2	14	6	168
g6838.t1	g3698.t1	3	14	4	168
g712.t1	g6372.t1	2	21	4	168
g712.t1	g8466.t1	3	14	4	168
g8232.t1	g4877.t1	3	14	4	168
g8693.t1	g12782.t1	2	14	6	168
g9433.t1	g9687.t1	3	14	4	168
g9628.t1	g9628.t1	3	14	4	168
g10562.t1	g6849.t1	3	11	5	165
g2815.t1	g16178.t1	3	11	5	165
g4900.t1	g2334.t1	1	18	9	162
g8267.t1	g8267.t1	3	18	3	162
g9686.t1	g10392.t1	2	27	3	162
g10803.t1	g2937.t1	2	20	4	160
g11547.t1	g863.t1	2	20	4	160
g12136.t1	g12136.t1	2	16	5	160
g12347.t1	g14075.t1	2	16	5	160
g12372.t1	g9545.t1	2	16	5	160
g12675.t1	g1696.t1	2	20	4	160
g12913.t1	g14920.t1	2	20	4	160
g14058.t1	g714.t1	2	20	4	160
g149.t1	g14469.t1	2	16	5	160
g15590.t1	g11632.t1	2	16	5	160
g16181.t1	g16181.t1	1	40	4	160
g16324.t1	g10638.t1	2	16	5	160
g2100.t1	g368.t1	2	20	4	160
g2229.t1	g579.t1	2	16	5	160
g2230.t1	g15670.t1	2	20	4	160
g2324.t1	g7360.t1	2	16	5	160
g2513.t1	g8203.t1	2	16	5	160
g2566.t1	g3261.t1	2	20	4	160
g2607.t1	g13730.t1	2	16	5	160
g2719.t1	g3426.t1	2	20	4	160
g2798.t1	g13014.t1	2	20	4	160
g2937.t1	g4922.t1	2	20	4	160
g3206.t1	g4485.t1	2	20	4	160
g3266.t1	g14055.t1	2	16	5	160
g3970.t1	g14571.t1	2	20	4	160
g4263.t1	g368.t1	2	16	5	160
g427.t1	g7571.t1	2	16	5	160
g4790.t1	g10323.t1	2	20	4	160
g486.t1	g12389.t1	2	16	5	160
g4922.t1	g8445.t1	2	16	5	160
g5385.t1	g15606.t1	2	16	5	160
g5399.t1	g12905.t1	2	16	5	160
g5399.t1	g4839.t1	2	16	5	160
g5420.t1	g6372.t1	2	20	4	160
g5431.t1	g13959.t1	2	20	4	160
g5476.t1	g5476.t1	2	20	4	160
g5512.t1	g14822.t1	2	16	5	160
g5606.t1	g10665.t1	2	16	5	160
g561.t1	g6321.t1	2	20	4	160
g6140.t1	g11663.t1	2	20	4	160
g6306.t1	g4275.t1	2	20	4	160
g651.t1	g9224.t1	2	20	4	160
g66.t1	g10773.t1	2	20	4	160
g6790.t1	g8793.t1	2	20	4	160
g712.t1	g296.t1	2	16	5	160
g7422.t1	g781.t1	2	20	4	160
g8811.t1	g8586.t1	2	16	5	160
g927.t1	g7519.t1	2	20	4	160
g943.t1	g13495.t1	2	20	4	160
g9645.t1	g8445.t1	2	16	5	160
g10622.t1	g9972.t1	2	26	3	156
g16520.t1	g16520.t1	1	52	3	156
g2595.t1	g2595.t1	3	13	4	156
g3234.t1	g3672.t1	3	13	4	156
g439.t1	g3805.t1	1	26	6	156
g6168.t1	g16554.t1	2	13	6	156
g6359.t1	g12986.t1	3	13	4	156
g712.t1	g2403.t1	3	13	4	156
g888.t1	g943.t1	2	26	3	156
g12669.t1	g8230.t1	1	22	7	154
g13014.t1	g2072.t1	1	22	7	154
g13329.t1	g3431.t1	1	22	7	154
g4904.t1	g12741.t1	1	22	7	154
g8531.t1	g10663.t1	1	22	7	154
g14708.t1	g8450.t1	2	19	4	152
g12326.t1	g11548.t1	2	15	5	150
g12702.t1	g5649.t1	3	10	5	150
g12913.t1	g5385.t1	2	15	5	150
g12934.t1	g14773.t1	3	10	5	150
g13219.t1	g2969.t1	1	30	5	150
g15671.t1	g15186.t1	1	30	5	150
g16107.t1	g6372.t1	2	15	5	150
g2411.t1	g16178.t1	2	15	5	150
g2564.t1	g2564.t1	2	15	5	150
g2595.t1	g863.t1	2	25	3	150
g3015.t1	g7572.t1	3	10	5	150
g3851.t1	g6460.t1	3	10	5	150
g1006.t1	g14948.t1	2	18	4	144
g1006.t1	g16093.t1	2	18	4	144
g10092.t1	g2410.t1	2	24	3	144
g11256.t1	g11256.t1	3	16	3	144
g11302.t1	g3341.t1	2	18	4	144
g11302.t1	g6790.t1	2	24	3	144
g11427.t1	g12934.t1	1	24	6	144
g11543.t1	g8609.t1	2	18	4	144
g11612.t1	g6140.t1	2	18	4	144
g1227.t1	g10287.t1	2	12	6	144
g12344.t1	g9434.t1	2	18	4	144
g12405.t1	g14588.t1	2	18	4	144
g1269.t1	g4696.t1	2	12	6	144
g12702.t1	g3426.t1	3	12	4	144
g12876.t1	g5371.t1	2	18	4	144
g13046.t1	g13046.t1	3	12	4	144
g13311.t1	g13311.t1	2	12	6	144
g13343.t1	g13343.t1	3	12	4	144
g13721.t1	g2484.t1	2	18	4	144
g13785.t1	g16326.t1	2	18	4	144
g1450.t1	g6849.t1	2	18	4	144
g14653.t1	g15726.t1	3	12	4	144
g14822.t1	g6460.t1	2	12	6	144
g14852.t1	g7220.t1	2	18	4	144
g15300.t1	g13614.t1	3	12	4	144
g16226.t1	g2345.t1	2	24	3	144
g16226.t1	g918.t1	2	24	3	144
g16288.t1	g4124.t1	2	18	4	144
g16324.t1	g10773.t1	2	18	4	144
g16409.t1	g5475.t1	2	18	4	144
g2230.t1	g3261.t1	2	24	3	144
g2489.t1	g486.t1	2	18	4	144
g2596.t1	g13254.t1	2	18	4	144
g2599.t1	g2599.t1	3	16	3	144
g2610.t1	g2610.t1	2	18	4	144
g2704.t1	g15568.t1	2	12	6	144
g2898.t1	g15568.t1	2	18	4	144
g296.t1	g16107.t1	2	18	4	144
g2985.t1	g2759.t1	3	16	3	144
g3234.t1	g2567.t1	3	16	3	144
g325.t1	g3274.t1	1	24	6	144
g3370.t1	g12857.t1	1	24	6	144
g3430.t1	g15642.t1	2	18	4	144
g3512.t1	g8467.t1	3	12	4	144
g3710.t1	g16107.t1	3	16	3	144
g4219.t1	g13785.t1	3	12	4	144
g4263.t1	g6027.t1	2	18	4	144
g4739.t1	g2568.t1	2	18	4	144
g4819.t1	g4819.t1	2	18	4	144
g5371.t1	g7872.t1	2	18	4	144
g5385.t1	g893.t1	3	12	4	144
g5861.t1	g12310.t1	2	18	4	144
g59.t1	g16451.t1	2	18	4	144
g712.t1	g10773.t1	3	16	3	144
g712.t1	g4219.t1	3	16	3	144
g7248.t1	g107.t1	1	24	6	144
g7283.t1	g3469.t1	3	16	3	144
g74.t1	g9663.t1	2	18	4	144
g7519.t1	g12769.t1	3	12	4	144
g7572.t1	g7572.t1	2	18	4	144
g758.t1	g5370.t1	3	16	3	144
g77.t1	g3641.t1	3	12	4	144
g770.t1	g13831.t1	2	18	4	144
g7828.t1	g9627.t1	2	18	4	144
g8161.t1	g2572.t1	2	18	4	144
g8230.t1	g12344.t1	2	12	6	144
g8516.t1	g4128.t1	2	18	4	144
g863.t1	g8387.t1	2	18	4	144
g8793.t1	g14053.t1	2	12	6	144
g8793.t1	g7839.t1	2	24	3	144
g8883.t1	g14773.t1	1	24	6	144
g9193.t1	g12718.t1	3	16	3	144
g9224.t1	g15726.t1	3	12	4	144
g9224.t1	g9687.t1	2	12	6	144
g9687.t1	g5402.t1	2	18	4	144
g11500.t1	g16517.t1	2	14	5	140
g11656.t1	g15771.t1	1	28	5	140
g11656.t1	g8722.t1	1	20	7	140
g13605.t1	g13004.t1	2	14	5	140
g13605.t1	g13730.t1	2	14	5	140
g14090.t1	g12720.t1	2	14	5	140
g14090.t1	g5606.t1	2	14	5	140
g14475.t1	g14052.t1	2	14	5	140
g14773.t1	g11543.t1	2	14	5	140
g14773.t1	g11614.t1	2	14	5	140
g14773.t1	g8598.t1	2	14	5	140
g149.t1	g14773.t1	2	14	5	140
g15371.t1	g16546.t1	2	14	5	140
g15371.t1	g7422.t1	2	14	5	140
g15467.t1	g2579.t1	2	14	5	140
g15817.t1	g2815.t1	2	14	5	140
g16107.t1	g2403.t1	2	14	5	140
g16178.t1	g13664.t1	2	14	5	140
g16296.t1	g16295.t1	2	14	5	140
g1662.t1	g7332.t1	1	20	7	140
g1696.t1	g3615.t1	2	14	5	140
g21.t1	g3639.t1	2	14	5	140
g3001.t1	g15566.t1	2	14	5	140
g3641.t1	g12291.t1	2	14	5	140
g3765.t1	g13255.t1	1	28	5	140
g439.t1	g6169.t1	2	14	5	140
g443.t1	g12417.t1	2	14	5	140
g4900.t1	g8708.t1	2	14	5	140
g5384.t1	g16326.t1	2	14	5	140
g5452.t1	g4914.t1	1	28	5	140
g5475.t1	g8881.t1	2	14	5	140
g5498.t1	g5498.t1	2	14	5	140
g5566.t1	g12740.t1	1	20	7	140
g6140.t1	g8722.t1	1	20	7	140
g6372.t1	g5420.t1	2	14	5	140
g651.t1	g2407.t1	2	14	5	140
g651.t1	g651.t1	2	14	5	140
g66.t1	g13785.t1	2	14	5	140
g714.t1	g12347.t1	2	14	5	140
g7250.t1	g2766.t1	2	14	5	140
g7782.t1	g16107.t1	2	14	5	140
g8466.t1	g14653.t1	2	14	5	140
g8598.t1	g5606.t1	2	14	5	140
g8730.t1	g2568.t1	1	28	5	140
g8762.t1	g11715.t1	2	14	5	140
g8811.t1	g6372.t1	2	14	5	140
g9645.t1	g4922.t1	2	14	5	140
g2959.t1	g10124.t1	2	17	4	136
g365.t1	g2559.t1	4	17	2	136
g3672.t1	g13970.t1	2	17	4	136
g2162.t1	g2767.t1	3	9	5	135
g712.t1	g66.t1	3	15	3	135
g10092.t1	g3942.t1	2	22	3	132
g10604.t1	g964.t1	2	22	3	132
g10773.t1	g66.t1	3	11	4	132
g12794.t1	g14922.t1	2	22	3	132
g1347.t1	g8641.t1	2	22	3	132
g13831.t1	g352.t1	2	22	3	132
g15726.t1	g4219.t1	3	11	4	132
g15746.t1	g2844.t1	1	22	6	132
g2547.t1	g11714.t1	2	22	3	132
g2599.t1	g12989.t1	1	22	6	132
g3258.t1	g3258.t1	2	11	6	132
g3765.t1	g15589.t1	1	22	6	132
g4219.t1	g3672.t1	3	11	4	132
g4904.t1	g7435.t1	2	22	3	132
g5408.t1	g5408.t1	1	22	6	132
g5541.t1	g5859.t1	3	11	4	132
g5659.t1	g12891.t1	1	44	3	132
g653.t1	g8719.t1	2	22	3	132
g8443.t1	g15747.t1	1	22	6	132
g8749.t1	g2323.t1	1	22	6	132
g10053.t1	g12433.t1	1	26	5	130
g12898.t1	g7776.t1	1	26	5	130
g13819.t1	g13819.t1	2	13	5	130
g14052.t1	g539.t1	2	13	5	130
g14053.t1	g1027.t1	2	13	5	130
g14053.t1	g13210.t1	2	13	5	130
g15771.t1	g12374.t1	1	26	5	130
g15771.t1	g8722.t1	1	26	5	130
g2223.t1	g5544.t1	1	26	5	130
g3341.t1	g14052.t1	2	13	5	130
g4275.t1	g11692.t1	2	13	5	130
g5385.t1	g4156.t1	2	13	5	130
g6372.t1	g66.t1	2	13	5	130
g7739.t1	g8360.t1	1	26	5	130
g785.t1	g5520.t1	1	26	5	130
g10413.t1	g2567.t1	2	16	4	128
g10960.t1	g16558.t1	2	16	4	128
g115.t1	g6437.t1	2	16	4	128
g12433.t1	g6140.t1	2	16	4	128
g12665.t1	g2162.t1	2	16	4	128
g12722.t1	g9224.t1	2	16	4	128
g12905.t1	g14676.t1	2	16	4	128
g13146.t1	g2610.t1	2	16	4	128
g13329.t1	g13329.t1	2	16	4	128
g13601.t1	g943.t1	2	16	4	128
g13832.t1	g13832.t1	2	16	4	128
g13924.t1	g11656.t1	1	32	4	128
g14571.t1	g2391.t1	2	16	4	128
g15562.t1	g2568.t1	2	16	4	128
g15726.t1	g7423.t1	2	16	4	128
g1978.t1	g3444.t1	2	16	4	128
g2091.t1	g2446.t1	2	16	4	128
g2243.t1	g13004.t1	2	16	4	128
g2273.t1	g13999.t1	2	16	4	128
g2489.t1	g3574.t1	2	16	4	128
g2547.t1	g11302.t1	2	16	4	128
g2567.t1	g13970.t1	2	16	4	128
g2937.t1	g13014.t1	2	16	4	128
g325.t1	g32.t1	2	16	4	128
g3255.t1	g3255.t1	2	16	4	128
g3672.t1	g9545.t1	2	16	4	128
g383.t1	g5427.t1	2	16	4	128
g4219.t1	g7423.t1	2	16	4	128
g439.t1	g439.t1	2	16	4	128
g52.t1	g52.t1	2	16	4	128
g5375.t1	g8576.t1	2	16	4	128
g5474.t1	g8271.t1	1	32	4	128
g59.t1	g8648.t1	2	16	4	128
g6279.t1	g6279.t1	2	16	4	128
g6460.t1	g8576.t1	2	16	4	128
g66.t1	g3234.t1	2	16	4	128
g7423.t1	g3234.t1	2	16	4	128
g8466.t1	g9545.t1	2	16	4	128
g863.t1	g11547.t1	2	16	4	128
g8719.t1	g8719.t1	2	16	4	128
g8787.t1	g8641.t1	2	16	4	128
g918.t1	g2504.t1	2	16	4	128
g9545.t1	g16107.t1	2	16	4	128
g9629.t1	g8034.t1	1	16	8	128
g9923.t1	g2898.t1	2	16	4	128
g9923.t1	g2906.t1	2	16	4	128
g9972.t1	g2568.t1	2	16	4	128
g13343.t1	g107.t1	3	14	3	126
g13785.t1	g14653.t1	3	14	3	126
g13998.t1	g13998.t1	3	14	3	126
g15402.t1	g24.t1	1	18	7	126
g15747.t1	g13335.t1	1	18	7	126
g2072.t1	g2762.t1	3	14	3	126
g2833.t1	g2833.t1	3	14	3	126
g4603.t1	g2595.t1	1	42	3	126
g5385.t1	g12913.t1	3	14	3	126
g5541.t1	g9193.t1	3	14	3	126
g5566.t1	g4961.t1	1	18	7	126
g563.t1	g6838.t1	3	14	3	126
g5860.t1	g2703.t1	1	18	7	126
g66.t1	g3710.t1	2	21	3	126
g7148.t1	g14053.t1	1	42	3	126
g7839.t1	g1039.t1	3	14	3	126
g9545.t1	g15726.t1	3	14	3	126
g1006.t1	g1006.t1	2	12	5	120
g1015.t1	g107.t1	2	12	5	120
g10413.t1	g7423.t1	2	12	5	120
g10638.t1	g2403.t1	2	12	5	120
g10638.t1	g8586.t1	3	10	4	120
g10659.t1	g8267.t1	2	12	5	120
g10665.t1	g10665.t1	3	10	4	120
g10773.t1	g10638.t1	3	10	4	120
g11607.t1	g11607.t1	2	12	5	120
g11632.t1	g15590.t1	2	12	5	120
g11656.t1	g14052.t1	1	24	5	120
g11702.t1	g15771.t1	1	24	5	120
g12144.t1	g2797.t1	2	12	5	120
g12144.t1	g5316.t1	3	10	4	120
g12433.t1	g11656.t1	2	20	3	120
g12934.t1	g10648.t1	3	10	4	120
g12934.t1	g15774.t1	1	24	5	120
g13155.t1	g13707.t1	2	12	5	120
g13227.t1	g7340.t1	2	12	5	120
g13924.t1	g13477.t1	1	30	4	120
g13940.t1	g9687.t1	2	12	5	120
g14266.t1	g2942.t1	1	24	5	120
g15425.t1	g15425.t1	3	10	4	120
g15726.t1	g8466.t1	2	10	6	120
g15729.t1	g12898.t1	2	20	3	120
g15771.t1	g13477.t1	1	24	5	120
g16100.t1	g798.t1	2	12	5	120
g16295.t1	g7221.t1	2	15	4	120
g16326.t1	g4219.t1	3	10	4	120
g16544.t1	g8512.t1	2	12	5	120
g1696.t1	g12675.t1	2	12	5	120
g2403.t1	g712.t1	2	12	5	120
g2438.t1	g16545.t1	2	12	5	120
g2464.t1	g15727.t1	3	20	2	120
g2464.t1	g8719.t1	3	20	2	120
g2563.t1	g15402.t1	2	12	5	120
g2572.t1	g6908.t1	3	10	4	120
g2595.t1	g12866.t1	1	24	5	120
g2595.t1	g15927.t1	2	12	5	120
g2607.t1	g1015.t1	2	12	5	120
g2797.t1	g8263.t1	2	12	5	120
g2798.t1	g2937.t1	1	24	5	120
g2942.t1	g2262.t1	1	30	4	120
g3574.t1	g486.t1	2	20	3	120
g4248.t1	g4248.t1	2	20	3	120
g4868.t1	g4367.t1	1	20	6	120
g5356.t1	g13120.t1	1	20	6	120
g5385.t1	g7456.t1	2	15	4	120
g5787.t1	g7917.t1	2	12	5	120
g6358.t1	g6358.t1	2	12	5	120
g6367.t1	g4203.t1	3	10	4	120
g6460.t1	g2531.t1	2	12	5	120
g653.t1	g653.t1	2	12	5	120
g7710.t1	g8239.t1	3	10	4	120
g8034.t1	g2797.t1	3	10	4	120
g8207.t1	g13722.t1	2	12	5	120
g8309.t1	g2549.t1	2	12	5	120
g8466.t1	g9687.t1	2	12	5	120
g8512.t1	g16544.t1	2	12	5	120
g8586.t1	g10638.t1	2	12	5	120
g8598.t1	g5375.t1	3	10	4	120
g8693.t1	g2699.t1	1	20	6	120
g870.t1	g13304.t1	2	12	5	120
g8777.t1	g2696.t1	1	24	5	120
g8811.t1	g712.t1	2	12	5	120
g9224.t1	g12722.t1	2	12	5	120
g9224.t1	g14653.t1	2	12	5	120
g9224.t1	g2567.t1	2	12	5	120
g9310.t1	g11543.t1	2	12	5	120
g9420.t1	g5332.t1	2	20	3	120
g9545.t1	g13785.t1	3	10	4	120
g9550.t1	g55.t1	2	12	5	120
g9193.t1	g5859.t1	3	13	3	117
g8787.t1	g4904.t1	1	38	3	114
g1006.t1	g11550.t1	2	14	4	112
g10323.t1	g8710.t1	2	14	4	112
g10464.t1	g11656.t1	2	14	4	112
g10641.t1	g8441.t1	2	14	4	112
g11302.t1	g931.t1	1	28	4	112
g11714.t1	g14.t1	2	14	4	112
g11732.t1	g5466.t1	2	14	4	112
g12344.t1	g8623.t1	2	14	4	112
g12721.t1	g478.t1	2	14	4	112
g12721.t1	g8034.t1	2	14	4	112
g12934.t1	g2103.t1	2	14	4	112
g12934.t1	g3851.t1	2	14	4	112
g13254.t1	g2596.t1	2	14	4	112
g13707.t1	g16544.t1	2	14	4	112
g13940.t1	g3672.t1	2	14	4	112
g14053.t1	g10392.t1	2	14	4	112
g14090.t1	g5522.t1	2	14	4	112
g14469.t1	g13998.t1	2	14	4	112
g14571.t1	g450.t1	1	28	4	112
g14822.t1	g5512.t1	2	14	4	112
g14904.t1	g13999.t1	2	14	4	112
g14964.t1	g12418.t1	2	14	4	112
g15076.t1	g15653.t1	2	14	4	112
g15371.t1	g433.t1	2	14	4	112
g15402.t1	g2563.t1	2	14	4	112
g15653.t1	g12405.t1	2	14	4	112
g15675.t1	g10461.t1	2	14	4	112
g15783.t1	g781.t1	2	14	4	112
g16107.t1	g8586.t1	2	14	4	112
g16168.t1	g8813.t1	2	14	4	112
g2064.t1	g4839.t1	1	16	7	112
g2340.t1	g1015.t1	2	14	4	112
g2438.t1	g8796.t1	2	14	4	112
g2489.t1	g2489.t1	2	14	4	112
g2567.t1	g4219.t1	2	14	4	112
g2766.t1	g14053.t1	2	14	4	112
g2798.t1	g2072.t1	2	14	4	112
g2825.t1	g2437.t1	1	16	7	112
g2898.t1	g12898.t1	2	14	4	112
g29.t1	g15288.t1	2	14	4	112
g296.t1	g16324.t1	2	14	4	112
g3234.t1	g7423.t1	2	14	4	112
g3266.t1	g12144.t1	2	14	4	112
g3275.t1	g145.t1	2	14	4	112
g3518.t1	g9624.t1	2	14	4	112
g3639.t1	g3641.t1	2	14	4	112
g4839.t1	g1015.t1	2	14	4	112
g4904.t1	g4124.t1	2	14	4	112
g494.t1	g1978.t1	2	14	4	112
g5449.t1	g4780.t1	2	14	4	112
g5524.t1	g5348.t1	2	14	4	112
g6169.t1	g8230.t1	2	14	4	112
g6355.t1	g8469.t1	2	14	4	112
g636.t1	g761.t1	2	14	4	112
g6372.t1	g16107.t1	2	14	4	112
g6372.t1	g7782.t1	2	14	4	112
g6381.t1	g2450.t1	2	14	4	112
g6460.t1	g2766.t1	2	14	4	112
g712.t1	g3234.t1	2	14	4	112
g712.t1	g5420.t1	2	14	4	112
g712.t1	g7782.t1	2	14	4	112
g7422.t1	g16546.t1	2	14	4	112
g7423.t1	g4219.t1	2	14	4	112
g758.t1	g758.t1	2	14	4	112
g8207.t1	g2549.t1	2	14	4	112
g8232.t1	g8641.t1	2	14	4	112
g8466.t1	g12722.t1	2	14	4	112
g849.t1	g15738.t1	2	14	4	112
g8945.t1	g7519.t1	2	14	4	112
g9213.t1	g2599.t1	2	14	4	112
g943.t1	g13601.t1	2	14	4	112
g9624.t1	g22.t1	1	16	7	112
g9672.t1	g10689.t1	2	14	4	112
g10961.t1	g8466.t1	2	11	5	110
g12310.t1	g10419.t1	1	22	5	110
g12696.t1	g8749.t1	1	22	5	110
g13605.t1	g2243.t1	1	22	5	110
g14793.t1	g11302.t1	2	11	5	110
g15288.t1	g4904.t1	1	22	5	110
g15300.t1	g4868.t1	1	22	5	110
g16226.t1	g7825.t1	1	22	5	110
g2730.t1	g14053.t1	2	11	5	110
g3469.t1	g15774.t1	2	11	5	110
g4275.t1	g6306.t1	1	22	5	110
g5385.t1	g14706.t1	2	11	5	110
g58.t1	g12433.t1	1	22	5	110
g7456.t1	g5385.t1	2	11	5	110
g8203.t1	g2513.t1	2	11	5	110
g10419.t1	g12310.t1	3	12	3	108
g10464.t1	g15771.t1	3	12	3	108
g12144.t1	g4713.t1	3	12	3	108
g12374.t1	g10464.t1	3	18	2	108
g13785.t1	g13970.t1	2	18	3	108
g14475.t1	g2805.t1	2	18	3	108
g14773.t1	g2862.t1	3	12	3	108
g15360.t1	g14653.t1	3	12	3	108
g15726.t1	g10638.t1	3	9	4	108
g16324.t1	g16107.t1	3	12	3	108
g2403.t1	g16324.t1	3	9	4	108
g2546.t1	g14904.t1	2	18	3	108
g2599.t1	g4327.t1	1	18	6	108
g284.t1	g16554.t1	3	9	4	108
g2985.t1	g14.t1	2	18	3	108
g3234.t1	g16324.t1	3	12	3	108
g3234.t1	g4219.t1	3	12	3	108
g3234.t1	g9545.t1	2	18	3	108
g3615.t1	g1696.t1	3	12	3	108
g3672.t1	g16326.t1	3	12	3	108
g3757.t1	g8443.t1	3	12	3	108
g4713.t1	g12144.t1	3	12	3	108
g4868.t1	g9545.t1	3	9	4	108
g5385.t1	g5649.t1	3	9	4	108
g5438.t1	g5438.t1	4	9	3	108
g5541.t1	g12718.t1	3	12	3	108
g5790.t1	g8467.t1	3	12	3	108
g59.t1	g1226.t1	3	12	3	108
g6437.t1	g849.t1	2	18	3	108
g6460.t1	g3851.t1	3	9	4	108
g651.t1	g8307.t1	3	12	3	108
g6908.t1	g4937.t1	1	18	6	108
g6908.t1	g8161.t1	3	12	3	108
g712.t1	g3710.t1	3	12	3	108
g7310.t1	g9543.t1	3	12	3	108
g7572.t1	g1070.t1	2	18	3	108
g758.t1	g10587.t1	3	12	3	108
g758.t1	g12665.t1	3	18	2	108
g7828.t1	g8222.t1	1	18	6	108
g8034.t1	g12721.t1	3	12	3	108
g8034.t1	g5524.t1	3	12	3	108
g8208.t1	g10641.t1	2	18	3	108
g8230.t1	g4900.t1	1	18	6	108
g8441.t1	g8441.t1	3	12	3	108
g8608.t1	g10803.t1	3	12	3	108
g8608.t1	g2798.t1	3	12	3	108
g869.t1	g869.t1	2	18	3	108
g8883.t1	g14949.t1	2	18	3	108
g9224.t1	g3234.t1	3	12	3	108
g927.t1	g2616.t1	2	18	3	108
g9433.t1	g9545.t1	2	18	3	108
g9662.t1	g6900.t1	1	18	6	108
g9892.t1	g785.t1	1	18	6	108
g10053.t1	g58.t1	1	26	4	104
g12782.t1	g14093.t1	2	13	4	104
g14052.t1	g14052.t1	2	13	4	104
g14074.t1	g16298.t1	2	13	4	104
g15300.t1	g4367.t1	2	13	4	104
g3206.t1	g4926.t1	2	13	4	104
g325.t1	g325.t1	1	26	4	104
g3672.t1	g8466.t1	2	13	4	104
g5449.t1	g3309.t1	1	26	4	104
g6790.t1	g11302.t1	2	13	4	104
g8752.t1	g11361.t1	2	13	4	104
g2942.t1	g814.t1	1	34	3	102
g6372.t1	g8811.t1	2	17	3	102
g6790.t1	g14093.t1	2	17	3	102
g10053.t1	g12802.t1	1	20	5	100
g10287.t1	g1227.t1	2	10	5	100
g107.t1	g2607.t1	2	10	5	100
g12226.t1	g4820.t1	1	20	5	100
g13335.t1	g8443.t1	1	20	5	100
g13940.t1	g14653.t1	2	10	5	100
g13943.t1	g5325.t1	1	20	5	100
g14647.t1	g4075.t1	2	10	5	100
g14773.t1	g14949.t1	2	10	5	100
g14773.t1	g15819.t1	2	10	5	100
g14904.t1	g507.t1	2	10	5	100
g15300.t1	g1372.t1	2	10	5	100
g15300.t1	g3562.t1	1	20	5	100
g16100.t1	g2391.t1	1	20	5	100
g2391.t1	g450.t1	2	10	5	100
g2427.t1	g12794.t1	2	10	5	100
g2446.t1	g2091.t1	2	10	5	100
g2596.t1	g5657.t1	2	10	5	100
g2902.t1	g4900.t1	2	10	5	100
g3001.t1	g196.t1	2	10	5	100
g337.t1	g9420.t1	1	20	5	100
g354.t1	g8641.t1	1	20	5	100
g399.t1	g399.t1	2	10	5	100
g4128.t1	g3177.t1	2	10	5	100
g4129.t1	g3858.t1	2	10	5	100
g413.t1	g8489.t1	1	20	5	100
g4696.t1	g8469.t1	2	10	5	100
g4839.t1	g2607.t1	2	10	5	100
g4900.t1	g8467.t1	2	10	5	100
g5449.t1	g12741.t1	2	10	5	100
g6027.t1	g15298.t1	2	10	5	100
g6302.t1	g8598.t1	2	10	5	100
g6321.t1	g561.t1	1	20	5	100
g6358.t1	g15371.t1	2	10	5	100
g6849.t1	g9546.t1	1	20	5	100
g735.t1	g5544.t1	1	20	5	100
g7456.t1	g3673.t1	2	10	5	100
g7701.t1	g2759.t1	2	10	5	100
g796.t1	g2528.t1	2	10	5	100
g8641.t1	g354.t1	1	20	5	100
g8724.t1	g5860.t1	2	10	5	100
g8793.t1	g3255.t1	2	10	5	100
g9902.t1	g15704.t1	2	10	5	100
g12085.t1	g2410.t1	3	11	3	99
g15360.t1	g3672.t1	3	11	3	99
g2410.t1	g14104.t1	3	11	3	99
g3672.t1	g14653.t1	3	11	3	99
g4926.t1	g2162.t1	3	11	3	99
g712.t1	g3672.t1	3	11	3	99
g8648.t1	g3519.t1	3	11	3	99
g8793.t1	g1039.t1	3	11	3	99
g1015.t1	g2340.t1	1	14	7	98
g11780.t1	g777.t1	1	14	7	98
g1269.t1	g6355.t1	1	14	7	98
g14052.t1	g14053.t1	1	14	7	98
g3001.t1	g10564.t1	1	14	7	98
g439.t1	g4900.t1	1	14	7	98
g9629.t1	g2546.t1	1	14	7	98
g10001.t1	g6838.t1	3	8	4	96
g1004.t1	g6400.t1	1	16	6	96
g10092.t1	g14104.t1	2	12	4	96
g10092.t1	g2763.t1	2	12	4	96
g10092.t1	g6321.t1	1	24	4	96
g1039.t1	g11302.t1	2	16	3	96
g10413.t1	g10413.t1	2	12	4	96
g10461.t1	g10461.t1	2	12	4	96
g10464.t1	g11702.t1	2	12	4	96
g10464.t1	g8722.t1	2	12	4	96
g10490.t1	g8034.t1	2	12	4	96
g10490.t1	g8771.t1	2	12	4	96
g10638.t1	g14653.t1	3	8	4	96
g107.t1	g4900.t1	2	12	4	96
g107.t1	g76.t1	2	12	4	96
g10773.t1	g15360.t1	3	8	4	96
g11024.t1	g12657.t1	2	16	3	96
g11302.t1	g11725.t1	1	24	4	96
g11489.t1	g14571.t1	3	8	4	96
g11526.t1	g651.t1	2	12	4	96
g11614.t1	g12374.t1	3	8	4	96
g11614.t1	g14773.t1	3	8	4	96
g11715.t1	g15300.t1	2	12	4	96
g11755.t1	g11755.t1	2	16	3	96
g12226.t1	g12226.t1	2	16	3	96
g12374.t1	g15771.t1	2	16	3	96
g12704.t1	g4249.t1	2	12	4	96
g12722.t1	g3234.t1	2	16	3	96
g12762.t1	g8793.t1	2	16	3	96
g12769.t1	g2616.t1	2	16	3	96
g12934.t1	g9899.t1	2	12	4	96
g13146.t1	g3528.t1	2	12	4	96
g13210.t1	g7456.t1	3	8	4	96
g13311.t1	g3581.t1	1	16	6	96
g13701.t1	g3739.t1	2	12	4	96
g13831.t1	g770.t1	2	12	4	96
g13940.t1	g2567.t1	2	12	4	96
g13940.t1	g4219.t1	2	12	4	96
g13940.t1	g7423.t1	2	12	4	96
g14226.t1	g2273.t1	3	8	4	96
g14653.t1	g13940.t1	2	12	4	96
g14773.t1	g10641.t1	2	12	4	96
g14773.t1	g149.t1	2	24	2	96
g14773.t1	g8693.t1	3	8	4	96
g14852.t1	g8249.t1	2	12	4	96
g14969.t1	g8203.t1	1	16	6	96
g15288.t1	g8641.t1	2	24	2	96
g15300.t1	g15727.t1	2	24	2	96
g15393.t1	g11845.t1	3	8	4	96
g15483.t1	g9663.t1	2	16	3	96
g15607.t1	g15607.t1	3	8	4	96
g15671.t1	g9672.t1	2	12	4	96
g15726.t1	g9545.t1	2	16	3	96
g15771.t1	g10464.t1	2	24	2	96
g15771.t1	g13142.t1	1	24	4	96
g15771.t1	g13924.t1	1	32	3	96
g16226.t1	g10051.t1	2	24	2	96
g16554.t1	g6168.t1	3	8	4	96
g1978.t1	g16409.t1	2	16	3	96
g1978.t1	g8881.t1	2	16	3	96
g21.t1	g3641.t1	2	12	4	96
g2107.t1	g15684.t1	2	16	3	96
g2403.t1	g6372.t1	2	12	4	96
g2407.t1	g4868.t1	2	16	3	96
g2453.t1	g14793.t1	2	12	4	96
g2504.t1	g11715.t1	1	16	6	96
g2567.t1	g7423.t1	2	12	4	96
g2575.t1	g2906.t1	2	16	3	96
g2610.t1	g3583.t1	2	16	3	96
g2704.t1	g2599.t1	2	12	4	96
g2766.t1	g12934.t1	2	16	3	96
g2766.t1	g2759.t1	2	16	3	96
g2766.t1	g5475.t1	3	8	4	96
g296.t1	g7782.t1	2	16	3	96
g296.t1	g8586.t1	2	12	4	96
g3234.t1	g13940.t1	2	12	4	96
g3234.t1	g9224.t1	2	12	4	96
g3315.t1	g428.t1	1	16	6	96
g3371.t1	g8623.t1	2	12	4	96
g3469.t1	g3469.t1	3	8	4	96
g3512.t1	g9914.t1	2	12	4	96
g3528.t1	g4125.t1	2	16	3	96
g3531.t1	g665.t1	1	16	6	96
g3627.t1	g58.t1	2	16	3	96
g3627.t1	g6140.t1	2	12	4	96
g3637.t1	g1006.t1	2	12	4	96
g3647.t1	g3647.t1	2	12	4	96
g3698.t1	g9547.t1	2	12	4	96
g3751.t1	g11715.t1	1	16	6	96
g4174.t1	g5370.t1	2	16	3	96
g4360.t1	g4360.t1	3	16	2	96
g441.t1	g11658.t1	2	12	4	96
g475.t1	g475.t1	3	8	4	96
g4813.t1	g3611.t1	2	12	4	96
g4826.t1	g4826.t1	3	8	4	96
g4968.t1	g3851.t1	2	16	3	96
g5371.t1	g5431.t1	2	16	3	96
g5399.t1	g2064.t1	1	16	6	96
g5432.t1	g14104.t1	2	12	4	96
g5524.t1	g12144.t1	2	16	3	96
g5541.t1	g13944.t1	2	12	4	96
g5544.t1	g2805.t1	2	16	3	96
g5566.t1	g14969.t1	1	16	6	96
g6140.t1	g3627.t1	2	12	4	96
g6169.t1	g439.t1	2	12	4	96
g636.t1	g636.t1	2	12	4	96
g6437.t1	g2465.t1	2	12	4	96
g66.t1	g9687.t1	2	12	4	96
g71.t1	g8481.t1	3	8	4	96
g712.t1	g13785.t1	2	12	4	96
g7221.t1	g110.t1	2	12	4	96
g7283.t1	g2103.t1	2	12	4	96
g7340.t1	g7340.t1	2	24	2	96
g7423.t1	g8466.t1	2	12	4	96
g7597.t1	g15752.t1	2	12	4	96
g76.t1	g107.t1	1	16	6	96
g7749.t1	g6735.t1	2	16	3	96
g7782.t1	g6372.t1	2	16	3	96
g781.t1	g16546.t1	2	12	4	96
g791.t1	g791.t1	2	12	4	96
g8034.t1	g54.t1	2	12	4	96
g8232.t1	g11543.t1	3	8	4	96
g8291.t1	g8291.t1	2	12	4	96
g8387.t1	g863.t1	2	12	4	96
g8439.t1	g2797.t1	2	12	4	96
g8512.t1	g13707.t1	2	12	4	96
g8516.t1	g9994.t1	2	12	4	96
g8598.t1	g7739.t1	2	12	4	96
g8623.t1	g9434.t1	2	12	4	96
g8710.t1	g8710.t1	3	8	4	96
g8749.t1	g8749.t1	2	16	3	96
g8757.t1	g6140.t1	2	12	4	96
g8771.t1	g5317.t1	2	12	4	96
g878.t1	g1006.t1	3	16	2	96
g8808.t1	g8808.t1	2	12	4	96
g8811.t1	g16107.t1	2	12	4	96
g9193.t1	g13944.t1	2	12	4	96
g9224.t1	g7423.t1	2	12	4	96
g937.t1	g9831.t1	1	24	4	96
g9418.t1	g9418.t1	3	8	4	96
g9433.t1	g8466.t1	4	12	2	96
g9545.t1	g4219.t1	2	16	3	96
g9667.t1	g9667.t1	2	12	4	96
g9687.t1	g10413.t1	2	12	4	96
g10053.t1	g3627.t1	1	18	5	90
g10638.t1	g15360.t1	3	10	3	90
g12144.t1	g5660.t1	3	10	3	90
g12347.t1	g14800.t1	2	9	5	90
g12663.t1	g12663.t1	3	10	3	90
g13046.t1	g16295.t1	2	15	3	90
g13729.t1	g5438.t1	3	10	3	90
g13959.t1	g5431.t1	1	18	5	90
g14572.t1	g2707.t1	2	9	5	90
g14773.t1	g5475.t1	3	10	3	90
g14773.t1	g7519.t1	3	10	3	90
g15336.t1	g8663.t1	3	10	3	90
g15360.t1	g16107.t1	3	10	3	90
g15360.t1	g3234.t1	3	10	3	90
g15360.t1	g8466.t1	2	9	5	90
g15817.t1	g886.t1	3	10	3	90
g16288.t1	g2549.t1	3	10	3	90
g16451.t1	g2554.t1	1	18	5	90
g2566.t1	g13062.t1	1	18	5	90
g3234.t1	g13785.t1	3	10	3	90
g3518.t1	g5649.t1	3	10	3	90
g3611.t1	g12309.t1	1	18	5	90
g3668.t1	g8241.t1	1	18	5	90
g4219.t1	g2567.t1	3	10	3	90
g4968.t1	g5552.t1	1	18	5	90
g5860.t1	g3528.t1	1	18	5	90
g6321.t1	g10092.t1	1	18	5	90
g651.t1	g4840.t1	1	18	5	90
g6789.t1	g6359.t1	3	10	3	90
g712.t1	g712.t1	3	10	3	90
g7739.t1	g3097.t1	1	18	5	90
g785.t1	g9892.t1	1	18	5	90
g8034.t1	g14904.t1	3	10	3	90
g8034.t1	g15876.t1	3	10	3	90
g8034.t1	g478.t1	3	10	3	90
g8034.t1	g7710.t1	3	10	3	90
g8174.t1	g3665.t1	3	10	3	90
g8230.t1	g12669.t1	1	18	5	90
g8618.t1	g5358.t1	3	10	3	90
g8682.t1	g8682.t1	3	10	3	90
g8874.t1	g11956.t1	1	18	5	90
g8946.t1	g15685.t1	1	18	5	90
g9434.t1	g3371.t1	3	10	3	90
g9545.t1	g6372.t1	3	10	3	90
g9545.t1	g9433.t1	3	10	3	90
g10638.t1	g6372.t1	2	11	4	88
g14053.t1	g10323.t1	2	11	4	88
g14053.t1	g11632.t1	2	11	4	88
g14949.t1	g11715.t1	2	22	2	88
g2828.t1	g8443.t1	1	22	4	88
g2833.t1	g5475.t1	1	22	4	88
g3519.t1	g59.t1	2	11	4	88
g4818.t1	g4818.t1	2	11	4	88
g58.t1	g10053.t1	2	22	2	88
g6372.t1	g2403.t1	2	11	4	88
g6735.t1	g13120.t1	2	22	2	88
g6735.t1	g5356.t1	2	22	2	88
g785.t1	g16206.t1	1	22	4	88
g8288.t1	g2072.t1	2	11	4	88
g8469.t1	g2438.t1	1	22	4	88
g8648.t1	g59.t1	2	11	4	88
g8749.t1	g12696.t1	1	22	4	88
g1006.t1	g878.t1	2	14	3	84
g10413.t1	g9545.t1	2	14	3	84
g1072.t1	g863.t1	1	28	3	84
g10965.t1	g2595.t1	2	14	3	84
g110.t1	g16296.t1	2	14	3	84
g11458.t1	g6341.t1	2	14	3	84
g11528.t1	g303.t1	2	14	3	84
g11712.t1	g2567.t1	3	7	4	84
g12355.t1	g3639.t1	2	14	3	84
g12374.t1	g11702.t1	2	14	3	84
g12405.t1	g15653.t1	2	14	3	84
g12722.t1	g15360.t1	2	14	3	84
g12722.t1	g2567.t1	2	14	3	84
g12762.t1	g10464.t1	2	14	3	84
g12762.t1	g6790.t1	2	14	3	84
g12876.t1	g5431.t1	2	14	3	84
g12986.t1	g6789.t1	3	7	4	84
g13142.t1	g10464.t1	2	14	3	84
g13142.t1	g58.t1	2	14	3	84
g13255.t1	g3765.t1	1	14	6	84
g13785.t1	g13940.t1	2	14	3	84
g13785.t1	g9545.t1	2	14	3	84
g13940.t1	g9545.t1	2	14	3	84
g13944.t1	g5859.t1	2	14	3	84
g13999.t1	g507.t1	2	14	3	84
g14.t1	g2985.t1	2	14	3	84
g14053.t1	g15590.t1	2	14	3	84
g14054.t1	g2426.t1	2	14	3	84
g14058.t1	g14075.t1	2	14	3	84
g145.t1	g4886.t1	2	14	3	84
g14571.t1	g11715.t1	2	14	3	84
g1462.t1	g9550.t1	2	14	3	84
g14773.t1	g8719.t1	2	14	3	84
g14773.t1	g8883.t1	1	14	6	84
g149.t1	g11614.t1	2	14	3	84
g14920.t1	g14920.t1	2	14	3	84
g14955.t1	g8469.t1	1	14	6	84
g14968.t1	g1462.t1	2	14	3	84
g15288.t1	g11632.t1	2	14	3	84
g15653.t1	g10419.t1	2	14	3	84
g15691.t1	g7618.t1	2	14	3	84
g15783.t1	g16546.t1	2	14	3	84
g16178.t1	g2815.t1	2	14	3	84
g16409.t1	g2528.t1	2	14	3	84
g2226.t1	g1170.t1	1	14	6	84
g2230.t1	g11845.t1	2	14	3	84
g2230.t1	g15393.t1	2	14	3	84
g2230.t1	g777.t1	2	14	3	84
g2403.t1	g16107.t1	3	7	4	84
g2547.t1	g1039.t1	2	14	3	84
g2599.t1	g227.t1	1	42	2	84
g2766.t1	g2766.t1	2	14	3	84
g2797.t1	g14055.t1	2	14	3	84
g2942.t1	g14708.t1	1	28	3	84
g296.t1	g10773.t1	2	14	3	84
g296.t1	g3710.t1	2	14	3	84
g3729.t1	g3729.t1	2	14	3	84
g3739.t1	g13701.t1	2	14	3	84
g4249.t1	g12740.t1	1	14	6	84
g4816.t1	g11437.t1	2	14	3	84
g4937.t1	g2699.t1	2	14	3	84
g507.t1	g13999.t1	2	14	3	84
g5432.t1	g2176.t1	2	14	3	84
g5438.t1	g13729.t1	3	14	2	84
g5524.t1	g14904.t1	2	14	3	84
g5566.t1	g5566.t1	1	14	6	84
g5660.t1	g3266.t1	2	14	3	84
g6027.t1	g284.t1	3	7	4	84
g6140.t1	g12802.t1	2	14	3	84
g6790.t1	g12762.t1	2	14	3	84
g7248.t1	g13343.t1	2	14	3	84
g7279.t1	g15288.t1	2	14	3	84
g7283.t1	g32.t1	2	14	3	84
g7358.t1	g7749.t1	2	14	3	84
g74.t1	g15483.t1	2	14	3	84
g7739.t1	g8576.t1	2	14	3	84
g8203.t1	g14969.t1	2	14	3	84
g8220.t1	g4813.t1	1	14	6	84
g8264.t1	g14852.t1	2	14	3	84
g8598.t1	g149.t1	2	14	3	84
g8722.t1	g6140.t1	1	14	6	84
g8796.t1	g2611.t1	3	7	4	84
g888.t1	g10328.t1	2	14	3	84
g8940.t1	g1978.t1	2	14	3	84
g927.t1	g8945.t1	2	14	3	84
g9433.t1	g14653.t1	3	14	2	84
g9433.t1	g9224.t1	3	14	2	84
g9545.t1	g3672.t1	2	14	3	84
g9687.t1	g11712.t1	2	14	3	84
g9687.t1	g651.t1	2	14	3	84
g10638.t1	g3672.t1	3	9	3	81
g10638.t1	g66.t1	3	9	3	81
g15360.t1	g66.t1	3	9	3	81
g15726.t1	g14653.t1	3	9	3	81
g2403.t1	g4219.t1	3	9	3	81
g3639.t1	g21.t1	3	9	3	81
g563.t1	g11715.t1	3	9	3	81
g7782.t1	g3234.t1	3	9	3	81
g85.t1	g1881.t1	3	9	3	81
g9543.t1	g7310.t1	3	9	3	81
g10021.t1	g10021.t1	2	10	4	80
g1009.t1	g74.t1	2	10	4	80
g10114.t1	g10114.t1	2	10	4	80
g10425.t1	g16274.t1	1	20	4	80
g10490.t1	g5317.t1	2	10	4	80
g10497.t1	g10497.t1	2	10	4	80
g10501.t1	g2942.t1	1	20	4	80
g10564.t1	g196.t1	2	10	4	80
g10605.t1	g2492.t1	2	10	4	80
g10641.t1	g13998.t1	2	10	4	80
g10773.t1	g6372.t1	2	10	4	80
g11619.t1	g4900.t1	2	10	4	80
g11656.t1	g10464.t1	2	20	2	80
g11663.t1	g918.t1	1	16	5	80
g11715.t1	g6140.t1	2	10	4	80
g12291.t1	g12291.t1	4	10	2	80
g12433.t1	g3627.t1	2	10	4	80
g12675.t1	g2759.t1	1	20	4	80
g12675.t1	g2844.t1	1	20	4	80
g12696.t1	g2323.t1	2	10	4	80
g12702.t1	g12702.t1	4	10	2	80
g12706.t1	g11599.t1	1	20	4	80
g12718.t1	g5541.t1	2	10	4	80
g12740.t1	g8443.t1	2	10	4	80
g12795.t1	g10758.t1	2	10	4	80
g12866.t1	g2595.t1	1	16	5	80
g13291.t1	g7601.t1	1	16	5	80
g1347.t1	g13614.t1	1	16	5	80
g13477.t1	g8722.t1	1	16	5	80
g13707.t1	g11673.t1	1	16	5	80
g13707.t1	g8512.t1	2	10	4	80
g13924.t1	g12374.t1	2	20	2	80
g14053.t1	g2708.t1	2	10	4	80
g14104.t1	g5861.t1	2	10	4	80
g14586.t1	g11588.t1	1	16	5	80
g14653.t1	g6370.t1	2	10	4	80
g147.t1	g1235.t1	2	10	4	80
g14920.t1	g12913.t1	2	10	4	80
g15288.t1	g12432.t1	2	20	2	80
g15300.t1	g4301.t1	2	10	4	80
g15360.t1	g15726.t1	2	10	4	80
g15590.t1	g1027.t1	2	10	4	80
g15590.t1	g8161.t1	2	10	4	80
g15685.t1	g2438.t1	2	10	4	80
g15726.t1	g13940.t1	2	10	4	80
g15729.t1	g7776.t1	1	16	5	80
g16107.t1	g7782.t1	2	10	4	80
g16283.t1	g16298.t1	2	10	4	80
g16324.t1	g2403.t1	2	10	4	80
g16552.t1	g14970.t1	2	10	4	80
g16554.t1	g2723.t1	2	8	5	80
g2064.t1	g14676.t1	1	16	5	80
g21.t1	g12355.t1	2	10	4	80
g2132.t1	g6838.t1	2	10	4	80
g2162.t1	g5336.t1	2	10	4	80
g2410.t1	g12085.t1	2	10	4	80
g245.t1	g2626.t1	2	10	4	80
g2464.t1	g4868.t1	2	10	4	80
g2504.t1	g8626.t1	1	16	5	80
g2546.t1	g2546.t1	2	10	4	80
g2546.t1	g478.t1	2	10	4	80
g2546.t1	g5524.t1	2	10	4	80
g2566.t1	g11845.t1	1	16	5	80
g2567.t1	g9433.t1	1	16	5	80
g2595.t1	g4603.t1	2	20	2	80
g2607.t1	g12905.t1	2	10	4	80
g2788.t1	g464.t1	2	10	4	80
g2797.t1	g8034.t1	2	10	4	80
g2798.t1	g8288.t1	1	20	4	80
g2844.t1	g15746.t1	1	16	5	80
g2899.t1	g4712.t1	1	16	5	80
g296.t1	g2403.t1	2	10	4	80
g296.t1	g5420.t1	2	10	4	80
g2988.t1	g2988.t1	2	10	4	80
g3177.t1	g2450.t1	2	10	4	80
g3266.t1	g2797.t1	2	10	4	80
g3266.t1	g5524.t1	2	10	4	80
g327.t1	g3182.t1	1	20	4	80
g3274.t1	g325.t1	1	16	5	80
g3512.t1	g9276.t1	2	10	4	80
g399.t1	g15922.t1	2	10	4	80
g4124.t1	g8787.t1	2	10	4	80
g4197.t1	g16533.t1	2	10	4	80
g4219.t1	g13940.t1	2	10	4	80
g4219.t1	g15360.t1	2	10	4	80
g4219.t1	g9224.t1	2	10	4	80
g4219.t1	g9687.t1	2	10	4	80
g4259.t1	g937.t1	1	16	5	80
g4259.t1	g9831.t1	1	16	5	80
g443.t1	g4886.t1	2	10	4	80
g4753.t1	g16520.t1	1	20	4	80
g4790.t1	g7839.t1	2	10	4	80
g4900.t1	g12344.t1	2	10	4	80
g494.t1	g7617.t1	1	16	5	80
g519.t1	g519.t1	2	10	4	80
g5316.t1	g5660.t1	2	10	4	80
g539.t1	g11632.t1	2	10	4	80
g5420.t1	g16107.t1	2	10	4	80
g5420.t1	g16324.t1	2	10	4	80
g5431.t1	g12876.t1	2	20	2	80
g5449.t1	g8609.t1	2	10	4	80
g5466.t1	g11732.t1	2	10	4	80
g5500.t1	g8663.t1	2	10	4	80
g5522.t1	g14090.t1	2	10	4	80
g5532.t1	g3739.t1	2	10	4	80
g5606.t1	g13046.t1	2	10	4	80
g5859.t1	g13944.t1	2	10	4	80
g59.t1	g2554.t1	1	16	5	80
g6302.t1	g15819.t1	2	10	4	80
g6341.t1	g8263.t1	2	10	4	80
g646.t1	g14053.t1	1	16	5	80
g66.t1	g651.t1	2	10	4	80
g6849.t1	g8777.t1	1	16	5	80
g7148.t1	g539.t1	1	16	5	80
g7248.t1	g11619.t1	2	10	4	80
g7283.t1	g12934.t1	2	10	4	80
g7340.t1	g731.t1	2	10	4	80
g7423.t1	g13970.t1	1	16	5	80
g7423.t1	g3672.t1	2	10	4	80
g7456.t1	g8327.t1	2	10	4	80
g76.t1	g10114.t1	1	16	5	80
g8227.t1	g7313.t1	2	10	4	80
g8230.t1	g14572.t1	1	16	5	80
g8230.t1	g8230.t1	2	10	4	80
g8232.t1	g8787.t1	2	10	4	80
g8240.t1	g8024.t1	2	10	4	80
g8327.t1	g4249.t1	2	10	4	80
g8466.t1	g4219.t1	2	10	4	80
g8558.t1	g6264.t1	2	10	4	80
g8586.t1	g5420.t1	2	10	4	80
g8609.t1	g5449.t1	2	10	4	80
g863.t1	g2552.t1	1	20	4	80
g863.t1	g863.t1	2	10	4	80
g8641.t1	g6908.t1	2	10	4	80
g8708.t1	g12785.t1	1	16	5	80
g878.t1	g1072.t1	1	20	4	80
g8793.t1	g2418.t1	1	16	5	80
g8793.t1	g4790.t1	1	20	4	80
g8811.t1	g296.t1	2	10	4	80
g8811.t1	g66.t1	2	10	4	80
g919.t1	g5385.t1	2	10	4	80
g9224.t1	g3672.t1	2	10	4	80
g9224.t1	g9545.t1	2	10	4	80
g924.t1	g5359.t1	2	10	4	80
g943.t1	g10965.t1	2	10	4	80
g9687.t1	g4868.t1	1	16	5	80
g9884.t1	g2902.t1	1	16	5	80
g12866.t1	g12866.t1	1	26	3	78
g12934.t1	g3469.t1	2	13	3	78
g13060.t1	g144.t1	2	13	3	78
g13943.t1	g8495.t1	1	26	3	78
g15738.t1	g6437.t1	2	13	3	78
g2595.t1	g8387.t1	2	13	3	78
g2833.t1	g8274.t1	1	26	3	78
g3848.t1	g9916.t1	2	13	3	78
g8387.t1	g2595.t1	2	13	3	78
g8858.t1	g8858.t1	2	13	3	78
g8441.t1	g5408.t1	1	19	4	76
g10053.t1	g918.t1	1	18	4	72
g1006.t1	g4603.t1	1	18	4	72
g10129.t1	g8693.t1	2	12	3	72
g10413.t1	g15726.t1	2	12	3	72
g10464.t1	g13924.t1	2	12	3	72
g10464.t1	g58.t1	3	8	3	72
g10606.t1	g2932.t1	2	12	3	72
g10638.t1	g4219.t1	3	8	3	72
g1070.t1	g507.t1	3	8	3	72
g10751.t1	g9916.t1	1	18	4	72
g10773.t1	g14653.t1	3	8	3	72
g10773.t1	g16107.t1	3	8	3	72
g110.t1	g7221.t1	1	18	4	72
g11375.t1	g8747.t1	2	12	3	72
g11458.t1	g5317.t1	3	8	3	72
g11489.t1	g8641.t1	2	12	3	72
g11755.t1	g2626.t1	2	12	3	72
g12374.t1	g12374.t1	2	12	3	72
g1269.t1	g8469.t1	1	12	6	72
g12702.t1	g924.t1	3	8	3	72
g12711.t1	g12711.t1	3	8	3	72
g12722.t1	g8466.t1	2	12	3	72
g12769.t1	g8945.t1	2	12	3	72
g12775.t1	g12775.t1	3	8	3	72
g12898.t1	g8763.t1	1	18	4	72
g12912.t1	g5736.t1	1	12	6	72
g12934.t1	g11692.t1	3	8	3	72
g13014.t1	g2798.t1	2	12	3	72
g13046.t1	g2438.t1	2	12	3	72
g13060.t1	g15186.t1	1	18	4	72
g13135.t1	g13135.t1	2	12	3	72
g13290.t1	g5371.t1	2	12	3	72
g13304.t1	g870.t1	2	12	3	72
g13343.t1	g4900.t1	2	18	2	72
g13343.t1	g7248.t1	2	12	3	72
[truncated: 242,536+ more rows]
