# Supplementary material for: The Interactomic Analysis Reveals Pathogenic Protein Networks in Phomopsis longicolla Underlying Seed Decay of Soybean
Source: Front Genet. 2018 Apr 3;9:104. doi: 10.3389/fgene.2018.00104 (PMC5891612; doi:10.3389/fgene.2018.00104)
Supplement: TABLE S2 — gProfiler Results. Gene Ontology analysis was run on the proteins in the Phomopsis longicolla interactome using Fusarium graminearum orthologs. The significant pathways that were enriched had p-value < 0.05 to be considered an enriched pathway. [file Table_2.XLSX]

## Sheet: gProfiler
#	signf	p-value	T	Q	Q&T	Q&T/Q	Q&T/T	term ID	t type	t group	t name	t depth	Q&T list
#
1	!	0.0104	50	2772	36	0.013	0.72	GO:0007264	BP	6	small GTPase mediated signal transduction	1	SCB63995,CEF72208,CEF72621,SCB64102,CEF72812,CEF73074,CEF73173,CEF73640,CEF73678,CEF74779,CEF75948,CEF76793,CEF76944,CEF76948,CEF76954,CEF77308,CEF79127,CEF79255,CEF79397,CEF79507,CEF86602,CEF88132,CEF85885,CEF88780,CEF87896,CEF87433,CEF86229,CEF86840,SCB64961,CEF83173,SCB65142,CEF83612,CEF85039,CEF83722,CEF85791,SCB65541
1	!	0.00126	3688	2772	1682	0.607	0.456	GO:0008150	BP	4	biological_process	1	CEF71826,CEF71841,CEF71861,CEF71862,CEF71872,CEF71996,CEF72031,SCB63995,CEF72040,CEF72042,CEF72057,CEF72087,CEF72094,CEF72103,CEF72150,CEF72161,CEF72175,CEF72179,CEF72192,CEF72193,CEF72199,CEF72201,CEF72204,CEF72207,CEF72208,CEF72209,CEF72212,CEF72219,CEF72229,CEF72233,CEF72234,CEF72235,CEF72236,CEF72237,CEF72240,SCB64040,CEF72265,CEF72266,CEF72272,CEF72277,SCB64042,CEF72284,CEF72287,CEF72288,CEF…
1	!	0.0403	1392	2772	662	0.239	0.476	GO:0044699	BP	4	single-organism process	2	CEF71826,CEF71872,CEF71996,SCB63995,CEF72040,CEF72042,CEF72057,CEF72150,CEF72161,CEF72175,CEF72179,CEF72192,CEF72193,CEF72199,CEF72201,CEF72204,CEF72208,CEF72236,SCB64040,CEF72266,CEF72272,CEF72288,CEF72295,CEF72297,CEF72336,CEF72345,CEF72349,CEF72416,CEF72433,CEF72440,CEF72464,CEF72493,CEF72549,CEF72551,CEF72552,CEF72561,CEF72567,CEF72572,CEF72597,CEF72603,CEF72605,CEF72616,CEF72621,CEF72627,SCB…
1	!	0.00655	121	2772	75	0.027	0.62	GO:0023052	BP	4	signaling	2	SCB63995,CEF72192,CEF72208,CEF72272,CEF72336,CEF72621,SCB64102,CEF72812,CEF73074,CEF73139,CEF73173,CEF73242,SCB64202,CEF73329,CEF73426,CEF73640,CEF73678,CEF74779,CEF75302,SCB64545,CEF75762,CEF75948,CEF76793,SCB65613,CEF76944,CEF76948,CEF76954,SCB65640,CEF77109,CEF77308,CEF79053,CEF79079,CEF79127,CEF79255,CEF79357,CEF79397,CEF79507,CEF88682,CEF86602,CEF88132,CEF86409,CEF88548,CEF85885,CEF88780,CEF…
1	!	0.00655	121	2772	75	0.027	0.62	GO:0044700	BP	4	single organism signaling	3	SCB63995,CEF72192,CEF72208,CEF72272,CEF72336,CEF72621,SCB64102,CEF72812,CEF73074,CEF73139,CEF73173,CEF73242,SCB64202,CEF73329,CEF73426,CEF73640,CEF73678,CEF74779,CEF75302,SCB64545,CEF75762,CEF75948,CEF76793,SCB65613,CEF76944,CEF76948,CEF76954,SCB65640,CEF77109,CEF77308,CEF79053,CEF79079,CEF79127,CEF79255,CEF79357,CEF79397,CEF79507,CEF88682,CEF86602,CEF88132,CEF86409,CEF88548,CEF85885,CEF88780,CEF…
1	!	6.98e-28	258	2772	200	0.072	0.775	GO:0071840	BP	4	cellular component organization or biogenesis	2	CEF72193,CEF72266,CEF72294,CEF72323,CEF72451,CEF72462,CEF72493,CEF72603,CEF72624,CEF72640,CEF72674,CEF72676,CEF72701,CEF72709,CEF72802,CEF72842,CEF72894,CEF73090,CEF73107,CEF73125,CEF73176,CEF73318,CEF73383,CEF73411,CEF73461,SCB64224,CEF73466,CEF73751,CEF73763,CEF73778,CEF74071,CEF74091,CEF74112,CEF74128,CEF74166,CEF74167,CEF74254,SCB64386,CEF74747,CEF74816,CEF74828,CEF74857,CEF74858,CEF74866,CEF…
1	!	1.35e-20	125	2772	107	0.039	0.856	GO:0044085	BP	4	cellular component biogenesis	3	CEF72266,CEF72294,CEF72451,CEF72624,CEF72676,CEF72802,CEF73090,CEF73107,CEF73176,CEF73318,CEF73383,CEF73411,CEF73461,CEF73751,CEF73763,CEF74071,CEF74167,SCB64386,CEF74857,CEF74858,CEF74885,SCB64452,CEF74951,CEF75128,CEF75152,CEF75212,CEF75315,CEF75325,CEF75366,CEF75397,CEF75416,CEF75499,CEF75508,CEF75514,CEF75648,CEF75692,CEF76830,CEF76835,SCB65635,CEF77050,CEF77179,CEF77230,CEF77287,CEF77393,CEF…
1	!	7.49e-13	60	2772	55	0.02	0.917	GO:0022613	BP	4	ribonucleoprotein complex biogenesis	4	CEF72294,CEF72676,CEF72802,CEF73176,CEF73411,CEF73461,CEF73751,CEF74071,SCB64386,CEF74858,CEF74885,CEF75152,CEF75325,CEF75366,CEF75397,CEF75416,CEF75648,CEF75692,CEF76835,CEF77179,CEF77230,CEF78959,CEF79147,CEF79403,CEF87038,CEF88497,CEF88432,CEF86637,CEF88731,CEF87861,CEF87699,CEF88312,CEF87101,CEF86108,CEF88191,CEF87857,CEF87769,CEF87560,CEF88438,CEF85405,CEF84277,CEF84231,CEF83553,CEF84654,CEF…
1	!	1.65e-10	46	2772	43	0.016	0.935	GO:0042254	BP	4	ribosome biogenesis	5	CEF72294,CEF72676,CEF72802,CEF73176,CEF73751,CEF74071,CEF75152,CEF75325,CEF75366,CEF75397,CEF75692,CEF76835,CEF77179,CEF77230,CEF78959,CEF79147,CEF79403,CEF87038,CEF88432,CEF86637,CEF88731,CEF88312,CEF87101,CEF86108,CEF88191,CEF87857,CEF87560,CEF88438,CEF85405,CEF84277,CEF84231,CEF83553,CEF84654,CEF84937,CEF85444,SCB65158,CEF82823,CEF85510,CEF85664,CEF85748,CEF84711,CEF84414,CEF84555
1	!	4.1e-68	1964	2772	1174	0.424	0.598	GO:0009987	BP	4	cellular process	2	CEF71862,CEF72031,SCB63995,CEF72040,CEF72042,CEF72057,CEF72150,CEF72161,CEF72175,CEF72179,CEF72192,CEF72193,CEF72199,CEF72201,CEF72204,CEF72207,CEF72208,CEF72209,CEF72229,CEF72233,CEF72234,CEF72235,CEF72236,CEF72265,CEF72266,CEF72272,CEF72277,SCB64042,CEF72284,CEF72287,CEF72288,CEF72292,CEF72295,CEF72297,CEF72302,CEF72319,CEF72323,CEF72336,CEF72345,CEF72349,CEF72416,CEF72418,CEF72420,CEF72433,CEF…
1	!	0.00303	123	2772	77	0.028	0.626	GO:0007154	BP	4	cell communication	3	SCB63995,CEF72192,CEF72208,CEF72272,CEF72336,CEF72621,SCB64102,CEF72812,CEF73074,CEF73139,CEF73173,CEF73242,SCB64202,CEF73329,CEF73426,CEF73640,CEF73678,CEF74779,CEF75302,SCB64545,CEF75762,CEF75948,CEF76793,SCB65613,CEF76944,CEF76948,CEF76954,SCB65640,CEF77109,CEF77308,CEF79053,CEF79079,CEF79127,CEF79255,CEF79357,CEF79397,CEF79507,CEF88682,CEF86602,CEF88132,CEF86409,CEF88548,CEF85885,CEF88780,CEF…
1	!	2.06e-29	732	2772	465	0.168	0.635	GO:0044763	BP	4	single-organism cellular process	3	CEF72040,CEF72042,CEF72057,CEF72150,CEF72161,CEF72175,CEF72179,CEF72193,CEF72199,CEF72201,CEF72204,CEF72236,CEF72266,CEF72288,CEF72295,CEF72297,CEF72336,CEF72345,CEF72349,CEF72416,CEF72433,CEF72440,CEF72493,CEF72549,CEF72551,CEF72561,CEF72567,CEF72572,CEF72603,CEF72605,CEF72616,CEF72627,CEF72640,CEF72669,SCB64104,CEF72683,CEF72709,CEF72716,CEF72737,CEF72741,CEF72746,CEF72753,CEF72809,CEF72870,CEF…
1	!	0.000912	64	2772	46	0.017	0.719	GO:0007049	BP	4	cell cycle	4	CEF72179,CEF72288,CEF72493,CEF72603,CEF72616,CEF73019,CEF73237,CEF73466,CEF73573,CEF73710,CEF73778,CEF74816,CEF74866,CEF74972,CEF75212,CEF75474,CEF75789,CEF76393,CEF76400,CEF76830,CEF77056,CEF77144,CEF77449,CEF79185,CEF87816,CEF85958,CEF86004,CEF86178,CEF87326,CEF86651,CEF88269,CEF86409,CEF88615,CEF87266,CEF88709,CEF85038,CEF83760,CEF83918,CEF85141,CEF85693,CEF83216,CEF84477,CEF84731,CEF84063,CEF…
1	!	0.00233	43	2772	33	0.012	0.767	GO:0022402	BP	4	cell cycle process	5	CEF72288,CEF72493,CEF72603,CEF72616,CEF73237,CEF73466,CEF73778,CEF74816,CEF74866,CEF74972,CEF75212,CEF75474,CEF75789,CEF76400,CEF76830,CEF77144,CEF79185,CEF85958,CEF86004,CEF86178,CEF86651,CEF86409,CEF88709,CEF85038,CEF83760,CEF83918,CEF85141,CEF85693,CEF83216,CEF84477,CEF84731,CEF84063,CEF85188
1	!	0.000258	36	2772	30	0.011	0.833	GO:0000278	BP	4	mitotic cell cycle	5	CEF72288,CEF72493,CEF72603,CEF73237,CEF73367,CEF73466,CEF73696,CEF74816,CEF74834,CEF74972,CEF75212,CEF75474,CEF75789,CEF76400,CEF76830,CEF79185,CEF85958,CEF86004,CEF86178,CEF86651,CEF86148,CEF88269,CEF86409,CEF85038,CEF83760,CEF85141,CEF85693,CEF83216,CEF84477,CEF84731
1	!	0.00128	28	2772	24	0.009	0.857	GO:1903047	BP	4	mitotic cell cycle process	6	CEF72288,CEF72493,CEF72603,CEF73237,CEF73466,CEF74816,CEF74972,CEF75212,CEF75474,CEF75789,CEF76400,CEF76830,CEF79185,CEF85958,CEF86004,CEF86178,CEF86651,CEF85038,CEF83760,CEF85141,CEF85693,CEF83216,CEF84477,CEF84731
1	!	6.48e-19	216	2772	161	0.058	0.745	GO:0016043	BP	4	cellular component organization	3	CEF72193,CEF72266,CEF72323,CEF72451,CEF72462,CEF72493,CEF72603,CEF72624,CEF72640,CEF72674,CEF72701,CEF72709,CEF72842,CEF72894,CEF73090,CEF73107,CEF73125,CEF73318,CEF73383,CEF73411,CEF73461,SCB64224,CEF73466,CEF73751,CEF73763,CEF73778,CEF74091,CEF74112,CEF74128,CEF74166,CEF74167,CEF74254,SCB64386,CEF74747,CEF74816,CEF74828,CEF74857,CEF74858,CEF74866,CEF74879,CEF74885,SCB64452,CEF74920,CEF74951,CEF…
1	!	7.42e-13	155	2772	115	0.041	0.742	GO:0006996	BP	4	organelle organization	4	CEF72193,CEF72266,CEF72323,CEF72462,CEF72493,CEF72603,CEF72640,CEF72674,CEF72701,CEF72709,CEF72842,CEF72894,CEF73125,CEF73318,SCB64224,CEF73466,CEF73751,CEF73763,CEF73778,CEF74112,CEF74128,CEF74254,CEF74816,CEF74828,CEF74866,CEF74879,CEF74920,CEF74972,CEF75128,CEF75192,CEF75212,CEF75222,CEF75315,CEF75408,CEF75474,CEF75649,CEF76389,CEF76639,SCB65585,CEF76793,CEF76830,SCB65635,CEF77050,CEF77144,CEF…
1	!	0.00847	28	2772	23	0.008	0.821	GO:0048285	BP	4	organelle fission	5	CEF72493,CEF72603,CEF73466,CEF73778,CEF74816,CEF74972,CEF75212,CEF77144,CEF85958,CEF86178,CEF86651,CEF87944,CEF88709,CEF85038,CEF83760,CEF83918,CEF85141,CEF85693,CEF83216,CEF84477,CEF84731,CEF85573,CEF85071
1	!	0.0198	24	2772	20	0.007	0.833	GO:0000280	BP	4	nuclear division	6	CEF72493,CEF72603,CEF73466,CEF73778,CEF74816,CEF74972,CEF75212,CEF77144,CEF85958,CEF86178,CEF86651,CEF88709,CEF85038,CEF83760,CEF83918,CEF85141,CEF85693,CEF83216,CEF84477,CEF84731
1	!	0.000678	55	2772	41	0.015	0.745	GO:1902589	BP	4	single-organism organelle organization	5	CEF72193,CEF72603,CEF72640,CEF72709,CEF73318,CEF73466,CEF73751,CEF73763,CEF74128,CEF74816,CEF74920,CEF74972,CEF75212,CEF75315,CEF76830,SCB65635,CEF77050,CEF77393,CEF79064,CEF79360,CEF79509,CEF85958,CEF86178,CEF86651,CEF88854,CEF87469,CEF83940,CEF85038,CEF83760,SCB65174,CEF85647,CEF85141,CEF83203,CEF85693,CEF83216,CEF84731,CEF85800,CEF82813,CEF84574,CEF83559,CEF84224
1	!	4.91e-06	71	2772	54	0.019	0.761	GO:0051276	BP	4	chromosome organization	5	CEF72266,CEF72323,CEF72462,CEF72603,CEF72701,CEF72894,CEF73125,CEF73466,CEF74112,CEF74254,CEF74816,CEF74828,CEF74972,CEF75222,CEF75408,CEF75474,CEF75649,CEF76389,SCB65888,CEF79313,CEF85958,CEF88682,CEF86178,CEF86651,CEF88643,CEF85879,CEF88615,CEF87539,SCB64774,CEF88709,CEF87752,CEF87310,CEF88150,CEF85960,CEF87741,CEF87107,SCB65068,CEF84088,SCB65102,CEF82848,CEF85038,CEF83760,CEF85425,CEF85141,CEF…
1	!	2.33e-07	71	2772	56	0.02	0.789	GO:0043933	BP	4	macromolecular complex subunit organization	4	CEF72266,CEF72451,CEF73090,CEF73107,CEF73318,CEF73383,CEF73411,CEF73461,CEF73763,CEF74166,CEF74167,SCB64386,CEF74828,CEF74858,CEF74885,SCB64452,CEF75128,CEF75212,CEF75315,CEF75416,CEF75514,CEF75648,SCB65635,CEF77050,CEF77287,CEF77393,CEF78903,SCB65888,CEF79509,CEF88497,CEF86651,CEF87253,CEF88731,CEF85879,CEF88714,CEF87861,CEF87127,CEF87699,CEF87769,CEF87741,CEF88438,CEF83940,CEF84937,SCB65144,CEF…
1	!	0.0409	38	2772	28	0.01	0.737	GO:0071822	BP	4	protein complex subunit organization	5	CEF72451,CEF73090,CEF73107,CEF73318,CEF73383,CEF73763,CEF74166,SCB64452,CEF75128,CEF75212,CEF75315,SCB65635,CEF77050,CEF77287,CEF77393,CEF78903,CEF79509,CEF87253,CEF88714,CEF87127,CEF83940,SCB65144,SCB65174,CEF85800,CEF82813,CEF83988,CEF84406,CEF85365
1	!	0.0458	20	2772	17	0.006	0.85	GO:0071826	BP	4	ribonucleoprotein complex subunit organization	5	CEF73411,CEF73461,SCB64386,CEF74858,CEF74885,CEF75416,CEF75648,CEF88497,CEF88731,CEF87861,CEF87699,CEF87769,CEF88438,CEF84937,CEF85444,CEF83115,CEF85510
1	!	2.15e-10	82	2772	67	0.024	0.817	GO:0022607	BP	4	cellular component assembly	4	CEF72266,CEF72451,CEF72624,CEF73090,CEF73107,CEF73318,CEF73383,CEF73411,CEF73461,CEF73763,CEF74167,SCB64386,CEF74857,CEF74858,CEF74885,SCB64452,CEF74951,CEF75128,CEF75212,CEF75315,CEF75416,CEF75499,CEF75514,CEF75648,CEF76830,SCB65635,CEF77050,CEF77287,CEF77393,CEF78903,SCB65888,CEF79284,CEF79360,CEF79509,CEF88497,CEF88682,CEF86651,CEF87253,CEF88731,CEF85879,CEF88714,CEF87861,CEF87127,CEF87699,CEF…
1	!	1.99e-07	66	2772	53	0.019	0.803	GO:0065003	BP	4	macromolecular complex assembly	5	CEF72266,CEF72451,CEF73090,CEF73107,CEF73318,CEF73383,CEF73411,CEF73461,CEF73763,CEF74167,SCB64386,CEF74858,CEF74885,SCB64452,CEF75128,CEF75212,CEF75315,CEF75416,CEF75514,CEF75648,SCB65635,CEF77050,CEF77287,CEF77393,CEF78903,SCB65888,CEF79509,CEF88497,CEF86651,CEF87253,CEF88731,CEF85879,CEF88714,CEF87861,CEF87127,CEF87699,CEF87769,CEF87741,CEF88438,CEF83940,CEF84937,CEF85444,CEF83115,SCB65174,CEF…
1	!	1.31e-06	63	2772	50	0.018	0.794	GO:0034622	BP	4	cellular macromolecular complex assembly	6	CEF72266,CEF72451,CEF73107,CEF73318,CEF73383,CEF73411,CEF73461,CEF73763,CEF74167,SCB64386,CEF74858,CEF74885,SCB64452,CEF75128,CEF75212,CEF75315,CEF75416,CEF75514,CEF75648,SCB65635,CEF77050,CEF77287,CEF77393,CEF78903,SCB65888,CEF79509,CEF88497,CEF86651,CEF88731,CEF85879,CEF87861,CEF87127,CEF87699,CEF87769,CEF87741,CEF88438,CEF83940,CEF84937,CEF85444,CEF83115,SCB65174,CEF83935,CEF85510,CEF84358,CEF…
1	!	0.0115	19	2772	17	0.006	0.895	GO:0022618	BP	4	ribonucleoprotein complex assembly	7	CEF73411,CEF73461,SCB64386,CEF74858,CEF74885,CEF75416,CEF75648,CEF88497,CEF88731,CEF87861,CEF87699,CEF87769,CEF88438,CEF84937,CEF85444,CEF83115,CEF85510
1	!	0.000269	44	2772	35	0.013	0.795	GO:0006325	BP	4	chromatin organization	4	CEF72200,CEF72266,CEF72323,CEF72462,CEF72894,CEF73125,SCB64225,CEF74254,CEF74828,CEF75222,CEF75408,CEF75649,CEF76389,SCB65888,CEF79313,CEF88682,CEF86651,CEF88174,CEF85879,CEF88615,SCB64774,CEF88709,CEF87749,CEF87310,CEF88150,CEF85960,CEF87741,SCB65068,CEF84088,CEF85425,CEF84494,CEF85123,CEF84358,CEF83699,CEF85066
1	!	1.09e-08	44	2772	40	0.014	0.909	GO:0006457	BP	4	protein folding	3	CEF72209,CEF72418,CEF72451,SCB64078,SCB64120,CEF72907,CEF72985,CEF72993,CEF73090,CEF73125,CEF73451,CEF73503,CEF74237,CEF75751,CEF75796,SCB65663,CEF79073,CEF79501,CEF88856,CEF87398,CEF86837,SCB64823,CEF88611,CEF87737,SCB64888,CEF88010,CEF86487,CEF88152,CEF86622,CEF87900,CEF87416,CEF86386,CEF85741,CEF83875,CEF83753,CEF84322,CEF84355,CEF83988,CEF85528,CEF83477
1	!	1.27e-39	1620	2772	935	0.337	0.577	GO:0044237	BP	4	cellular metabolic process	3	CEF71862,CEF72031,CEF72040,CEF72042,CEF72057,CEF72150,CEF72161,CEF72175,CEF72199,CEF72201,CEF72204,CEF72207,CEF72229,CEF72233,CEF72234,CEF72235,CEF72236,CEF72265,CEF72266,CEF72277,SCB64042,CEF72284,CEF72287,CEF72288,CEF72292,CEF72295,CEF72297,CEF72302,CEF72319,CEF72323,CEF72336,CEF72345,CEF72349,CEF72416,CEF72420,CEF72433,CEF72440,CEF72445,CEF72452,CEF72462,SCB64080,CEF72549,CEF72551,CEF72561,CEF…
1	!	5.41e-12	897	2772	493	0.178	0.55	GO:0046483	BP	4	heterocycle metabolic process	4	CEF71862,CEF72150,CEF72161,CEF72175,CEF72204,CEF72233,CEF72235,CEF72265,CEF72266,CEF72284,CEF72292,CEF72295,CEF72345,CEF72420,CEF72433,CEF72445,CEF72452,CEF72462,CEF72551,CEF72561,CEF72576,CEF72588,CEF72605,SCB64096,CEF72627,CEF72630,SCB64098,CEF72669,CEF72676,CEF72701,CEF72716,CEF72741,CEF72746,CEF72753,CEF72778,CEF72802,CEF72843,CEF72855,CEF72856,CEF72881,CEF72885,CEF72894,SCB64139,SCB64141,CEF…
1	!	6.58e-09	253	2772	161	0.058	0.636	GO:0006793	BP	4	phosphorus metabolic process	4	CEF72150,CEF72161,CEF72204,CEF72236,CEF72288,CEF72295,CEF72336,CEF72551,CEF72605,CEF72627,CEF72682,CEF72683,SCB64121,CEF72881,CEF72939,CEF73009,SCB64174,CEF73124,CEF73129,CEF73182,SCB64186,CEF73242,CEF73329,CEF73338,CEF73465,SCB64230,CEF73520,CEF73558,CEF73573,SCB64254,CEF73714,SCB64280,SCB64286,CEF73886,CEF74066,CEF74141,CEF74182,CEF74184,CEF74306,CEF74327,CEF74444,CEF74664,CEF74748,CEF74780,CEF…
1	!	8.01e-09	244	2772	156	0.056	0.639	GO:0006796	BP	4	phosphate-containing compound metabolic process	5	CEF72150,CEF72161,CEF72204,CEF72288,CEF72295,CEF72336,CEF72551,CEF72605,CEF72627,CEF72682,CEF72683,SCB64121,CEF72881,CEF72939,CEF73009,SCB64174,CEF73124,CEF73129,CEF73182,SCB64186,CEF73242,CEF73329,CEF73338,CEF73465,SCB64230,CEF73520,CEF73558,CEF73573,SCB64254,CEF73714,SCB64280,SCB64286,CEF73886,CEF74066,CEF74141,CEF74182,CEF74184,CEF74306,CEF74327,CEF74444,CEF74664,CEF74748,CEF74780,CEF74812,CEF…
1	!	1.81e-09	107	2772	81	0.029	0.757	GO:0051186	BP	4	cofactor metabolic process	4	CEF72161,CEF72175,CEF72236,CEF72297,CEF72345,CEF72349,CEF72433,CEF72551,CEF72624,SCB64174,CEF73182,SCB64186,CEF73389,CEF73465,CEF73481,CEF73520,CEF74306,CEF74748,CEF74780,CEF74857,CEF74951,CEF75129,CEF75221,CEF75421,CEF75499,CEF75647,CEF75780,CEF75839,CEF76559,CEF76801,CEF76958,CEF76962,CEF77080,CEF77094,CEF77134,CEF77180,CEF77321,SCB65701,CEF78858,CEF79149,SCB65927,CEF79284,CEF79408,CEF86275,CEF…
1	!	1.64e-05	81	2772	59	0.021	0.728	GO:0006732	BP	4	coenzyme metabolic process	5	CEF72161,CEF72236,CEF72297,CEF72345,CEF72349,CEF72433,CEF72551,SCB64174,CEF73182,SCB64186,CEF73465,CEF73520,CEF74306,CEF74748,CEF74780,CEF75129,CEF75221,CEF75647,CEF75780,CEF75839,CEF76559,CEF76801,CEF76958,CEF76962,CEF77080,CEF77094,CEF77134,CEF77321,SCB65701,CEF78858,CEF79149,CEF79408,CEF86275,CEF86907,CEF87199,CEF88426,CEF87378,CEF87803,CEF85840,CEF88496,CEF86035,CEF87685,CEF87774,CEF83300,CEF…
1	!	0.00286	35	2772	28	0.01	0.8	GO:0006733	BP	4	oxidoreduction coenzyme metabolic process	6	CEF72161,CEF72297,CEF72551,SCB64186,CEF73465,CEF73520,CEF74306,CEF74780,CEF75129,CEF75221,CEF76801,CEF77134,CEF77321,CEF79408,CEF86275,CEF85840,CEF86035,CEF87774,CEF83300,CEF85410,CEF85143,CEF83431,SCB65282,CEF83189,CEF84232,CEF85801,SCB65434,CEF83882
1	!	0.0014	146	2772	90	0.032	0.616	GO:0044248	BP	4	cellular catabolic process	4	CEF72150,CEF72207,CEF72277,CEF72287,CEF72302,SCB64080,CEF72737,CEF72870,CEF73110,CEF73200,CEF73231,CEF73287,CEF73304,CEF73316,SCB64207,CEF73520,CEF73715,CEF73714,CEF73825,CEF74064,CEF74184,CEF74564,CEF74963,CEF74973,CEF75043,CEF75109,CEF75196,CEF75234,CEF75388,CEF75513,CEF75542,CEF75596,SCB64587,SCB64603,CEF76670,CEF76679,CEF76849,CEF76955,CEF76982,CEF77298,CEF77394,CEF77410,SCB65700,CEF77800,CEF…
1	!	2.84e-05	63	2772	48	0.017	0.762	GO:0006790	BP	4	sulfur compound metabolic process	4	CEF72175,CEF72236,CEF72349,CEF72433,CEF72624,CEF72938,SCB64219,CEF73842,CEF74138,CEF74748,CEF74766,CEF74857,CEF74926,CEF74951,SCB64528,CEF75499,CEF75839,CEF76559,CEF76806,CEF76857,CEF76894,CEF76962,CEF77094,CEF77333,SCB65701,CEF79080,CEF79284,CEF88598,CEF87803,CEF86526,CEF86076,CEF86649,CEF88145,CEF87372,CEF83430,CEF83830,CEF83254,CEF85129,CEF84744,CEF85739,SCB65411,CEF83914,CEF85133,CEF85300,CEF…
1	!	5.98e-10	905	2772	488	0.176	0.539	GO:0006725	BP	4	cellular aromatic compound metabolic process	4	CEF71862,CEF72150,CEF72161,CEF72204,CEF72233,CEF72235,CEF72265,CEF72266,CEF72284,CEF72292,CEF72295,CEF72345,CEF72416,CEF72420,CEF72433,CEF72445,CEF72452,CEF72462,CEF72551,CEF72561,CEF72576,CEF72588,CEF72605,SCB64096,CEF72627,CEF72630,SCB64098,CEF72669,CEF72676,CEF72701,CEF72716,CEF72741,CEF72746,CEF72753,CEF72778,CEF72802,CEF72843,CEF72855,CEF72856,CEF72881,CEF72885,CEF72894,SCB64139,SCB64141,CEF…
1	!	7.76e-05	299	2772	172	0.062	0.575	GO:0050896	BP	4	response to stimulus	2	SCB63995,CEF72087,CEF72179,CEF72192,CEF72208,CEF72233,CEF72272,CEF72336,CEF72588,CEF72621,SCB64102,CEF72701,CEF72812,CEF72819,CEF72856,CEF72894,SCB64141,CEF72947,CEF73019,CEF73074,CEF73097,CEF73139,CEF73173,CEF73209,CEF73237,CEF73242,SCB64202,CEF73329,CEF73340,CEF73426,CEF73467,CEF73491,CEF73640,CEF73678,CEF73778,CEF73835,CEF73865,SCB64294,CEF74097,CEF74134,CEF74237,CEF74254,CEF74358,CEF74766,CEF…
1	!	0.0371	175	2772	100	0.036	0.571	GO:0006950	BP	4	response to stress	3	CEF72087,CEF72179,CEF72192,CEF72233,CEF72336,CEF72588,CEF72701,CEF72819,CEF72856,CEF72894,SCB64141,CEF72947,CEF73019,CEF73097,CEF73209,CEF73237,CEF73340,CEF73467,CEF73491,CEF73778,CEF73835,CEF73865,SCB64294,CEF74097,CEF74134,CEF74237,CEF74254,CEF74358,CEF74766,CEF75169,CEF75291,CEF75389,CEF75408,CEF75433,CEF75474,CEF75499,CEF75508,CEF75513,CEF75514,CEF75568,CEF76420,CEF76601,CEF76758,CEF76890,CEF…
1	!	1.53e-09	235	2772	153	0.055	0.651	GO:0051716	BP	4	cellular response to stimulus	3	SCB63995,CEF72179,CEF72192,CEF72208,CEF72233,CEF72272,CEF72336,CEF72588,CEF72621,SCB64102,CEF72701,CEF72812,CEF72856,CEF72894,SCB64141,CEF72947,CEF73019,CEF73074,CEF73097,CEF73139,CEF73173,CEF73209,CEF73237,CEF73242,SCB64202,CEF73329,CEF73426,CEF73467,CEF73491,CEF73640,CEF73678,CEF73778,CEF73835,CEF73865,SCB64294,CEF74097,CEF74134,CEF74254,CEF74779,CEF75169,CEF75291,CEF75302,SCB64545,CEF75389,CEF…
1	!	5.34e-07	118	2772	83	0.03	0.703	GO:0033554	BP	4	cellular response to stress	4	CEF72179,CEF72192,CEF72233,CEF72336,CEF72588,CEF72701,CEF72856,CEF72894,SCB64141,CEF72947,CEF73019,CEF73097,CEF73209,CEF73237,CEF73467,CEF73491,CEF73778,CEF73835,CEF73865,SCB64294,CEF74097,CEF74134,CEF74254,CEF75169,CEF75291,CEF75389,CEF75408,CEF75433,CEF75474,CEF75499,CEF75513,CEF75514,CEF75568,CEF76601,CEF76890,CEF77052,CEF77107,CEF77144,SCB65684,CEF77386,CEF77449,CEF79186,CEF79288,CEF79381,CEF…
1	!	2.64e-05	101	2772	70	0.025	0.693	GO:0006974	BP	4	cellular response to DNA damage stimulus	5	CEF72179,CEF72233,CEF72588,CEF72701,CEF72856,CEF72894,SCB64141,CEF72947,CEF73019,CEF73097,CEF73209,CEF73237,CEF73467,CEF73491,CEF73778,CEF73835,CEF73865,SCB64294,CEF74097,CEF74134,CEF74254,CEF75291,CEF75389,CEF75408,CEF75433,CEF75474,CEF75514,CEF75568,CEF76601,CEF76890,CEF77052,CEF77107,CEF77144,SCB65684,CEF77386,CEF77449,CEF79186,CEF79288,CEF79381,CEF79382,CEF87326,CEF88643,CEF88615,CEF87539,CEF…
1	!	0.00655	121	2772	75	0.027	0.62	GO:0007165	BP	4	signal transduction	4	SCB63995,CEF72192,CEF72208,CEF72272,CEF72336,CEF72621,SCB64102,CEF72812,CEF73074,CEF73139,CEF73173,CEF73242,SCB64202,CEF73329,CEF73426,CEF73640,CEF73678,CEF74779,CEF75302,SCB64545,CEF75762,CEF75948,CEF76793,SCB65613,CEF76944,CEF76948,CEF76954,SCB65640,CEF77109,CEF77308,CEF79053,CEF79079,CEF79127,CEF79255,CEF79357,CEF79397,CEF79507,CEF88682,CEF86602,CEF88132,CEF86409,CEF88548,CEF85885,CEF88780,CEF…
1	!	0.0449	28	2772	22	0.008	0.786	GO:0046486	BP	4	glycerolipid metabolic process	1	CEF72683,CEF73009,CEF73242,CEF73338,CEF73886,CEF74141,CEF74182,CEF74327,CEF74444,SCB65613,CEF76929,CEF79207,CEF86206,CEF88548,CEF86089,CEF86218,CEF86590,CEF85271,CEF84243,CEF85133,CEF84010,CEF85209
1	!	2.65e-13	446	2772	274	0.099	0.614	GO:0044281	BP	4	small molecule metabolic process	1	CEF72040,CEF72042,CEF72150,CEF72161,CEF72175,CEF72199,CEF72204,CEF72236,CEF72295,CEF72297,CEF72345,CEF72349,CEF72416,CEF72433,CEF72551,CEF72561,CEF72567,CEF72605,CEF72627,CEF72669,CEF72716,CEF72737,CEF72741,CEF72746,CEF72753,CEF72809,CEF72870,CEF72881,CEF72885,CEF72938,CEF72939,CEF72941,SCB64174,CEF73129,CEF73154,CEF73155,CEF73178,SCB64186,CEF73218,CEF73231,CEF73246,CEF73329,CEF73387,CEF73450,CEF…
1	!	2.68e-17	1951	2772	1009	0.364	0.517	GO:0071704	BP	4	organic substance metabolic process	1	CEF71862,CEF72031,CEF72040,CEF72042,CEF72057,CEF72094,CEF72150,CEF72161,CEF72175,CEF72199,CEF72201,CEF72204,CEF72207,CEF72219,CEF72229,CEF72233,CEF72234,CEF72235,CEF72236,CEF72237,CEF72265,CEF72266,CEF72277,SCB64042,CEF72284,CEF72287,CEF72288,CEF72292,CEF72295,CEF72297,CEF72302,CEF72309,CEF72319,CEF72323,CEF72336,CEF72345,CEF72349,CEF72416,CEF72420,CEF72433,CEF72440,CEF72445,CEF72452,CEF72462,CEF…
1	!	3.65e-12	933	2772	511	0.184	0.548	GO:1901360	BP	4	organic cyclic compound metabolic process	2	CEF71862,CEF72150,CEF72161,CEF72175,CEF72204,CEF72233,CEF72235,CEF72265,CEF72266,CEF72284,CEF72292,CEF72295,CEF72345,CEF72416,CEF72420,CEF72433,CEF72445,CEF72452,CEF72462,CEF72551,CEF72561,CEF72576,CEF72588,CEF72605,SCB64096,CEF72627,CEF72630,SCB64098,CEF72669,CEF72676,CEF72701,CEF72716,CEF72741,CEF72746,CEF72753,CEF72778,CEF72802,CEF72843,CEF72855,CEF72856,CEF72881,CEF72885,CEF72894,SCB64139,SCB…
1	!	3.26e-12	1198	2772	637	0.23	0.532	GO:0043170	BP	4	macromolecule metabolic process	2	CEF71862,CEF72031,CEF72057,CEF72094,CEF72201,CEF72207,CEF72229,CEF72233,CEF72234,CEF72235,CEF72237,CEF72265,CEF72266,CEF72277,SCB64042,CEF72284,CEF72287,CEF72288,CEF72292,CEF72302,CEF72319,CEF72323,CEF72336,CEF72420,CEF72440,CEF72445,CEF72452,CEF72462,SCB64079,SCB64080,CEF72549,CEF72572,CEF72576,CEF72588,CEF72599,SCB64095,CEF72604,SCB64096,CEF72630,SCB64098,CEF72669,CEF72676,CEF72682,CEF72683,CEF…
1	!	5.55e-11	216	2772	146	0.053	0.676	GO:0043412	BP	4	macromolecule modification	3	CEF72057,CEF72201,CEF72229,CEF72266,SCB64042,CEF72288,CEF72302,CEF72323,CEF72336,CEF72440,CEF72462,CEF72549,CEF72572,CEF72604,CEF72682,CEF72683,SCB64120,SCB64121,CEF73009,CEF73124,CEF73125,CEF73211,SCB64209,CEF73522,CEF73573,CEF73604,SCB64254,CEF73679,CEF73762,SCB64280,SCB64286,CEF73811,CEF74064,CEF74141,CEF74444,CEF74813,CEF74918,CEF74939,CEF74958,CEF74973,SCB64477,SCB64508,CEF75222,CEF75408,CEF…
1	!	8.34e-06	686	2772	364	0.131	0.531	GO:0010467	BP	4	gene expression	3	CEF71862,CEF72031,CEF72234,CEF72265,CEF72266,CEF72284,CEF72292,CEF72319,CEF72452,CEF72462,CEF72576,CEF72599,SCB64095,SCB64096,CEF72630,SCB64098,CEF72669,CEF72676,CEF72741,CEF72746,CEF72753,CEF72778,CEF72802,CEF72806,CEF72855,CEF72857,CEF72869,CEF72894,SCB64139,CEF72937,CEF72941,CEF72952,CEF72974,CEF72994,CEF73058,CEF73076,SCB64166,CEF73140,CEF73150,CEF73176,CEF73178,CEF73193,CEF73194,CEF73202,SCB…
1	!	2.09e-19	124	2772	105	0.038	0.847	GO:0006396	BP	4	RNA processing	4	CEF72265,CEF72292,CEF72452,CEF72576,SCB64098,CEF72676,CEF72802,CEF72974,CEF73176,CEF73339,SCB64209,CEF73411,CEF73412,CEF73506,CEF73524,CEF73588,CEF73604,CEF73633,CEF73762,CEF74071,CEF74183,CEF74185,CEF74314,SCB64386,CEF74844,CEF74847,CEF74875,CEF74918,CEF75103,CEF75147,CEF75152,CEF75171,CEF75209,CEF75366,CEF75397,CEF75617,CEF76836,CEF76955,CEF77035,CEF77179,CEF77230,CEF77410,CEF77415,CEF78959,CEF…
1	!	0.000315	30	2772	26	0.009	0.867	GO:0008380	BP	4	RNA splicing	5	CEF72576,CEF73411,CEF73506,CEF73524,CEF74314,SCB64386,CEF74844,CEF74847,CEF75103,CEF75147,CEF75617,CEF79251,CEF79269,CEF87279,CEF86476,CEF86131,CEF88090,CEF87132,CEF87124,CEF86983,CEF88012,CEF83903,CEF85146,CEF82798,CEF83115,CEF85203
1	!	0.0198	24	2772	20	0.007	0.833	GO:0000375	BP	4	RNA splicing, via transesterification reactions	6	CEF72576,CEF73411,CEF73506,CEF73524,CEF74314,SCB64386,CEF74847,CEF75103,CEF75617,CEF79269,CEF86476,CEF86131,CEF88090,CEF87132,CEF86983,CEF88012,CEF83903,CEF85146,CEF83115,CEF85203
1	!	0.0198	24	2772	20	0.007	0.833	GO:0000377	BP	4	RNA splicing, via transesterification reactions with bulged adenosine as nucleophile	7	CEF72576,CEF73411,CEF73506,CEF73524,CEF74314,SCB64386,CEF74847,CEF75103,CEF75617,CEF79269,CEF86476,CEF86131,CEF88090,CEF87132,CEF86983,CEF88012,CEF83903,CEF85146,CEF83115,CEF85203
1	!	3.53e-18	1065	2772	598	0.216	0.562	GO:0044260	BP	4	cellular macromolecule metabolic process	3	CEF71862,CEF72031,CEF72057,CEF72201,CEF72207,CEF72229,CEF72233,CEF72234,CEF72235,CEF72265,CEF72266,CEF72277,SCB64042,CEF72284,CEF72287,CEF72288,CEF72292,CEF72302,CEF72319,CEF72323,CEF72336,CEF72420,CEF72440,CEF72445,CEF72452,CEF72462,SCB64080,CEF72549,CEF72572,CEF72576,CEF72588,CEF72599,SCB64095,CEF72604,SCB64096,CEF72630,SCB64098,CEF72669,CEF72676,CEF72682,CEF72683,CEF72701,CEF72741,CEF72746,CEF…
1	!	1.99e-05	56	2772	44	0.016	0.786	GO:0044265	BP	4	cellular macromolecule catabolic process	4	CEF72207,CEF72277,CEF72287,CEF72302,SCB64080,CEF73110,CEF73200,CEF73287,CEF73304,SCB64207,CEF73715,CEF73825,CEF74064,CEF74973,CEF75043,CEF75234,CEF75513,SCB64587,CEF76955,CEF76982,CEF77394,CEF77410,SCB65700,CEF79411,CEF88682,CEF86932,CEF87460,CEF86961,CEF87752,CEF87955,SCB64894,CEF86818,CEF86813,CEF84003,CEF83088,SCB65120,CEF83010,CEF83579,CEF84562,CEF83787,CEF84735,CEF84574,CEF83877,CEF84397
1	!	0.0138	35	2772	27	0.01	0.771	GO:0043632	BP	4	modification-dependent macromolecule catabolic process	5	CEF72207,CEF72277,CEF72302,SCB64080,CEF73110,CEF73200,CEF73304,CEF73715,CEF74064,CEF74973,CEF75513,SCB64587,CEF77394,CEF79411,CEF88682,CEF86932,CEF87460,CEF87752,CEF87955,SCB64894,CEF86813,CEF83088,CEF83579,CEF84562,CEF83787,CEF83877,CEF84397
1	!	3.48e-14	148	2772	113	0.041	0.764	GO:0019637	BP	4	organophosphate metabolic process	2	CEF72150,CEF72161,CEF72204,CEF72295,CEF72551,CEF72605,CEF72627,CEF72683,CEF72881,CEF72939,CEF73009,SCB64174,CEF73129,CEF73182,SCB64186,CEF73242,CEF73329,CEF73338,CEF73465,SCB64230,CEF73520,CEF73558,CEF73714,CEF73886,CEF74066,CEF74141,CEF74182,CEF74184,CEF74306,CEF74327,CEF74444,CEF74664,CEF74748,CEF74780,CEF74812,CEF75129,CEF75244,CEF75679,CEF75839,CEF76134,CEF76771,SCB65613,CEF76919,CEF76929,CEF…
1	!	0.00857	48	2772	35	0.013	0.729	GO:0006644	BP	4	phospholipid metabolic process	3	CEF72683,CEF73009,CEF73242,CEF73338,CEF73886,CEF74066,CEF74141,CEF74182,CEF74184,CEF74327,CEF74444,CEF75244,CEF75839,SCB65613,CEF76929,SCB65633,CEF77113,CEF78768,CEF79207,CEF86206,CEF87718,CEF86069,CEF88548,CEF86089,CEF86218,CEF86590,CEF83444,CEF84734,CEF85271,CEF84243,CEF85133,SCB65456,CEF84010,CEF85209,CEF83219
1	!	0.0163	27	2772	22	0.008	0.815	GO:0006650	BP	4	glycerophospholipid metabolic process	4	CEF72683,CEF73009,CEF73242,CEF73338,CEF73886,CEF74141,CEF74182,CEF74327,CEF74444,SCB65613,CEF76929,CEF79207,CEF86206,CEF88548,CEF86089,CEF86218,CEF86590,CEF85271,CEF84243,CEF85133,CEF84010,CEF85209
1	!	0.0386	23	2772	19	0.007	0.826	GO:0046488	BP	4	phosphatidylinositol metabolic process	5	CEF72683,CEF73009,CEF73242,CEF73338,CEF73886,CEF74141,CEF74182,CEF74327,CEF74444,SCB65613,CEF76929,CEF88548,CEF86089,CEF86218,CEF85271,CEF84243,CEF85133,CEF84010,CEF85209
1	!	0.000497	155	2772	96	0.035	0.619	GO:1901135	BP	4	carbohydrate derivative metabolic process	2	CEF72057,CEF72201,CEF72204,CEF72295,CEF72433,CEF72440,CEF72551,CEF72572,CEF72605,CEF72627,CEF72683,CEF72716,CEF72881,CEF72939,CEF73009,CEF73129,SCB64186,CEF73286,CEF73329,CEF73465,SCB64230,CEF73558,CEF73604,CEF73679,CEF74141,CEF74444,CEF74780,CEF74783,CEF74812,CEF74939,SCB64477,CEF75129,CEF75679,CEF76134,SCB65577,CEF76600,CEF76728,CEF76731,CEF76771,CEF76806,CEF76919,CEF76929,CEF77080,CEF77134,CEF…
1	!	0.000491	58	2772	43	0.016	0.741	GO:0019693	BP	4	ribose phosphate metabolic process	3	CEF72204,CEF72295,CEF72551,CEF72605,CEF72627,CEF72881,SCB64186,CEF73329,CEF73465,SCB64230,CEF73558,CEF74780,CEF74812,CEF75129,CEF75679,CEF76134,CEF76771,CEF77080,CEF77134,SCB65942,CEF87228,CEF88023,CEF87731,CEF87378,CEF85840,CEF88022,CEF87784,CEF86035,CEF88181,CEF83129,CEF83300,CEF85001,CEF83140,CEF85659,CEF85410,SCB65282,CEF84284,CEF85473,SCB65434,CEF83122,CEF84192,SCB65500,CEF84875
1	!	1.23e-06	277	2772	167	0.06	0.603	GO:0006082	BP	4	organic acid metabolic process	2	CEF72040,CEF72042,CEF72175,CEF72199,CEF72236,CEF72345,CEF72416,CEF72433,CEF72561,CEF72567,CEF72669,CEF72741,CEF72746,CEF72753,CEF72809,CEF72870,CEF72885,CEF72938,CEF72941,CEF73155,CEF73178,CEF73218,CEF73231,CEF73450,CEF73465,SCB64227,CEF73520,CEF73547,CEF73554,CEF73567,CEF73588,CEF73640,CEF73721,CEF73722,CEF73812,CEF74138,CEF74286,CEF74564,CEF74757,CEF74807,CEF74869,CEF74926,CEF75129,CEF75197,CEF…
1	!	2.61e-07	273	2772	167	0.06	0.612	GO:0043436	BP	4	oxoacid metabolic process	3	CEF72040,CEF72042,CEF72175,CEF72199,CEF72236,CEF72345,CEF72416,CEF72433,CEF72561,CEF72567,CEF72669,CEF72741,CEF72746,CEF72753,CEF72809,CEF72870,CEF72885,CEF72938,CEF72941,CEF73155,CEF73178,CEF73218,CEF73231,CEF73450,CEF73465,SCB64227,CEF73520,CEF73547,CEF73554,CEF73567,CEF73588,CEF73640,CEF73721,CEF73722,CEF73812,CEF74138,CEF74286,CEF74564,CEF74757,CEF74807,CEF74869,CEF74926,CEF75129,CEF75197,CEF…
1	!	2.14e-08	267	2772	167	0.06	0.625	GO:0019752	BP	4	carboxylic acid metabolic process	4	CEF72040,CEF72042,CEF72175,CEF72199,CEF72236,CEF72345,CEF72416,CEF72433,CEF72561,CEF72567,CEF72669,CEF72741,CEF72746,CEF72753,CEF72809,CEF72870,CEF72885,CEF72938,CEF72941,CEF73155,CEF73178,CEF73218,CEF73231,CEF73450,CEF73465,SCB64227,CEF73520,CEF73547,CEF73554,CEF73567,CEF73588,CEF73640,CEF73721,CEF73722,CEF73812,CEF74138,CEF74286,CEF74564,CEF74757,CEF74807,CEF74869,CEF74926,CEF75129,CEF75197,CEF…
1	!	2.12e-05	48	2772	39	0.014	0.812	GO:0016071	BP	4	mRNA metabolic process	1	CEF72265,CEF72292,CEF72452,CEF72576,CEF72974,CEF73411,CEF73506,CEF73524,CEF74314,SCB64386,CEF74847,CEF75043,CEF75103,CEF75209,CEF75234,CEF75617,CEF76982,CEF77410,CEF79147,CEF79269,CEF79383,SCB64680,CEF87988,CEF86476,CEF86131,CEF88090,CEF86977,CEF87132,CEF86983,CEF88012,CEF87289,CEF83903,CEF82857,CEF84973,CEF85146,CEF83115,CEF85203,CEF84735,CEF83298
1	!	5.84e-05	41	2772	34	0.012	0.829	GO:0006397	BP	4	mRNA processing	2	CEF72265,CEF72292,CEF72452,CEF72576,CEF72974,CEF73411,CEF73506,CEF73524,CEF74314,SCB64386,CEF74847,CEF75103,CEF75209,CEF75617,CEF77410,CEF79269,CEF79383,SCB64680,CEF87988,CEF86476,CEF86131,CEF88090,CEF86977,CEF87132,CEF86983,CEF88012,CEF87289,CEF83903,CEF82857,CEF84973,CEF85146,CEF83115,CEF85203,CEF83298
1	!	0.0198	24	2772	20	0.007	0.833	GO:0000398	BP	4	mRNA splicing, via spliceosome	3	CEF72576,CEF73411,CEF73506,CEF73524,CEF74314,SCB64386,CEF74847,CEF75103,CEF75617,CEF79269,CEF86476,CEF86131,CEF88090,CEF87132,CEF86983,CEF88012,CEF83903,CEF85146,CEF83115,CEF85203
1	!	1.25e-14	1810	2772	932	0.336	0.515	GO:0044238	BP	4	primary metabolic process	1	CEF71862,CEF72031,CEF72042,CEF72057,CEF72094,CEF72150,CEF72161,CEF72199,CEF72201,CEF72204,CEF72207,CEF72219,CEF72229,CEF72233,CEF72234,CEF72235,CEF72237,CEF72265,CEF72266,CEF72277,SCB64042,CEF72284,CEF72287,CEF72288,CEF72292,CEF72295,CEF72302,CEF72309,CEF72319,CEF72323,CEF72336,CEF72416,CEF72420,CEF72433,CEF72440,CEF72445,CEF72452,CEF72462,CEF72464,SCB64079,SCB64080,CEF72549,CEF72551,CEF72561,CEF…
1	!	2.58e-16	87	2772	77	0.028	0.885	GO:0034660	BP	4	ncRNA metabolic process	1	SCB64098,CEF72669,CEF72676,CEF72741,CEF72746,CEF72753,CEF72802,CEF72941,CEF73178,SCB64209,CEF73450,CEF73588,CEF73604,CEF73633,CEF73640,CEF73762,CEF74071,CEF74167,CEF74869,CEF74918,CEF75147,CEF75152,CEF75366,CEF75397,CEF75494,CEF76836,CEF76996,CEF77035,CEF77179,SCB65659,CEF77317,CEF78959,SCB65907,CEF79147,CEF79163,CEF79251,CEF79355,CEF79379,CEF79586,CEF79615,CEF88638,CEF87038,CEF87536,CEF86907,CEF…
1	!	2.27e-11	62	2772	55	0.02	0.887	GO:0006399	BP	4	tRNA metabolic process	2	SCB64098,CEF72669,CEF72741,CEF72746,CEF72753,CEF72941,CEF73178,SCB64209,CEF73450,CEF73588,CEF73604,CEF73633,CEF73640,CEF73762,CEF74071,CEF74869,CEF74918,CEF75147,CEF75494,CEF76836,CEF76996,CEF77035,SCB65659,CEF77317,SCB65907,CEF79147,CEF79163,CEF79251,CEF79355,CEF79379,CEF79586,CEF79615,CEF87536,CEF86907,CEF87650,CEF86926,CEF85975,CEF87279,CEF87493,CEF88886,CEF87124,CEF86217,CEF86860,CEF86572,CEF…
1	!	0.000645	26	2772	23	0.008	0.885	GO:0016072	BP	4	rRNA metabolic process	2	CEF72676,CEF72802,CEF74071,CEF74167,CEF75152,CEF75366,CEF75397,CEF77179,CEF78959,CEF79147,CEF87038,CEF88432,CEF88312,CEF87101,CEF88191,CEF87857,CEF84231,CEF83553,SCB65158,CEF85664,CEF85748,CEF84711,CEF84555
1	!	1.13e-11	53	2772	49	0.018	0.925	GO:0034470	BP	4	ncRNA processing	2	SCB64098,CEF72676,CEF72802,SCB64209,CEF73588,CEF73604,CEF73633,CEF73762,CEF74071,CEF74918,CEF75147,CEF75152,CEF75366,CEF75397,CEF76836,CEF77035,CEF77179,CEF78959,CEF79147,CEF79251,CEF79355,CEF88638,CEF87038,CEF86907,CEF88432,CEF87650,CEF85975,CEF87279,CEF87493,CEF87124,CEF88312,CEF87101,CEF88191,CEF87857,CEF86669,CEF84231,CEF83553,CEF84124,SCB65158,CEF83035,CEF83067,CEF85664,CEF85748,CEF84711,CEF…
1	!	2.67e-06	30	2772	28	0.01	0.933	GO:0008033	BP	4	tRNA processing	3	SCB64098,SCB64209,CEF73588,CEF73604,CEF73633,CEF73762,CEF74071,CEF74918,CEF75147,CEF76836,CEF77035,CEF79147,CEF79251,CEF79355,CEF86907,CEF87650,CEF85975,CEF87279,CEF87493,CEF87124,CEF86669,CEF84124,CEF83035,CEF83067,CEF83114,CEF85090,SCB65480,CEF85538
1	!	0.000271	24	2772	22	0.008	0.917	GO:0006364	BP	4	rRNA processing	3	CEF72676,CEF72802,CEF74071,CEF75152,CEF75366,CEF75397,CEF77179,CEF78959,CEF79147,CEF87038,CEF88432,CEF88312,CEF87101,CEF88191,CEF87857,CEF84231,CEF83553,SCB65158,CEF85664,CEF85748,CEF84711,CEF84555
1	!	0.0449	28	2772	22	0.008	0.786	GO:0051128	BP	4	regulation of cellular component organization	1	CEF72493,CEF73318,CEF73466,CEF73763,CEF74166,CEF74972,CEF75212,SCB65635,CEF77050,CEF77393,CEF79509,CEF85958,CEF88682,CEF88548,CEF88709,CEF83940,CEF83760,SCB65174,CEF84477,CEF84731,CEF82813,CEF85066
1	!	8.57e-19	970	2772	554	0.2	0.571	GO:0009058	BP	4	biosynthetic process	1	CEF71862,CEF72031,CEF72042,CEF72057,CEF72161,CEF72175,CEF72199,CEF72201,CEF72204,CEF72229,CEF72233,CEF72234,CEF72235,CEF72236,CEF72266,CEF72284,CEF72295,CEF72297,CEF72319,CEF72345,CEF72349,CEF72416,CEF72420,CEF72433,CEF72440,CEF72445,CEF72462,CEF72561,CEF72567,CEF72572,CEF72599,SCB64095,CEF72604,SCB64096,CEF72624,CEF72627,CEF72630,CEF72669,CEF72683,CEF72716,CEF72741,CEF72746,CEF72753,CEF72778,CEF…
1	!	3.42e-17	916	2772	522	0.188	0.57	GO:1901576	BP	4	organic substance biosynthetic process	2	CEF71862,CEF72031,CEF72042,CEF72057,CEF72161,CEF72175,CEF72199,CEF72201,CEF72204,CEF72233,CEF72234,CEF72235,CEF72236,CEF72266,CEF72284,CEF72295,CEF72297,CEF72319,CEF72345,CEF72349,CEF72416,CEF72420,CEF72433,CEF72440,CEF72445,CEF72462,CEF72561,CEF72567,CEF72572,CEF72599,SCB64095,SCB64096,CEF72627,CEF72630,CEF72669,CEF72683,CEF72716,CEF72741,CEF72746,CEF72753,CEF72778,CEF72802,CEF72806,CEF72855,CEF…
1	!	0.0469	646	2772	323	0.117	0.5	GO:0009059	BP	4	macromolecule biosynthetic process	3	CEF71862,CEF72031,CEF72057,CEF72201,CEF72233,CEF72234,CEF72235,CEF72266,CEF72284,CEF72319,CEF72420,CEF72440,CEF72445,CEF72462,CEF72572,CEF72599,SCB64095,SCB64096,CEF72630,CEF72669,CEF72683,CEF72741,CEF72746,CEF72753,CEF72778,CEF72802,CEF72806,CEF72855,CEF72857,CEF72869,CEF72894,SCB64139,CEF72937,CEF72941,CEF72952,CEF72994,CEF73009,CEF73058,CEF73076,SCB64166,SCB64168,CEF73097,CEF73104,CEF73140,CEF…
1	!	9.13e-12	84	2772	70	0.025	0.833	GO:0090407	BP	4	organophosphate biosynthetic process	3	CEF72161,CEF72204,CEF72295,CEF72627,CEF72683,CEF72881,CEF73009,SCB64174,CEF73129,CEF73182,CEF73329,SCB64230,CEF73520,CEF73558,CEF73714,CEF74066,CEF74141,CEF74306,CEF74444,CEF74664,CEF74748,CEF74812,CEF75244,CEF75839,CEF76134,CEF76771,CEF76929,CEF76958,CEF77080,CEF77113,CEF79207,SCB65942,CEF79408,CEF86275,CEF86907,CEF87199,CEF88426,CEF86206,CEF87718,CEF87228,CEF87731,CEF87378,CEF88022,CEF87784,CEF…
1	!	1.26e-07	72	2772	57	0.021	0.792	GO:1901137	BP	4	carbohydrate derivative biosynthetic process	3	CEF72057,CEF72201,CEF72204,CEF72295,CEF72440,CEF72572,CEF72627,CEF72683,CEF72881,CEF73009,CEF73129,CEF73286,CEF73329,SCB64230,CEF73558,CEF73604,CEF73679,CEF74141,CEF74444,CEF74783,CEF74812,CEF74939,SCB64477,CEF76134,CEF76600,CEF76771,CEF76806,CEF76929,CEF77080,CEF78174,SCB65942,CEF79505,CEF87228,CEF87731,CEF86721,CEF88022,CEF87784,CEF86218,CEF88181,CEF85001,CEF83140,CEF84387,CEF83049,CEF83785,CEF…
1	!	0.00256	27	2772	23	0.008	0.852	GO:0046390	BP	4	ribose phosphate biosynthetic process	4	CEF72204,CEF72295,CEF72627,CEF72881,CEF73329,SCB64230,CEF73558,CEF74812,CEF76134,CEF76771,CEF77080,SCB65942,CEF87228,CEF87731,CEF88022,CEF87784,CEF88181,CEF85001,CEF83140,CEF84284,CEF83122,SCB65500,CEF84875
1	!	4.52e-23	269	2772	199	0.072	0.74	GO:0044711	BP	4	single-organism biosynthetic process	2	CEF72042,CEF72161,CEF72175,CEF72199,CEF72204,CEF72236,CEF72295,CEF72297,CEF72345,CEF72416,CEF72433,CEF72561,CEF72567,CEF72627,CEF72683,CEF72716,CEF72881,CEF72885,CEF72938,CEF73009,SCB64174,CEF73129,CEF73155,CEF73218,CEF73246,CEF73290,CEF73329,CEF73481,SCB64227,SCB64230,CEF73520,CEF73558,CEF73567,CEF73604,CEF73714,CEF73812,CEF73842,CEF73922,CEF74066,CEF74138,CEF74141,CEF74286,CEF74306,CEF74444,CEF…
1	!	3.56e-10	139	2772	101	0.036	0.727	GO:0044283	BP	4	small molecule biosynthetic process	3	CEF72042,CEF72175,CEF72199,CEF72297,CEF72345,CEF72416,CEF72433,CEF72561,CEF72567,CEF72885,CEF72938,SCB64174,CEF73155,CEF73218,CEF73246,SCB64227,CEF73520,CEF73567,CEF73812,CEF73842,CEF74138,CEF74286,CEF74766,CEF74807,CEF74926,CEF75221,CEF75238,CEF75244,CEF75470,CEF75473,SCB64590,CEF75647,CEF75780,CEF76649,CEF76767,SCB65601,CEF76801,CEF76806,CEF76857,SCB65630,CEF77014,CEF77094,CEF77321,CEF77333,CEF…
1	!	1.77e-18	911	2772	524	0.189	0.575	GO:0044249	BP	4	cellular biosynthetic process	2	CEF71862,CEF72031,CEF72042,CEF72057,CEF72161,CEF72175,CEF72199,CEF72201,CEF72204,CEF72233,CEF72234,CEF72235,CEF72236,CEF72266,CEF72284,CEF72295,CEF72297,CEF72319,CEF72345,CEF72349,CEF72416,CEF72420,CEF72433,CEF72440,CEF72445,CEF72462,CEF72561,CEF72567,CEF72572,CEF72599,SCB64095,CEF72604,SCB64096,CEF72624,CEF72627,CEF72630,CEF72669,CEF72683,CEF72716,CEF72741,CEF72746,CEF72753,CEF72778,CEF72802,CEF…
1	!	0.0276	636	2772	320	0.115	0.503	GO:0034645	BP	4	cellular macromolecule biosynthetic process	3	CEF71862,CEF72031,CEF72057,CEF72201,CEF72233,CEF72234,CEF72235,CEF72266,CEF72284,CEF72319,CEF72420,CEF72440,CEF72445,CEF72462,CEF72572,CEF72599,SCB64095,SCB64096,CEF72630,CEF72669,CEF72683,CEF72741,CEF72746,CEF72753,CEF72778,CEF72802,CEF72806,CEF72855,CEF72857,CEF72869,CEF72894,SCB64139,CEF72937,CEF72941,CEF72952,CEF72994,CEF73009,CEF73058,CEF73076,SCB64166,SCB64168,CEF73097,CEF73104,CEF73140,CEF…
1	!	1.84e-07	106	2772	77	0.028	0.726	GO:0016053	BP	4	organic acid biosynthetic process	3	CEF72042,CEF72175,CEF72199,CEF72345,CEF72416,CEF72433,CEF72561,CEF72567,CEF72885,CEF72938,CEF73155,CEF73218,SCB64227,CEF73520,CEF73567,CEF73812,CEF74138,CEF74286,CEF74807,CEF74926,CEF75238,CEF75470,CEF75473,SCB64590,CEF75647,CEF75780,CEF76649,CEF76767,CEF76806,CEF76857,CEF77094,CEF77333,CEF78818,CEF78858,CEF79149,CEF79264,CEF86275,CEF87576,CEF88380,CEF88246,CEF86339,CEF88093,CEF86141,CEF88593,CEF…
1	!	1.84e-07	106	2772	77	0.028	0.726	GO:0046394	BP	4	carboxylic acid biosynthetic process	4	CEF72042,CEF72175,CEF72199,CEF72345,CEF72416,CEF72433,CEF72561,CEF72567,CEF72885,CEF72938,CEF73155,CEF73218,SCB64227,CEF73520,CEF73567,CEF73812,CEF74138,CEF74286,CEF74807,CEF74926,CEF75238,CEF75470,CEF75473,SCB64590,CEF75647,CEF75780,CEF76649,CEF76767,CEF76806,CEF76857,CEF77094,CEF77333,CEF78818,CEF78858,CEF79149,CEF79264,CEF86275,CEF87576,CEF88380,CEF88246,CEF86339,CEF88093,CEF86141,CEF88593,CEF…
1	!	1.92e-08	75	2772	60	0.022	0.8	GO:0051188	BP	4	cofactor biosynthetic process	3	CEF72161,CEF72236,CEF72297,CEF72345,CEF72349,CEF72624,SCB64174,CEF73182,CEF73389,CEF73481,CEF73520,CEF74306,CEF74748,CEF74857,CEF74951,CEF75221,CEF75421,CEF75499,CEF75647,CEF75780,CEF76801,CEF76958,CEF77080,CEF77094,CEF77180,CEF77321,SCB65701,CEF78858,CEF79149,SCB65927,CEF79284,CEF79408,CEF86275,CEF86907,CEF87199,CEF88426,CEF87378,CEF85989,CEF87803,CEF88496,CEF86526,CEF87774,CEF88450,CEF87372,CEF…
1	!	0.000221	52	2772	40	0.014	0.769	GO:0009108	BP	4	coenzyme biosynthetic process	4	CEF72161,CEF72236,CEF72297,CEF72345,CEF72349,SCB64174,CEF73182,CEF73520,CEF74306,CEF74748,CEF75221,CEF75647,CEF75780,CEF76801,CEF76958,CEF77080,CEF77094,CEF77321,SCB65701,CEF78858,CEF79149,CEF79408,CEF86275,CEF86907,CEF87199,CEF88426,CEF87378,CEF87803,CEF88496,CEF87774,CEF85266,CEF85143,CEF83431,CEF83189,CEF83879,CEF84232,CEF85801,CEF82853,CEF85262,CEF83882
1	!	3.37e-29	1491	2772	841	0.303	0.564	GO:0006807	BP	4	nitrogen compound metabolic process	1	CEF71862,CEF72031,CEF72042,CEF72057,CEF72094,CEF72150,CEF72161,CEF72175,CEF72199,CEF72201,CEF72204,CEF72207,CEF72229,CEF72233,CEF72234,CEF72235,CEF72237,CEF72265,CEF72266,CEF72277,SCB64042,CEF72284,CEF72287,CEF72288,CEF72292,CEF72295,CEF72302,CEF72319,CEF72323,CEF72336,CEF72345,CEF72416,CEF72420,CEF72433,CEF72440,CEF72445,CEF72452,CEF72462,SCB64079,SCB64080,CEF72549,CEF72551,CEF72561,CEF72567,CEF…
1	!	5.83e-32	822	2772	518	0.187	0.63	GO:1901564	BP	4	organonitrogen compound metabolic process	2	CEF72031,CEF72042,CEF72057,CEF72094,CEF72161,CEF72175,CEF72199,CEF72201,CEF72204,CEF72207,CEF72229,CEF72234,CEF72237,CEF72266,CEF72277,SCB64042,CEF72287,CEF72288,CEF72295,CEF72302,CEF72319,CEF72323,CEF72336,CEF72345,CEF72416,CEF72433,CEF72440,CEF72462,SCB64079,SCB64080,CEF72549,CEF72551,CEF72561,CEF72567,CEF72572,CEF72599,SCB64095,CEF72604,CEF72605,CEF72627,CEF72669,CEF72682,CEF72683,CEF72716,CEF…
1	!	5.07e-44	375	2772	294	0.106	0.784	GO:1901566	BP	4	organonitrogen compound biosynthetic process	3	CEF72031,CEF72042,CEF72057,CEF72161,CEF72175,CEF72199,CEF72201,CEF72204,CEF72234,CEF72295,CEF72319,CEF72345,CEF72416,CEF72433,CEF72440,CEF72561,CEF72567,CEF72572,CEF72599,SCB64095,CEF72627,CEF72669,CEF72683,CEF72716,CEF72741,CEF72746,CEF72753,CEF72802,CEF72806,CEF72857,CEF72869,CEF72881,CEF72885,CEF72938,CEF72941,CEF73009,CEF73076,SCB64166,SCB64174,CEF73129,CEF73150,CEF73155,CEF73178,CEF73182,CEF…
1	!	4.03e-20	488	2772	314	0.113	0.643	GO:0019538	BP	4	protein metabolic process	3	CEF72031,CEF72057,CEF72094,CEF72201,CEF72207,CEF72229,CEF72234,CEF72237,CEF72266,CEF72277,SCB64042,CEF72287,CEF72288,CEF72302,CEF72319,CEF72323,CEF72336,CEF72440,CEF72462,SCB64079,SCB64080,CEF72549,CEF72572,CEF72599,SCB64095,CEF72604,CEF72669,CEF72682,CEF72683,CEF72741,CEF72746,CEF72753,SCB64120,SCB64121,CEF72802,CEF72806,CEF72819,CEF72857,CEF72869,CEF72941,CEF73009,CEF73076,CEF73077,SCB64166,CEF…
1	!	9.47e-31	395	2772	285	0.103	0.722	GO:0044267	BP	4	cellular protein metabolic process	4	CEF72031,CEF72057,CEF72201,CEF72207,CEF72229,CEF72234,CEF72266,CEF72277,SCB64042,CEF72287,CEF72288,CEF72302,CEF72319,CEF72323,CEF72336,CEF72440,CEF72462,SCB64080,CEF72549,CEF72572,CEF72599,SCB64095,CEF72604,CEF72669,CEF72682,CEF72683,CEF72741,CEF72746,CEF72753,SCB64120,SCB64121,CEF72802,CEF72806,CEF72819,CEF72857,CEF72869,CEF72941,CEF73009,CEF73076,SCB64166,CEF73110,CEF73124,CEF73125,CEF73150,CEF…
1	!	1.36e-07	190	2772	124	0.045	0.653	GO:0036211	BP	4	protein modification process	4	CEF72057,CEF72201,CEF72229,CEF72266,SCB64042,CEF72288,CEF72302,CEF72323,CEF72336,CEF72440,CEF72462,CEF72549,CEF72572,CEF72604,CEF72682,CEF72683,SCB64120,SCB64121,CEF73009,CEF73124,CEF73125,CEF73211,CEF73522,CEF73573,SCB64254,CEF73679,SCB64280,SCB64286,CEF73811,CEF74064,CEF74141,CEF74444,CEF74813,CEF74939,CEF74973,SCB64477,SCB64508,CEF75222,CEF75408,CEF75441,CEF75710,CEF75955,CEF76600,CEF76640,CEF…
1	!	1.36e-07	190	2772	124	0.045	0.653	GO:0006464	BP	4	cellular protein modification process	5	CEF72057,CEF72201,CEF72229,CEF72266,SCB64042,CEF72288,CEF72302,CEF72323,CEF72336,CEF72440,CEF72462,CEF72549,CEF72572,CEF72604,CEF72682,CEF72683,SCB64120,SCB64121,CEF73009,CEF73124,CEF73125,CEF73211,CEF73522,CEF73573,SCB64254,CEF73679,SCB64280,SCB64286,CEF73811,CEF74064,CEF74141,CEF74444,CEF74813,CEF74939,CEF74973,SCB64477,SCB64508,CEF75222,CEF75408,CEF75441,CEF75710,CEF75955,CEF76600,CEF76640,CEF…
1	!	0.00256	27	2772	23	0.008	0.852	GO:0018193	BP	4	peptidyl-amino acid modification	6	CEF72057,CEF72229,CEF72266,CEF72604,SCB64120,CEF73125,CEF74813,CEF75408,CEF77144,SCB65663,CEF77581,CEF86907,CEF88682,SCB64774,CEF88709,CEF87872,CEF85976,SCB65068,CEF83666,CEF84477,CEF84265,CEF85066,CEF84544
1	!	3.15e-06	174	2772	112	0.04	0.644	GO:0006520	BP	4	cellular amino acid metabolic process	3	CEF72042,CEF72199,CEF72416,CEF72433,CEF72561,CEF72567,CEF72669,CEF72741,CEF72746,CEF72753,CEF72870,CEF72885,CEF72938,CEF72941,CEF73155,CEF73178,CEF73218,CEF73231,CEF73450,SCB64227,CEF73520,CEF73547,CEF73567,CEF73588,CEF73640,CEF73721,CEF73722,CEF73812,CEF74138,CEF74286,CEF74869,CEF74926,CEF75238,CEF75470,CEF75473,CEF75494,CEF75579,SCB64590,SCB64603,CEF76123,CEF76649,CEF76670,CEF76679,CEF76767,CEF…
1	!	0.000293	33	2772	28	0.01	0.848	GO:0043038	BP	4	amino acid activation	4	CEF72669,CEF72741,CEF72746,CEF72753,CEF72941,CEF73178,CEF73450,CEF73588,CEF73640,CEF74869,CEF75494,CEF76996,SCB65659,CEF77317,SCB65907,CEF79163,CEF79379,CEF79586,CEF79615,CEF87536,CEF86926,CEF88886,CEF86217,CEF86860,CEF86572,CEF85005,CEF83842,CEF85505
1	!	0.000293	33	2772	28	0.01	0.848	GO:0043039	BP	4	tRNA aminoacylation	5	CEF72669,CEF72741,CEF72746,CEF72753,CEF72941,CEF73178,CEF73450,CEF73588,CEF73640,CEF74869,CEF75494,CEF76996,SCB65659,CEF77317,SCB65907,CEF79163,CEF79379,CEF79586,CEF79615,CEF87536,CEF86926,CEF88886,CEF86217,CEF86860,CEF86572,CEF85005,CEF83842,CEF85505
1	!	0.000962	100	2772	66	0.024	0.66	GO:1901605	BP	4	alpha-amino acid metabolic process	4	CEF72042,CEF72199,CEF72433,CEF72561,CEF72567,CEF72885,CEF72938,CEF73155,CEF73218,CEF73231,SCB64227,CEF73520,CEF73567,CEF73721,CEF73722,CEF74138,CEF74926,CEF75238,CEF75470,CEF75473,CEF75579,SCB64590,SCB64603,CEF76123,CEF76670,CEF76679,CEF76767,CEF76806,CEF76857,CEF77333,CEF77800,CEF78818,CEF79068,CEF86275,CEF86954,CEF88380,CEF88093,CEF86141,CEF88593,SCB64854,CEF86638,CEF87685,CEF86649,CEF88476,SCB…
1	!	2.67e-06	67	2772	52	0.019	0.776	GO:0008652	BP	4	cellular amino acid biosynthetic process	4	CEF72042,CEF72199,CEF72416,CEF72433,CEF72561,CEF72567,CEF72885,CEF72938,CEF73155,CEF73218,SCB64227,CEF73567,CEF73812,CEF74138,CEF74286,CEF74926,CEF75238,CEF75470,CEF75473,SCB64590,CEF76649,CEF76767,CEF76806,CEF76857,CEF77333,CEF78818,CEF79264,CEF88380,CEF88093,CEF86141,CEF88593,SCB64854,CEF86638,CEF87982,CEF86649,CEF88476,SCB64978,CEF83430,CEF85631,CEF85240,CEF83364,CEF82897,CEF84744,CEF84965,SCB…
1	!	5.07e-05	57	2772	44	0.016	0.772	GO:1901607	BP	4	alpha-amino acid biosynthetic process	5	CEF72042,CEF72199,CEF72433,CEF72561,CEF72567,CEF72885,CEF72938,CEF73155,CEF73218,SCB64227,CEF73567,CEF74138,CEF74926,CEF75238,CEF75470,CEF75473,SCB64590,CEF76767,CEF76806,CEF76857,CEF77333,CEF78818,CEF88380,CEF88093,CEF86141,CEF88593,SCB64854,CEF86638,CEF86649,CEF88476,SCB64978,CEF83430,CEF85631,CEF85240,CEF83364,CEF82897,CEF84744,CEF84965,SCB65262,CEF85465,CEF83589,CEF83100,CEF83127,CEF83625
1	!	4.07e-22	1037	2772	598	0.216	0.577	GO:0034641	BP	4	cellular nitrogen compound metabolic process	2	CEF71862,CEF72031,CEF72150,CEF72161,CEF72175,CEF72204,CEF72233,CEF72234,CEF72235,CEF72265,CEF72266,CEF72284,CEF72292,CEF72295,CEF72319,CEF72345,CEF72420,CEF72433,CEF72445,CEF72452,CEF72462,CEF72551,CEF72561,CEF72567,CEF72576,CEF72588,CEF72599,SCB64095,CEF72605,SCB64096,CEF72627,CEF72630,SCB64098,CEF72669,CEF72676,CEF72701,CEF72716,CEF72737,CEF72741,CEF72746,CEF72753,CEF72778,CEF72802,CEF72806,CEF…
1	!	1.01e-18	203	2772	153	0.055	0.754	GO:0043603	BP	4	cellular amide metabolic process	3	CEF72031,CEF72175,CEF72234,CEF72319,CEF72345,CEF72567,CEF72599,SCB64095,CEF72669,CEF72737,CEF72741,CEF72746,CEF72753,CEF72802,CEF72806,CEF72857,CEF72869,CEF72941,CEF73076,SCB64166,CEF73150,CEF73178,SCB64194,CEF73333,CEF73366,CEF73385,CEF73400,CEF73450,CEF73461,CEF73516,CEF73519,CEF73588,CEF73640,CEF73647,CEF73653,CEF73685,SCB64316,CEF74121,CEF74166,CEF74168,CEF74336,CEF74797,CEF74809,CEF74855,CEF…
1	!	8.32e-18	172	2772	133	0.048	0.773	GO:0006518	BP	4	peptide metabolic process	4	CEF72031,CEF72234,CEF72319,CEF72599,SCB64095,CEF72669,CEF72741,CEF72746,CEF72753,CEF72802,CEF72806,CEF72857,CEF72869,CEF72941,CEF73076,SCB64166,CEF73150,CEF73178,SCB64194,CEF73333,CEF73366,CEF73385,CEF73400,CEF73450,CEF73461,CEF73516,CEF73519,CEF73588,CEF73640,CEF73647,CEF73653,CEF73685,SCB64316,CEF74121,CEF74166,CEF74168,CEF74336,CEF74797,CEF74809,CEF74855,CEF74858,CEF74869,CEF74885,SCB64452,CEF…
1	!	0.00119	673	2772	346	0.125	0.514	GO:0044271	BP	4	cellular nitrogen compound biosynthetic process	3	CEF71862,CEF72031,CEF72161,CEF72175,CEF72204,CEF72234,CEF72266,CEF72284,CEF72295,CEF72319,CEF72345,CEF72462,CEF72561,CEF72567,CEF72599,SCB64095,SCB64096,CEF72627,CEF72630,CEF72669,CEF72716,CEF72741,CEF72746,CEF72753,CEF72778,CEF72802,CEF72806,CEF72855,CEF72857,CEF72869,CEF72881,CEF72894,SCB64139,CEF72937,CEF72941,CEF72952,CEF72994,CEF73058,CEF73076,SCB64166,CEF73097,CEF73104,SCB64174,CEF73129,CEF…
1	!	3.52e-18	181	2772	139	0.05	0.768	GO:0043604	BP	4	amide biosynthetic process	4	CEF72031,CEF72175,CEF72234,CEF72319,CEF72345,CEF72567,CEF72599,SCB64095,CEF72669,CEF72741,CEF72746,CEF72753,CEF72802,CEF72806,CEF72857,CEF72869,CEF72941,CEF73076,SCB64166,CEF73150,CEF73178,SCB64194,CEF73333,CEF73366,CEF73385,CEF73400,CEF73450,CEF73461,CEF73516,CEF73519,CEF73588,CEF73640,CEF73647,CEF73653,CEF73685,SCB64316,CEF74121,CEF74166,CEF74168,CEF74336,CEF74797,CEF74809,CEF74855,CEF74858,CEF…
1	!	1.24e-16	165	2772	127	0.046	0.77	GO:0043043	BP	4	peptide biosynthetic process	5	CEF72031,CEF72234,CEF72319,CEF72599,SCB64095,CEF72669,CEF72741,CEF72746,CEF72753,CEF72802,CEF72806,CEF72857,CEF72869,CEF72941,CEF73076,SCB64166,CEF73150,CEF73178,SCB64194,CEF73333,CEF73366,CEF73385,CEF73400,CEF73450,CEF73461,CEF73516,CEF73519,CEF73588,CEF73640,CEF73647,CEF73653,CEF73685,SCB64316,CEF74121,CEF74166,CEF74168,CEF74336,CEF74797,CEF74809,CEF74855,CEF74858,CEF74869,CEF74885,SCB64452,CEF…
1	!	3.45e-18	158	2772	125	0.045	0.791	GO:0006412	BP	4	translation	6	CEF72031,CEF72234,CEF72319,CEF72599,SCB64095,CEF72669,CEF72741,CEF72746,CEF72753,CEF72802,CEF72806,CEF72857,CEF72869,CEF72941,CEF73076,SCB64166,CEF73150,CEF73178,SCB64194,CEF73333,CEF73366,CEF73385,CEF73400,CEF73450,CEF73461,CEF73516,CEF73519,CEF73588,CEF73640,CEF73647,CEF73653,CEF73685,SCB64316,CEF74121,CEF74166,CEF74168,CEF74336,CEF74797,CEF74809,CEF74855,CEF74858,CEF74869,CEF74885,SCB64452,CEF…
1	!	0.000293	33	2772	28	0.01	0.848	GO:0006418	BP	4	tRNA aminoacylation for protein translation	7	CEF72669,CEF72741,CEF72746,CEF72753,CEF72941,CEF73178,CEF73450,CEF73588,CEF73640,CEF74869,CEF75494,CEF76996,SCB65659,CEF77317,SCB65907,CEF79163,CEF79379,CEF79586,CEF79615,CEF87536,CEF86926,CEF88886,CEF86217,CEF86860,CEF86572,CEF85005,CEF83842,CEF85505
1	!	0.0499	17	2772	15	0.005	0.882	GO:0072527	BP	4	pyrimidine-containing compound metabolic process	3	CEF72939,CEF73129,CEF73842,CEF74748,CEF74766,CEF79080,CEF87879,CEF88022,CEF87740,CEF83254,CEF84284,CEF85759,CEF83128,CEF83599,CEF85765
1	!	0.0215	15	2772	14	0.005	0.933	GO:0072528	BP	4	pyrimidine-containing compound biosynthetic process	4	CEF73129,CEF73842,CEF74748,CEF74766,CEF79080,CEF87879,CEF88022,CEF87740,CEF83254,CEF84284,CEF85759,CEF83128,CEF83599,CEF85765
1	!	0.0447	33	2772	25	0.009	0.758	GO:0072524	BP	4	pyridine-containing compound metabolic process	3	CEF72161,CEF72551,SCB64174,SCB64186,CEF73465,CEF73520,CEF74306,CEF74780,CEF75129,CEF77134,CEF79408,CEF86275,CEF87199,CEF88426,CEF85840,CEF86035,CEF83300,CEF85410,CEF85143,CEF83431,SCB65282,CEF83542,CEF84232,CEF85801,SCB65434
1	!	0.00129	61	2772	44	0.016	0.721	GO:0072521	BP	4	purine-containing compound metabolic process	3	CEF72204,CEF72295,CEF72433,CEF72605,CEF72627,CEF72716,CEF72881,CEF73329,CEF73465,SCB64230,CEF73558,CEF73714,CEF74812,CEF75129,CEF75191,CEF75679,CEF76134,CEF76771,CEF76806,CEF77080,SCB65942,CEF87228,CEF88023,CEF87731,CEF87378,CEF88491,CEF85840,CEF88022,CEF87784,CEF86035,CEF88181,CEF83129,CEF83300,CEF85001,CEF83140,CEF85659,SCB65282,CEF85473,SCB65434,CEF83586,CEF83122,CEF84192,SCB65500,CEF84875
1	!	0.00115	31	2772	26	0.009	0.839	GO:0072522	BP	4	purine-containing compound biosynthetic process	4	CEF72204,CEF72295,CEF72627,CEF72716,CEF72881,CEF73329,SCB64230,CEF73558,CEF73714,CEF74812,CEF76134,CEF76771,CEF76806,CEF77080,SCB65942,CEF87228,CEF87731,CEF88022,CEF87784,CEF88181,CEF85001,CEF83140,CEF83586,CEF83122,SCB65500,CEF84875
1	!	1.23e-08	819	2772	441	0.159	0.538	GO:0006139	BP	4	nucleobase-containing compound metabolic process	3	CEF71862,CEF72150,CEF72161,CEF72204,CEF72233,CEF72235,CEF72265,CEF72266,CEF72284,CEF72292,CEF72295,CEF72420,CEF72433,CEF72445,CEF72452,CEF72462,CEF72551,CEF72576,CEF72588,CEF72605,SCB64096,CEF72627,CEF72630,SCB64098,CEF72669,CEF72676,CEF72701,CEF72716,CEF72741,CEF72746,CEF72753,CEF72778,CEF72802,CEF72843,CEF72855,CEF72856,CEF72881,CEF72894,SCB64139,SCB64141,CEF72937,CEF72939,CEF72941,CEF72947,CEF…
1	!	0.00043	693	2772	358	0.129	0.517	GO:0090304	BP	4	nucleic acid metabolic process	4	CEF71862,CEF72233,CEF72235,CEF72265,CEF72266,CEF72284,CEF72292,CEF72420,CEF72445,CEF72452,CEF72462,CEF72576,CEF72588,SCB64096,CEF72630,SCB64098,CEF72669,CEF72676,CEF72701,CEF72741,CEF72746,CEF72753,CEF72778,CEF72802,CEF72843,CEF72855,CEF72856,CEF72894,SCB64139,SCB64141,CEF72937,CEF72941,CEF72947,CEF72952,CEF72974,CEF72994,CEF73019,CEF73058,SCB64168,CEF73097,CEF73104,CEF73140,CEF73176,CEF73178,CEF…
1	!	6.01e-09	143	2772	101	0.036	0.706	GO:0006259	BP	4	DNA metabolic process	5	CEF72233,CEF72235,CEF72420,CEF72445,CEF72588,CEF72701,CEF72856,CEF72894,SCB64141,CEF72947,CEF73019,SCB64168,CEF73097,CEF73104,CEF73209,CEF73237,CEF73296,CEF73300,CEF73467,CEF73491,CEF73778,CEF73835,CEF73865,SCB64294,CEF74097,CEF74125,CEF74134,CEF74254,CEF74767,SCB64462,CEF75200,CEF75291,CEF75389,CEF75408,CEF75433,CEF75474,CEF75514,CEF75568,CEF76400,CEF76601,CEF76890,CEF77052,CEF77107,CEF77144,SCB…
1	!	0.000181	97	2772	66	0.024	0.68	GO:0006281	BP	4	DNA repair	6	CEF72233,CEF72588,CEF72701,CEF72856,CEF72894,SCB64141,CEF72947,CEF73019,CEF73097,CEF73209,CEF73237,CEF73467,CEF73491,CEF73778,CEF73835,CEF73865,SCB64294,CEF74097,CEF74134,CEF74254,CEF75291,CEF75389,CEF75408,CEF75433,CEF75474,CEF75514,CEF75568,CEF76601,CEF76890,CEF77052,CEF77107,CEF77144,SCB65684,CEF77386,CEF79186,CEF79288,CEF79381,CEF79382,CEF88643,CEF88615,CEF87539,CEF87752,CEF88111,CEF87983,CEF…
1	!	7.63e-05	46	2772	37	0.013	0.804	GO:0006260	BP	4	DNA replication	6	CEF72233,CEF72235,CEF72420,CEF72445,SCB64168,CEF73237,CEF73296,CEF73300,CEF74125,CEF74767,SCB64462,CEF75200,CEF75474,CEF76400,CEF77449,CEF79229,CEF79300,CEF79382,SCB64709,CEF87349,CEF86732,CEF86394,CEF88237,CEF87983,CEF86189,CEF88517,CEF86818,CEF83596,CEF85640,CEF85461,CEF85104,CEF85150,CEF84242,CEF83311,SCB65383,CEF83132,SCB65419
1	!	0.0215	15	2772	14	0.005	0.933	GO:0006261	BP	4	DNA-dependent DNA replication	7	CEF72445,SCB64168,CEF73237,CEF74125,CEF74767,SCB64462,CEF75474,CEF76400,CEF77449,CEF86732,CEF86818,CEF83596,CEF85461,CEF83132
1	!	7.15e-05	119	2772	79	0.028	0.664	GO:0055086	BP	4	nucleobase-containing small molecule metabolic process	4	CEF72150,CEF72161,CEF72204,CEF72295,CEF72433,CEF72551,CEF72605,CEF72627,CEF72716,CEF72881,CEF72939,CEF73129,SCB64186,CEF73329,CEF73465,SCB64230,CEF73520,CEF73558,CEF73714,CEF74306,CEF74664,CEF74780,CEF74812,CEF75129,CEF75191,CEF75679,CEF76134,SCB65577,CEF76771,CEF76806,CEF77080,CEF77134,CEF79113,SCB65929,SCB65942,CEF79408,CEF86275,CEF87879,CEF87228,CEF88023,CEF87731,CEF87378,CEF88491,CEF88761,CEF…
1	!	2.44e-08	85	2772	66	0.024	0.776	GO:0006753	BP	4	nucleoside phosphate metabolic process	5	CEF72150,CEF72161,CEF72204,CEF72295,CEF72551,CEF72605,CEF72627,CEF72881,CEF72939,CEF73129,SCB64186,CEF73329,CEF73465,SCB64230,CEF73520,CEF73558,CEF73714,CEF74306,CEF74664,CEF74780,CEF74812,CEF75129,CEF75679,CEF76134,CEF76771,CEF77080,CEF77134,SCB65929,SCB65942,CEF79408,CEF86275,CEF87228,CEF88023,CEF87731,CEF87378,CEF88761,CEF85840,CEF88022,CEF87784,CEF87740,CEF86035,CEF88181,CEF87327,CEF83129,CEF…
1	!	0.00693	46	2772	34	0.012	0.739	GO:0009123	BP	4	nucleoside monophosphate metabolic process	6	CEF72204,CEF72295,CEF72605,CEF72627,CEF72881,CEF73129,CEF73465,SCB64230,CEF73558,CEF73714,CEF74664,CEF74812,CEF75129,CEF75679,CEF76134,CEF76771,SCB65942,CEF87228,CEF88023,CEF87731,CEF85840,CEF87784,CEF86035,CEF88181,CEF83300,CEF85001,CEF83140,CEF85659,SCB65282,CEF85473,SCB65434,CEF83122,SCB65473,CEF84875
1	!	0.00547	44	2772	33	0.012	0.75	GO:0009161	BP	4	ribonucleoside monophosphate metabolic process	7	CEF72204,CEF72295,CEF72605,CEF72627,CEF72881,CEF73465,SCB64230,CEF73558,CEF73714,CEF74664,CEF74812,CEF75129,CEF75679,CEF76134,CEF76771,SCB65942,CEF87228,CEF88023,CEF87731,CEF85840,CEF87784,CEF86035,CEF88181,CEF83300,CEF85001,CEF83140,CEF85659,SCB65282,CEF85473,SCB65434,CEF83122,SCB65473,CEF84875
1	!	0.0042	42	2772	32	0.012	0.762	GO:0009126	BP	4	purine nucleoside monophosphate metabolic process	7	CEF72204,CEF72295,CEF72605,CEF72627,CEF72881,CEF73465,SCB64230,CEF73558,CEF73714,CEF74664,CEF74812,CEF75129,CEF75679,CEF76134,CEF76771,SCB65942,CEF87228,CEF88023,CEF87731,CEF85840,CEF87784,CEF86035,CEF88181,CEF83300,CEF85001,CEF83140,CEF85659,SCB65282,CEF85473,SCB65434,CEF83122,CEF84875
1	!	0.0042	42	2772	32	0.012	0.762	GO:0009167	BP	4	purine ribonucleoside monophosphate metabolic process	8	CEF72204,CEF72295,CEF72605,CEF72627,CEF72881,CEF73465,SCB64230,CEF73558,CEF73714,CEF74664,CEF74812,CEF75129,CEF75679,CEF76134,CEF76771,SCB65942,CEF87228,CEF88023,CEF87731,CEF85840,CEF87784,CEF86035,CEF88181,CEF83300,CEF85001,CEF83140,CEF85659,SCB65282,CEF85473,SCB65434,CEF83122,CEF84875
1	!	3.19e-08	82	2772	64	0.023	0.78	GO:0009117	BP	4	nucleotide metabolic process	6	CEF72150,CEF72161,CEF72204,CEF72295,CEF72551,CEF72605,CEF72627,CEF72881,CEF72939,CEF73129,SCB64186,CEF73329,CEF73465,SCB64230,CEF73520,CEF73558,CEF73714,CEF74306,CEF74780,CEF74812,CEF75129,CEF75679,CEF76134,CEF76771,CEF77080,CEF77134,SCB65929,SCB65942,CEF79408,CEF86275,CEF87228,CEF88023,CEF87731,CEF87378,CEF85840,CEF88022,CEF87784,CEF87740,CEF86035,CEF88181,CEF87327,CEF83129,CEF83300,CEF85001,CEF…
1	!	0.00356	52	2772	38	0.014	0.731	GO:0006163	BP	4	purine nucleotide metabolic process	7	CEF72204,CEF72295,CEF72605,CEF72627,CEF72881,CEF73329,CEF73465,SCB64230,CEF73558,CEF74812,CEF75129,CEF75679,CEF76134,CEF76771,CEF77080,SCB65942,CEF87228,CEF88023,CEF87731,CEF87378,CEF85840,CEF88022,CEF87784,CEF86035,CEF88181,CEF83129,CEF83300,CEF85001,CEF83140,CEF85659,SCB65282,CEF85473,SCB65434,CEF83586,CEF83122,CEF84192,SCB65500,CEF84875
1	!	0.00356	52	2772	38	0.014	0.731	GO:0009259	BP	4	ribonucleotide metabolic process	7	CEF72204,CEF72295,CEF72605,CEF72627,CEF72881,CEF73329,CEF73465,SCB64230,CEF73558,CEF74812,CEF75129,CEF75679,CEF76134,CEF76771,CEF77080,SCB65942,CEF87228,CEF88023,CEF87731,CEF87378,CEF85840,CEF88022,CEF87784,CEF86035,CEF88181,CEF83129,CEF83300,CEF85001,CEF83140,CEF85659,SCB65282,CEF84284,CEF85473,SCB65434,CEF83122,CEF84192,SCB65500,CEF84875
1	!	0.0061	51	2772	37	0.013	0.725	GO:0009150	BP	4	purine ribonucleotide metabolic process	8	CEF72204,CEF72295,CEF72605,CEF72627,CEF72881,CEF73329,CEF73465,SCB64230,CEF73558,CEF74812,CEF75129,CEF75679,CEF76134,CEF76771,CEF77080,SCB65942,CEF87228,CEF88023,CEF87731,CEF87378,CEF85840,CEF88022,CEF87784,CEF86035,CEF88181,CEF83129,CEF83300,CEF85001,CEF83140,CEF85659,SCB65282,CEF85473,SCB65434,CEF83122,CEF84192,SCB65500,CEF84875
1	!	0.00139	110	2772	71	0.026	0.645	GO:1901565	BP	4	organonitrogen compound catabolic process	1	CEF72207,CEF72277,CEF72287,CEF72302,SCB64079,SCB64080,CEF72737,CEF72870,CEF73110,CEF73200,CEF73231,CEF73281,CEF73285,CEF73287,CEF73304,SCB64207,CEF73520,CEF73715,CEF73714,CEF73769,CEF74064,CEF74256,CEF74973,CEF75150,CEF75513,CEF75542,SCB64587,SCB64603,CEF76670,CEF76679,CEF77394,CEF77800,CEF79068,CEF79411,CEF86275,CEF86954,CEF86459,CEF88366,CEF88682,CEF86932,CEF88491,CEF87460,CEF86961,CEF87752,CEF…
1	!	1.17e-07	53	2772	45	0.016	0.849	GO:0030163	BP	4	protein catabolic process	2	CEF72207,CEF72277,CEF72287,CEF72302,SCB64079,SCB64080,CEF73110,CEF73200,CEF73281,CEF73285,CEF73287,CEF73304,SCB64207,CEF73715,CEF73769,CEF74064,CEF74256,CEF74973,CEF75150,CEF75513,SCB64587,CEF77394,CEF79411,CEF86459,CEF88682,CEF86932,CEF87460,CEF86961,CEF87752,SCB64856,CEF87955,SCB64894,CEF86209,CEF86813,CEF83088,SCB65120,CEF83010,CEF83579,CEF84562,CEF83387,CEF83787,CEF83515,CEF84574,CEF83877,CEF…
1	!	0.000179	42	2772	34	0.012	0.81	GO:0044257	BP	4	cellular protein catabolic process	3	CEF72207,CEF72277,CEF72287,CEF72302,SCB64080,CEF73110,CEF73200,CEF73287,CEF73304,SCB64207,CEF73715,CEF74064,CEF74973,CEF75513,SCB64587,CEF77394,CEF79411,CEF88682,CEF86932,CEF87460,CEF86961,CEF87752,CEF87955,SCB64894,CEF86813,CEF83088,SCB65120,CEF83010,CEF83579,CEF84562,CEF83787,CEF84574,CEF83877,CEF84397
1	!	0.0499	17	2772	15	0.005	0.882	GO:0043414	BP	4	macromolecule methylation	1	CEF73211,SCB64209,CEF73762,CEF88682,SCB64774,CEF86457,CEF85976,SCB65068,CEF84161,CEF84124,CEF85353,CEF85748,CEF83114,CEF85066,CEF85090
1	!	1.25e-07	47	2772	41	0.015	0.872	GO:1901293	BP	4	nucleoside phosphate biosynthetic process	1	CEF72161,CEF72204,CEF72295,CEF72627,CEF72881,CEF73129,CEF73329,SCB64230,CEF73520,CEF73558,CEF73714,CEF74306,CEF74664,CEF74812,CEF76134,CEF76771,CEF77080,SCB65942,CEF79408,CEF86275,CEF87228,CEF87731,CEF88022,CEF87784,CEF87740,CEF88181,CEF87327,CEF85001,CEF83140,CEF85143,CEF83364,CEF83431,CEF84284,CEF84232,CEF85801,CEF83586,CEF83122,SCB65473,SCB65500,CEF84875,CEF85765
1	!	0.0051	26	2772	22	0.008	0.846	GO:0009124	BP	4	nucleoside monophosphate biosynthetic process	2	CEF72204,CEF72295,CEF72627,CEF72881,CEF73129,SCB64230,CEF73558,CEF73714,CEF74664,CEF74812,CEF76134,CEF76771,SCB65942,CEF87228,CEF87731,CEF87784,CEF88181,CEF85001,CEF83140,CEF83122,SCB65473,CEF84875
1	!	0.00558	23	2772	20	0.007	0.87	GO:0009127	BP	4	purine nucleoside monophosphate biosynthetic process	3	CEF72204,CEF72295,CEF72627,CEF72881,SCB64230,CEF73558,CEF73714,CEF74664,CEF74812,CEF76134,CEF76771,SCB65942,CEF87228,CEF87731,CEF87784,CEF88181,CEF85001,CEF83140,CEF83122,CEF84875
1	!	0.0101	25	2772	21	0.008	0.84	GO:0009156	BP	4	ribonucleoside monophosphate biosynthetic process	3	CEF72204,CEF72295,CEF72627,CEF72881,SCB64230,CEF73558,CEF73714,CEF74664,CEF74812,CEF76134,CEF76771,SCB65942,CEF87228,CEF87731,CEF87784,CEF88181,CEF85001,CEF83140,CEF83122,SCB65473,CEF84875
1	!	0.00558	23	2772	20	0.007	0.87	GO:0009168	BP	4	purine ribonucleoside monophosphate biosynthetic process	4	CEF72204,CEF72295,CEF72627,CEF72881,SCB64230,CEF73558,CEF73714,CEF74664,CEF74812,CEF76134,CEF76771,SCB65942,CEF87228,CEF87731,CEF87784,CEF88181,CEF85001,CEF83140,CEF83122,CEF84875
1	!	5.2e-07	45	2772	39	0.014	0.867	GO:0009165	BP	4	nucleotide biosynthetic process	2	CEF72161,CEF72204,CEF72295,CEF72627,CEF72881,CEF73129,CEF73329,SCB64230,CEF73520,CEF73558,CEF74306,CEF74812,CEF76134,CEF76771,CEF77080,SCB65942,CEF79408,CEF86275,CEF87228,CEF87731,CEF88022,CEF87784,CEF87740,CEF88181,CEF87327,CEF85001,CEF83140,CEF85143,CEF83364,CEF83431,CEF84284,CEF84232,CEF85801,CEF83586,CEF83122,SCB65473,SCB65500,CEF84875,CEF85765
1	!	0.00256	27	2772	23	0.008	0.852	GO:0009260	BP	4	ribonucleotide biosynthetic process	3	CEF72204,CEF72295,CEF72627,CEF72881,CEF73329,SCB64230,CEF73558,CEF74812,CEF76134,CEF76771,CEF77080,SCB65942,CEF87228,CEF87731,CEF88022,CEF87784,CEF88181,CEF85001,CEF83140,CEF84284,CEF83122,SCB65500,CEF84875
1	!	0.00256	27	2772	23	0.008	0.852	GO:0006164	BP	4	purine nucleotide biosynthetic process	3	CEF72204,CEF72295,CEF72627,CEF72881,CEF73329,SCB64230,CEF73558,CEF74812,CEF76134,CEF76771,CEF77080,SCB65942,CEF87228,CEF87731,CEF88022,CEF87784,CEF88181,CEF85001,CEF83140,CEF83586,CEF83122,SCB65500,CEF84875
1	!	0.0051	26	2772	22	0.008	0.846	GO:0009152	BP	4	purine ribonucleotide biosynthetic process	4	CEF72204,CEF72295,CEF72627,CEF72881,CEF73329,SCB64230,CEF73558,CEF74812,CEF76134,CEF76771,CEF77080,SCB65942,CEF87228,CEF87731,CEF88022,CEF87784,CEF88181,CEF85001,CEF83140,CEF83122,SCB65500,CEF84875
1	!	0.00172	72	2772	50	0.018	0.694	GO:0008610	BP	4	lipid biosynthetic process	1	CEF72683,CEF73009,CEF73290,CEF73922,CEF74066,CEF74141,CEF74444,CEF74807,CEF75244,CEF75443,CEF75508,CEF75775,CEF75839,CEF76929,CEF77094,CEF77113,CEF77454,CEF79207,CEF86206,CEF87718,CEF87576,CEF88246,CEF86339,CEF88309,CEF87566,CEF86838,CEF86218,CEF87662,CEF86590,CEF87774,CEF84189,CEF83444,CEF84127,CEF84119,CEF85265,SCB65286,CEF85271,CEF83977,CEF84809,CEF84237,CEF82937,CEF84243,CEF82853,SCB65456,CEF…
1	!	0.031	26	2772	21	0.008	0.808	GO:0008654	BP	4	phospholipid biosynthetic process	2	CEF72683,CEF73009,CEF74066,CEF74141,CEF74444,CEF75244,CEF75839,CEF76929,CEF77113,CEF79207,CEF86206,CEF87718,CEF86218,CEF86590,CEF83444,CEF85271,CEF84243,SCB65456,CEF84010,CEF85209,CEF83219
1	!	0.0466	14	2772	13	0.005	0.929	GO:0046474	BP	4	glycerophospholipid biosynthetic process	3	CEF72683,CEF73009,CEF74141,CEF74444,CEF76929,CEF79207,CEF86206,CEF86218,CEF86590,CEF85271,CEF84243,CEF84010,CEF85209
1	!	0.000149	28	2772	25	0.009	0.893	GO:0009451	BP	4	RNA modification	1	SCB64209,CEF73604,CEF73762,CEF74918,CEF74958,CEF76836,CEF77230,CEF79355,CEF86907,CEF87650,CEF86637,CEF87493,CEF87560,CEF86057,CEF83119,CEF84124,CEF85353,CEF84426,CEF83922,CEF83035,CEF83067,CEF85748,CEF83114,CEF85090,SCB65480
1	!	0.00984	16	2772	15	0.005	0.938	GO:0006400	BP	4	tRNA modification	2	SCB64209,CEF73604,CEF73762,CEF74918,CEF76836,CEF79355,CEF86907,CEF87650,CEF87493,CEF84124,CEF83035,CEF83067,CEF83114,CEF85090,SCB65480
1	!	0.000179	42	2772	34	0.012	0.81	GO:0051603	BP	4	proteolysis involved in cellular protein catabolic process	1	CEF72207,CEF72277,CEF72287,CEF72302,SCB64080,CEF73110,CEF73200,CEF73287,CEF73304,SCB64207,CEF73715,CEF74064,CEF74973,CEF75513,SCB64587,CEF77394,CEF79411,CEF88682,CEF86932,CEF87460,CEF86961,CEF87752,CEF87955,SCB64894,CEF86813,CEF83088,SCB65120,CEF83010,CEF83579,CEF84562,CEF83787,CEF84574,CEF83877,CEF84397
1	!	0.0138	35	2772	27	0.01	0.771	GO:0019941	BP	4	modification-dependent protein catabolic process	2	CEF72207,CEF72277,CEF72302,SCB64080,CEF73110,CEF73200,CEF73304,CEF73715,CEF74064,CEF74973,CEF75513,SCB64587,CEF77394,CEF79411,CEF88682,CEF86932,CEF87460,CEF87752,CEF87955,SCB64894,CEF86813,CEF83088,CEF83579,CEF84562,CEF83787,CEF83877,CEF84397
1	!	0.0138	35	2772	27	0.01	0.771	GO:0006511	BP	4	ubiquitin-dependent protein catabolic process	3	CEF72207,CEF72277,CEF72302,SCB64080,CEF73110,CEF73200,CEF73304,CEF73715,CEF74064,CEF74973,CEF75513,SCB64587,CEF77394,CEF79411,CEF88682,CEF86932,CEF87460,CEF87752,CEF87955,SCB64894,CEF86813,CEF83088,CEF83579,CEF84562,CEF83787,CEF83877,CEF84397
1	!	1.67e-11	147	2772	108	0.039	0.735	GO:0071702	BP	5	organic substance transport	1	CEF72193,CEF72499,CEF72640,CEF72674,CEF72709,CEF72745,CEF72932,CEF73173,CEF73303,CEF73316,CEF73587,SCB64258,CEF73751,CEF73789,CEF73846,CEF74052,CEF74088,CEF74091,CEF74094,CEF74101,CEF74122,SCB64372,CEF74495,CEF74747,CEF74879,CEF74920,CEF75141,CEF75231,CEF75368,SCB65585,CEF76664,CEF76850,CEF76915,SCB65623,SCB65634,CEF77209,CEF77286,CEF77329,SCB65688,CEF77466,CEF77848,SCB65801,CEF78205,CEF78292,CEF…
1	!	9.69e-11	139	2772	102	0.037	0.734	GO:0071705	BP	5	nitrogen compound transport	1	CEF72193,CEF72477,CEF72499,CEF72640,CEF72674,CEF72709,CEF72745,CEF72932,CEF73173,CEF73303,CEF73316,SCB64258,CEF73751,CEF73789,CEF73846,CEF74052,CEF74088,CEF74091,CEF74094,CEF74101,CEF74122,SCB64372,CEF74495,CEF74747,CEF74879,CEF74920,CEF75141,CEF75231,CEF75368,SCB65585,CEF76664,CEF76850,CEF76915,SCB65634,CEF77209,CEF77286,CEF77329,SCB65688,CEF77466,CEF77848,SCB65801,CEF78205,CEF78292,CEF78903,CEF…
1	!	8.98e-19	101	2772	89	0.032	0.881	GO:0042886	BP	5	amide transport	2	CEF72193,CEF72640,CEF72674,CEF72709,CEF72745,CEF72932,CEF73173,CEF73303,SCB64258,CEF73751,CEF73789,CEF74052,CEF74088,CEF74091,CEF74094,CEF74101,CEF74122,SCB64372,CEF74495,CEF74747,CEF74879,CEF74920,CEF75141,CEF75231,CEF75368,SCB65585,CEF76850,CEF76915,SCB65634,CEF77209,CEF77286,CEF77329,SCB65688,CEF77466,CEF77848,SCB65801,CEF78903,CEF79066,CEF79390,CEF85825,CEF86174,CEF88125,CEF86869,CEF88731,CEF…
1	!	1.86e-18	100	2772	88	0.032	0.88	GO:0015833	BP	5	peptide transport	3	CEF72193,CEF72640,CEF72674,CEF72709,CEF72745,CEF72932,CEF73173,CEF73303,SCB64258,CEF73751,CEF73789,CEF74052,CEF74088,CEF74091,CEF74094,CEF74101,CEF74122,SCB64372,CEF74495,CEF74747,CEF74879,CEF74920,CEF75141,CEF75231,CEF75368,SCB65585,CEF76850,CEF76915,SCB65634,CEF77209,CEF77286,CEF77329,SCB65688,CEF77466,SCB65801,CEF78903,CEF79066,CEF79390,CEF85825,CEF86174,CEF88125,CEF86869,CEF88731,CEF88244,CEF…
1	!	1.35e-20	125	2772	107	0.039	0.856	GO:0051641	BP	5	cellular localization	1	CEF72193,CEF72640,CEF72674,CEF72709,CEF72745,CEF72932,CEF73081,CEF73173,CEF73303,SCB64224,SCB64258,CEF73698,CEF73751,CEF73789,CEF74052,CEF74088,CEF74091,CEF74094,CEF74101,CEF74122,CEF74155,SCB64372,CEF74495,CEF74879,CEF74920,SCB64467,CEF75114,CEF75141,CEF75192,CEF75231,CEF75435,CEF75513,CEF75937,SCB65585,CEF76850,CEF76915,SCB65623,SCB65634,CEF77209,CEF77286,CEF77329,SCB65688,CEF77451,CEF77466,CEF…
1	!	0.0115	19	2772	17	0.006	0.895	GO:1902580	BP	5	single-organism cellular localization	2	CEF72193,CEF72640,CEF72709,CEF74920,SCB65585,SCB65623,CEF87141,CEF86869,CEF88548,CEF83118,CEF85647,CEF85757,CEF83923,CEF84477,CEF84574,CEF85715,CEF84224
1	!	1.97e-16	114	2772	95	0.034	0.833	GO:0033036	BP	5	macromolecule localization	1	CEF72193,CEF72499,CEF72640,CEF72674,CEF72709,CEF72745,CEF72932,CEF73173,CEF73303,SCB64258,CEF73751,CEF73789,CEF74052,CEF74088,CEF74091,CEF74094,CEF74101,CEF74122,SCB64372,CEF74495,CEF74747,CEF74879,CEF74920,CEF75141,CEF75192,CEF75231,CEF75368,CEF75513,SCB65585,CEF76850,CEF76915,SCB65634,CEF77209,CEF77286,CEF77329,SCB65688,CEF77466,CEF78903,CEF79066,CEF79390,CEF85825,CEF87437,CEF86174,CEF88125,CEF…
1	!	1.34e-16	106	2772	90	0.032	0.849	GO:0008104	BP	5	protein localization	2	CEF72193,CEF72640,CEF72674,CEF72709,CEF72745,CEF72932,CEF73173,CEF73303,SCB64258,CEF73751,CEF73789,CEF74052,CEF74088,CEF74091,CEF74094,CEF74101,CEF74122,SCB64372,CEF74495,CEF74747,CEF74879,CEF74920,CEF75141,CEF75192,CEF75231,CEF75368,CEF75513,SCB65585,CEF76850,CEF76915,SCB65634,CEF77209,CEF77286,CEF77329,SCB65688,CEF77466,CEF78903,CEF79066,CEF79390,CEF85825,CEF86174,CEF88125,CEF86869,CEF88731,CEF…
1	!	3.86e-19	99	2772	88	0.032	0.889	GO:0045184	BP	5	establishment of protein localization	3	CEF72193,CEF72640,CEF72674,CEF72709,CEF72745,CEF72932,CEF73173,CEF73303,SCB64258,CEF73751,CEF73789,CEF74052,CEF74088,CEF74091,CEF74094,CEF74101,CEF74122,SCB64372,CEF74495,CEF74747,CEF74879,CEF74920,CEF75141,CEF75192,CEF75231,CEF75368,SCB65585,CEF76850,CEF76915,SCB65634,CEF77209,CEF77286,CEF77329,SCB65688,CEF77466,CEF78903,CEF79066,CEF79390,CEF85825,CEF86174,CEF88125,CEF86869,CEF88731,CEF88244,CEF…
1	!	3.3e-19	96	2772	86	0.031	0.896	GO:0015031	BP	5	protein transport	4	CEF72193,CEF72640,CEF72674,CEF72709,CEF72745,CEF72932,CEF73173,CEF73303,SCB64258,CEF73751,CEF73789,CEF74052,CEF74088,CEF74091,CEF74094,CEF74101,CEF74122,SCB64372,CEF74495,CEF74747,CEF74879,CEF74920,CEF75141,CEF75231,CEF75368,SCB65585,CEF76850,CEF76915,SCB65634,CEF77209,CEF77286,CEF77329,SCB65688,CEF77466,CEF78903,CEF79066,CEF79390,CEF85825,CEF86174,CEF88125,CEF86869,CEF88731,CEF88244,CEF88548,SCB…
1	!	1.24e-15	91	2772	79	0.028	0.868	GO:0070727	BP	5	cellular macromolecule localization	2	CEF72193,CEF72640,CEF72674,CEF72709,CEF72745,CEF72932,CEF73173,CEF73303,SCB64258,CEF73751,CEF73789,CEF74052,CEF74088,CEF74091,CEF74094,CEF74101,CEF74122,SCB64372,CEF74495,CEF74879,CEF74920,CEF75141,CEF75192,CEF75231,CEF75513,SCB65585,CEF76850,CEF76915,SCB65634,CEF77209,CEF77286,CEF77329,SCB65688,CEF77466,CEF78903,CEF79066,CEF79390,CEF86174,CEF88125,CEF86869,CEF88731,CEF88244,CEF88548,SCB64792,CEF…
1	!	1.24e-15	91	2772	79	0.028	0.868	GO:0034613	BP	5	cellular protein localization	3	CEF72193,CEF72640,CEF72674,CEF72709,CEF72745,CEF72932,CEF73173,CEF73303,SCB64258,CEF73751,CEF73789,CEF74052,CEF74088,CEF74091,CEF74094,CEF74101,CEF74122,SCB64372,CEF74495,CEF74879,CEF74920,CEF75141,CEF75192,CEF75231,CEF75513,SCB65585,CEF76850,CEF76915,SCB65634,CEF77209,CEF77286,CEF77329,SCB65688,CEF77466,CEF78903,CEF79066,CEF79390,CEF86174,CEF88125,CEF86869,CEF88731,CEF88244,CEF88548,SCB64792,CEF…
1	!	7.58e-05	32	2772	28	0.01	0.875	GO:0033365	BP	5	protein localization to organelle	4	CEF72193,CEF72640,CEF72674,CEF72709,CEF73303,CEF73789,CEF74101,CEF74920,CEF75192,SCB65585,CEF77209,CEF77466,CEF79390,CEF86174,CEF86869,CEF87609,CEF85647,CEF83248,CEF85757,CEF83203,CEF84477,CEF83345,CEF85264,CEF84574,CEF85715,CEF85066,CEF84224,CEF85317
1	!	2.73e-05	27	2772	25	0.009	0.926	GO:0072594	BP	5	establishment of protein localization to organelle	5	CEF72193,CEF72640,CEF72674,CEF72709,CEF73303,CEF74101,CEF74920,SCB65585,CEF77209,CEF77466,CEF79390,CEF86174,CEF86869,CEF87609,CEF85647,CEF83248,CEF85757,CEF83203,CEF84477,CEF83345,CEF85264,CEF84574,CEF85715,CEF84224,CEF85317
1	!	5.61e-22	111	2772	99	0.036	0.892	GO:0051649	BP	5	establishment of localization in cell	1	CEF72193,CEF72640,CEF72674,CEF72709,CEF72745,CEF72932,CEF73081,CEF73173,CEF73303,SCB64258,CEF73698,CEF73751,CEF74052,CEF74088,CEF74091,CEF74094,CEF74101,CEF74122,CEF74155,SCB64372,CEF74495,CEF74879,CEF74920,SCB64467,CEF75114,CEF75141,CEF75231,CEF75435,CEF75937,SCB65585,CEF76850,CEF76915,SCB65623,SCB65634,CEF77209,CEF77286,CEF77329,SCB65688,CEF77451,CEF77466,CEF78903,CEF79056,SCB65904,CEF79066,CEF…
1	!	3.85e-23	108	2772	98	0.035	0.907	GO:0046907	BP	5	intracellular transport	2	CEF72193,CEF72640,CEF72674,CEF72709,CEF72745,CEF72932,CEF73081,CEF73173,CEF73303,SCB64258,CEF73698,CEF73751,CEF74052,CEF74088,CEF74091,CEF74094,CEF74101,CEF74122,CEF74155,SCB64372,CEF74495,CEF74879,CEF74920,SCB64467,CEF75114,CEF75141,CEF75231,CEF75435,CEF75937,SCB65585,CEF76850,CEF76915,SCB65623,SCB65634,CEF77209,CEF77286,CEF77329,SCB65688,CEF77451,CEF77466,CEF78903,CEF79056,SCB65904,CEF79066,CEF…
1	!	4.82e-18	79	2772	73	0.026	0.924	GO:0006886	BP	5	intracellular protein transport	3	CEF72193,CEF72640,CEF72674,CEF72709,CEF72745,CEF72932,CEF73173,CEF73303,SCB64258,CEF73751,CEF74052,CEF74088,CEF74091,CEF74094,CEF74101,CEF74122,SCB64372,CEF74495,CEF74879,CEF74920,CEF75141,CEF75231,SCB65585,CEF76850,CEF76915,SCB65634,CEF77209,CEF77286,CEF77329,SCB65688,CEF77466,CEF78903,CEF79066,CEF79390,CEF86174,CEF88125,CEF86869,CEF88731,CEF88244,SCB64792,CEF87224,CEF86769,CEF87609,CEF88889,CEF…
1	!	5.81e-06	29	2772	27	0.01	0.931	GO:0006605	BP	5	protein targeting	4	CEF72193,CEF72640,CEF72674,CEF72709,CEF73303,CEF74101,CEF74920,SCB65585,CEF77209,CEF77329,CEF77466,CEF79390,CEF86174,CEF86869,CEF87609,CEF85647,CEF83248,CEF85757,CEF83203,CEF84477,CEF83345,CEF85272,CEF85264,CEF84574,CEF85715,CEF84224,CEF85317
1	!	0.0241	18	2772	16	0.006	0.889	GO:1902582	BP	5	single-organism intracellular transport	1	CEF72193,CEF72640,CEF72709,CEF74920,SCB65585,SCB65623,CEF87141,CEF86869,CEF83118,CEF85647,CEF85757,CEF83923,CEF84477,CEF84574,CEF85715,CEF84224
1	!	6.01e-12	76	2772	65	0.023	0.855	GO:0016192	BP	12	vesicle-mediated transport	1	CEF72240,CEF73081,CEF73359,CEF73698,CEF74075,CEF74088,CEF74091,CEF74094,CEF74122,CEF74124,SCB64372,CEF74919,CEF74936,SCB64467,CEF75114,CEF75141,CEF75232,CEF75539,CEF75742,CEF77050,CEF77286,CEF77357,CEF77422,CEF77466,CEF79390,CEF88307,CEF88048,CEF87253,CEF87472,CEF88125,CEF87465,SCB64755,CEF88244,CEF88645,CEF88548,SCB64792,CEF87932,CEF87224,CEF86769,CEF87583,CEF87214,CEF87490,CEF87957,CEF87469,CEF…
1	!	0.0101	25	2772	21	0.008	0.84	GO:0048193	BP	12	Golgi vesicle transport	2	CEF72240,CEF73081,CEF74075,CEF74122,SCB64467,CEF75539,CEF77466,CEF79390,CEF88307,CEF87253,SCB64755,CEF88645,CEF88548,CEF87583,CEF87957,CEF87469,CEF88185,SCB65164,CEF83321,CEF84026,CEF85379
1	!	9.09e-07	50	2772	42	0.015	0.84	GO:0098805	CC	9	whole membrane	1	CEF72193,CEF72674,CEF72824,CEF73232,CEF73316,CEF73520,CEF74088,CEF74122,CEF74920,CEF74995,CEF75141,CEF75231,SCB64518,CEF75326,CEF75388,CEF75834,CEF76793,CEF76949,CEF77286,CEF79066,SCB64755,CEF88817,SCB64792,CEF87721,CEF88797,CEF87957,CEF88185,CEF85489,CEF83621,CEF85647,CEF83248,CEF82905,CEF85355,CEF85213,CEF85272,CEF84237,CEF85264,CEF85160,CEF84013,CEF85573,CEF84224,CEF85071
1	!	0.00204	18	2772	17	0.006	0.944	GO:0048475	CC	1	coated membrane	1	CEF74088,CEF74094,CEF74122,SCB64372,CEF75141,CEF77286,CEF88125,SCB64755,SCB64792,CEF87224,CEF87214,CEF87957,CEF88185,CEF85436,CEF85355,CEF85771,CEF85586
1	!	4.27e-05	2640	2772	1242	0.448	0.47	GO:0005575	CC	1	cellular_component	1	CEF71862,CEF72031,CEF72057,CEF72087,CEF72103,CEF72152,CEF72179,CEF72188,CEF72193,CEF72200,CEF72204,CEF72208,CEF72212,CEF72233,CEF72234,CEF72237,CEF72240,CEF72265,CEF72266,CEF72287,CEF72288,CEF72293,CEF72295,CEF72296,CEF72319,CEF72323,CEF72336,SCB64059,CEF72372,CEF72395,CEF72420,CEF72433,CEF72440,CEF72445,CEF72449,CEF72450,CEF72452,CEF72462,CEF72477,CEF72487,CEF72499,SCB64079,SCB64080,CEF72520,CEF…
1	!	1.08e-20	1057	2772	603	0.218	0.57	GO:0043226	CC	1	organelle	2	CEF71862,CEF72031,CEF72057,CEF72152,CEF72179,CEF72193,CEF72200,CEF72233,CEF72234,CEF72265,CEF72266,CEF72287,CEF72295,CEF72296,CEF72319,CEF72323,CEF72372,CEF72420,CEF72440,CEF72445,CEF72450,CEF72452,CEF72462,CEF72499,CEF72588,CEF72599,SCB64095,CEF72603,CEF72607,CEF72616,CEF72627,CEF72630,CEF72640,CEF72664,CEF72674,CEF72676,CEF72683,CEF72701,CEF72730,CEF72778,CEF72802,CEF72806,CEF72824,CEF72842,CEF…
1	!	3.94e-09	894	2772	479	0.173	0.536	GO:0043227	CC	1	membrane-bounded organelle	3	CEF71862,CEF72057,CEF72152,CEF72179,CEF72193,CEF72200,CEF72265,CEF72266,CEF72287,CEF72295,CEF72296,CEF72323,CEF72372,CEF72420,CEF72440,CEF72445,CEF72450,CEF72452,CEF72462,CEF72499,CEF72588,CEF72616,CEF72627,CEF72630,CEF72640,CEF72664,CEF72674,CEF72676,CEF72683,CEF72701,CEF72730,CEF72778,CEF72824,CEF72842,CEF72894,CEF72932,SCB64141,CEF72937,CEF72941,CEF72947,CEF72952,CEF72974,CEF72987,CEF72994,CEF…
1	!	2.05e-22	247	2772	185	0.067	0.749	GO:0043228	CC	1	non-membrane-bounded organelle	3	CEF72031,CEF72233,CEF72234,CEF72319,CEF72323,CEF72450,CEF72599,SCB64095,CEF72603,CEF72607,CEF72616,CEF72676,CEF72802,CEF72806,CEF72857,CEF72894,CEF73060,CEF73076,SCB64166,CEF73125,CEF73150,CEF73176,CEF73198,SCB64194,CEF73300,CEF73318,CEF73333,CEF73366,CEF73367,CEF73385,CEF73400,CEF73511,CEF73519,CEF73522,SCB64236,CEF73647,CEF73653,CEF73685,CEF73696,CEF73763,CEF73822,CEF74031,SCB64316,CEF74112,CEF…
1	!	5.75e-08	120	2772	86	0.031	0.717	GO:0031974	CC	1	membrane-enclosed lumen	2	CEF72323,CEF72450,CEF72462,CEF72616,CEF72630,CEF72676,CEF72778,CEF72894,CEF72952,CEF73058,CEF73125,CEF73176,CEF73193,CEF73300,CEF73388,CEF73439,CEF73511,CEF73696,CEF73822,CEF74167,CEF74254,CEF74367,CEF74796,CEF74951,CEF75152,CEF75222,CEF75325,CEF75366,CEF75397,CEF75408,CEF75474,CEF75499,CEF75503,CEF76639,CEF76925,CEF77004,CEF77230,CEF79058,CEF79130,CEF79147,CEF79313,CEF79383,SCB64680,CEF86651,CEF…
1	!	1.75e-66	524	2772	415	0.15	0.792	GO:0032991	CC	1	macromolecular complex	2	CEF72031,CEF72152,CEF72193,CEF72233,CEF72234,CEF72287,CEF72295,CEF72319,CEF72323,SCB64059,CEF72445,CEF72452,CEF72462,SCB64080,CEF72599,SCB64095,CEF72603,CEF72605,CEF72616,CEF72627,CEF72630,CEF72676,CEF72679,CEF72701,CEF72778,CEF72802,CEF72806,CEF72824,CEF72857,CEF72894,CEF72952,CEF73058,CEF73066,CEF73076,SCB64166,CEF73150,CEF73193,CEF73198,CEF73200,CEF73201,CEF73209,CEF73232,SCB64194,CEF73246,CEF…
1	!	2.24e-19	121	2772	103	0.037	0.851	GO:1902494	CC	1	catalytic complex	3	CEF72287,CEF72323,CEF72462,SCB64080,CEF72630,CEF72679,CEF72778,CEF72894,CEF72952,CEF73058,CEF73193,CEF73200,CEF73246,CEF73287,SCB64207,CEF73465,SCB64229,CEF73524,CEF73715,CEF73762,CEF74254,CEF74367,CEF74444,CEF75222,CEF75269,CEF75302,CEF75408,CEF75508,SCB64587,CEF75679,CEF76849,CEF76955,CEF77004,CEF77038,CEF77230,SCB65684,CEF78013,CEF78903,CEF79058,CEF79130,CEF79147,CEF79251,CEF79313,CEF79411,CEF…
1	!	6.16e-08	51	2772	44	0.016	0.863	GO:1990234	CC	1	transferase complex	4	CEF72462,CEF72630,CEF72778,CEF72894,CEF72952,CEF73058,CEF73193,CEF73246,CEF73715,CEF73762,CEF74367,CEF75222,CEF75408,CEF75508,CEF76849,CEF77004,SCB65684,CEF79058,CEF88682,CEF87459,CEF88297,CEF86394,CEF88709,CEF87752,CEF86886,CEF87983,CEF87941,CEF88150,CEF84226,CEF83760,CEF85425,CEF84973,CEF84387,CEF84494,CEF85123,CEF83002,CEF85778,CEF85433,SCB65351,CEF85213,CEF84369,CEF83877,SCB65457,CEF84884
1	!	0.000579	23	2772	21	0.008	0.913	GO:0061695	CC	1	transferase complex, transferring phosphorus-containing groups	5	CEF72462,CEF72630,CEF72778,CEF72952,CEF73058,CEF73193,CEF74367,CEF75222,CEF76849,CEF77004,SCB65684,CEF79058,CEF87459,CEF86394,CEF87983,CEF88150,CEF84226,CEF85425,CEF85123,CEF85213,CEF84884
1	!	7.7e-06	25	2772	24	0.009	0.96	GO:1905368	CC	1	peptidase complex	4	CEF72287,SCB64080,CEF73200,CEF73287,SCB64207,SCB64587,CEF78903,CEF79411,CEF86932,CEF87460,CEF88297,CEF86871,CEF86961,CEF88709,SCB64856,CEF87955,SCB65119,SCB65120,CEF83010,CEF84562,CEF83387,CEF83566,CEF83515,CEF84397
1	!	1.53e-05	20	2772	20	0.007	1	GO:1905369	CC	1	endopeptidase complex	5	CEF72287,SCB64080,CEF73200,CEF73287,SCB64207,SCB64587,CEF78903,CEF79411,CEF86932,CEF87460,CEF86961,SCB64856,CEF87955,SCB65120,CEF83010,CEF84562,CEF83387,CEF83566,CEF83515,CEF84397
1	!	5.24e-35	307	2772	240	0.087	0.782	GO:0043234	CC	1	protein complex	3	CEF72152,CEF72193,CEF72233,CEF72287,CEF72295,CEF72445,CEF72452,CEF72462,SCB64080,CEF72603,CEF72605,CEF72616,CEF72627,CEF72630,CEF72701,CEF72824,CEF72894,CEF73058,CEF73066,CEF73193,CEF73200,CEF73201,CEF73209,CEF73232,CEF73287,CEF73300,CEF73303,CEF73318,SCB64207,CEF73367,CEF73388,CEF73397,CEF73440,CEF73445,CEF73451,CEF73461,CEF73503,SCB64236,CEF73563,SCB64258,CEF73696,CEF73698,CEF73763,CEF73778,CEF…
1	!	1.97e-06	80	2772	60	0.022	0.75	GO:0098796	CC	1	membrane protein complex	4	CEF72152,CEF72193,CEF72295,CEF72605,CEF72627,CEF72824,CEF73232,CEF73303,CEF73445,SCB64258,CEF73698,CEF74088,CEF74091,CEF74094,CEF74122,CEF74146,SCB64372,CEF74920,CEF74995,CEF75114,CEF75141,CEF75302,CEF75326,CEF75679,SCB65585,CEF76949,CEF76971,CEF77209,CEF77286,SCB65942,CEF86186,CEF88125,CEF86779,SCB64755,CEF85871,CEF86871,CEF88817,SCB64792,CEF87224,CEF87784,CEF87214,CEF87957,CEF87322,CEF88185,CEF…
1	!	2.11e-22	165	2772	135	0.049	0.818	GO:1990904	CC	1	ribonucleoprotein complex	3	CEF72031,CEF72234,CEF72319,SCB64059,CEF72599,SCB64095,CEF72676,CEF72802,CEF72806,CEF72857,CEF73076,SCB64166,CEF73150,CEF73198,SCB64194,CEF73333,CEF73366,CEF73385,CEF73400,CEF73411,CEF73461,CEF73506,CEF73519,CEF73522,CEF73524,CEF73647,CEF73653,CEF73685,CEF73822,SCB64316,CEF74101,CEF74121,CEF74168,CEF74183,CEF74314,CEF74336,SCB64386,CEF74797,CEF74809,CEF74844,CEF74847,CEF74855,CEF74858,CEF74885,CEF…
1	!	9.7e-60	1475	2772	916	0.33	0.621	GO:0005623	CC	1	cell	2	CEF71862,CEF72031,CEF72057,CEF72152,CEF72179,CEF72188,CEF72193,CEF72200,CEF72208,CEF72233,CEF72234,CEF72240,CEF72265,CEF72266,CEF72287,CEF72288,CEF72295,CEF72296,CEF72319,CEF72323,CEF72336,SCB64059,CEF72372,CEF72420,CEF72433,CEF72440,CEF72445,CEF72450,CEF72452,CEF72462,CEF72499,SCB64079,SCB64080,CEF72520,CEF72588,CEF72597,CEF72599,SCB64095,CEF72603,CEF72607,CEF72616,CEF72621,CEF72627,CEF72630,CEF…
1	!	9.2e-41	425	2772	319	0.115	0.751	GO:0044422	CC	1	organelle part	2	CEF72057,CEF72152,CEF72193,CEF72233,CEF72295,CEF72296,CEF72319,CEF72323,CEF72372,CEF72450,CEF72452,CEF72462,CEF72603,CEF72607,CEF72616,CEF72627,CEF72630,CEF72664,CEF72674,CEF72676,CEF72683,CEF72701,CEF72778,CEF72824,CEF72842,CEF72894,CEF72952,CEF73058,CEF73060,CEF73081,CEF73125,CEF73176,CEF73193,CEF73232,CEF73300,CEF73303,CEF73316,CEF73318,CEF73367,CEF73388,CEF73400,CEF73411,CEF73439,CEF73440,SCB…
1	!	5.75e-08	120	2772	86	0.031	0.717	GO:0043233	CC	1	organelle lumen	3	CEF72323,CEF72450,CEF72462,CEF72616,CEF72630,CEF72676,CEF72778,CEF72894,CEF72952,CEF73058,CEF73125,CEF73176,CEF73193,CEF73300,CEF73388,CEF73439,CEF73511,CEF73696,CEF73822,CEF74167,CEF74254,CEF74367,CEF74796,CEF74951,CEF75152,CEF75222,CEF75325,CEF75366,CEF75397,CEF75408,CEF75474,CEF75499,CEF75503,CEF76639,CEF76925,CEF77004,CEF77230,CEF79058,CEF79130,CEF79147,CEF79313,CEF79383,SCB64680,CEF86651,CEF…
1	!	1.79e-08	103	2772	77	0.028	0.748	GO:0031090	CC	1	organelle membrane	3	CEF72193,CEF72295,CEF72296,CEF72372,CEF72627,CEF72664,CEF72674,CEF72824,CEF73081,CEF73232,CEF73303,CEF73316,SCB64224,CEF73520,SCB64258,CEF74075,CEF74088,CEF74122,CEF74150,CEF74920,CEF74995,CEF75141,CEF75221,CEF75231,SCB64518,CEF75326,CEF75679,CEF75834,SCB65585,CEF76766,CEF76793,CEF76801,SCB65623,CEF76949,CEF77209,CEF77286,CEF77311,CEF77321,CEF79064,CEF79066,CEF86367,SCB64755,CEF88817,SCB64792,CEF…
1	!	7.3e-09	57	2772	49	0.018	0.86	GO:0098588	CC	1	bounding membrane of organelle	4	CEF72193,CEF72372,CEF72674,CEF72824,CEF73081,CEF73232,CEF73303,CEF73316,CEF73520,SCB64258,CEF74075,CEF74088,CEF74122,CEF74920,CEF74995,CEF75141,CEF75231,SCB64518,CEF75326,CEF75834,CEF76793,CEF76949,CEF77209,CEF77286,CEF79066,CEF86367,SCB64755,CEF88817,SCB64792,CEF87721,CEF88797,CEF87957,CEF87469,CEF88185,CEF85489,CEF83621,CEF85647,CEF83248,CEF82905,CEF83864,CEF85355,CEF85213,CEF85272,CEF84237,CEF…
1	!	3.62e-60	1457	2772	908	0.328	0.623	GO:0044464	CC	1	cell part	2	CEF71862,CEF72031,CEF72057,CEF72152,CEF72179,CEF72188,CEF72193,CEF72200,CEF72208,CEF72233,CEF72234,CEF72240,CEF72265,CEF72266,CEF72287,CEF72288,CEF72295,CEF72296,CEF72319,CEF72323,CEF72336,SCB64059,CEF72372,CEF72420,CEF72433,CEF72440,CEF72445,CEF72450,CEF72452,CEF72462,CEF72499,SCB64079,SCB64080,CEF72520,CEF72588,CEF72597,CEF72599,SCB64095,CEF72603,CEF72607,CEF72616,CEF72621,CEF72627,CEF72630,CEF…
1	!	0.000137	77	2772	55	0.02	0.714	GO:0031975	CC	1	envelope	3	CEF72193,CEF72295,CEF72296,CEF72627,CEF72664,CEF72674,CEF73439,CEF73440,SCB64224,CEF73520,CEF73563,CEF73587,CEF74150,CEF74920,CEF75221,CEF75231,SCB64518,CEF75499,CEF75679,SCB65585,CEF76766,CEF76793,CEF76801,SCB65608,SCB65623,CEF77311,CEF77321,CEF79064,CEF79066,CEF86837,CEF87426,CEF88817,CEF86321,CEF87721,CEF86929,CEF87811,CEF87445,CEF87322,CEF87774,CEF88181,CEF83946,CEF85489,CEF83383,CEF83520,CEF…
1	!	8.85e-12	116	2772	90	0.032	0.776	GO:0012505	CC	1	endomembrane system	3	CEF72057,CEF72152,CEF72193,CEF72296,CEF72372,CEF72440,CEF72683,CEF72842,CEF72932,CEF73081,CEF73251,CEF73303,CEF73342,CEF73440,CEF73563,SCB64258,CEF73698,CEF73789,CEF74075,CEF74088,CEF74094,CEF74122,CEF74141,CEF74285,CEF74444,CEF74747,CEF74838,CEF74920,CEF74927,CEF75114,CEF75141,CEF75192,CEF75407,CEF75508,CEF75774,SCB65608,CEF77209,CEF77286,CEF78914,CEF88134,CEF87576,CEF86733,CEF87225,CEF85975,CEF…
1	!	7.65e-61	1422	2772	892	0.322	0.627	GO:0005622	CC	1	intracellular	3	CEF71862,CEF72031,CEF72057,CEF72152,CEF72179,CEF72188,CEF72193,CEF72200,CEF72208,CEF72233,CEF72234,CEF72240,CEF72265,CEF72266,CEF72287,CEF72288,CEF72295,CEF72296,CEF72319,CEF72323,CEF72336,SCB64059,CEF72372,CEF72420,CEF72433,CEF72440,CEF72445,CEF72450,CEF72452,CEF72462,CEF72499,SCB64079,SCB64080,CEF72520,CEF72588,CEF72597,CEF72599,SCB64095,CEF72603,CEF72607,CEF72616,CEF72621,CEF72627,CEF72630,CEF…
1	!	1.87e-52	1323	2772	823	0.297	0.622	GO:0044424	CC	1	intracellular part	4	CEF71862,CEF72031,CEF72057,CEF72152,CEF72179,CEF72188,CEF72193,CEF72200,CEF72233,CEF72234,CEF72265,CEF72266,CEF72287,CEF72288,CEF72295,CEF72296,CEF72319,CEF72323,CEF72336,SCB64059,CEF72372,CEF72420,CEF72433,CEF72440,CEF72445,CEF72450,CEF72452,CEF72462,CEF72499,SCB64079,SCB64080,CEF72588,CEF72597,CEF72599,SCB64095,CEF72603,CEF72607,CEF72616,CEF72627,CEF72630,CEF72640,CEF72664,CEF72669,CEF72674,CEF…
1	!	1.08e-20	1057	2772	603	0.218	0.57	GO:0043229	CC	1	intracellular organelle	5	CEF71862,CEF72031,CEF72057,CEF72152,CEF72179,CEF72193,CEF72200,CEF72233,CEF72234,CEF72265,CEF72266,CEF72287,CEF72295,CEF72296,CEF72319,CEF72323,CEF72372,CEF72420,CEF72440,CEF72445,CEF72450,CEF72452,CEF72462,CEF72499,CEF72588,CEF72599,SCB64095,CEF72603,CEF72607,CEF72616,CEF72627,CEF72630,CEF72640,CEF72664,CEF72674,CEF72676,CEF72683,CEF72701,CEF72730,CEF72778,CEF72802,CEF72806,CEF72824,CEF72842,CEF…
1	!	2.05e-22	247	2772	185	0.067	0.749	GO:0043232	CC	1	intracellular non-membrane-bounded organelle	6	CEF72031,CEF72233,CEF72234,CEF72319,CEF72323,CEF72450,CEF72599,SCB64095,CEF72603,CEF72607,CEF72616,CEF72676,CEF72802,CEF72806,CEF72857,CEF72894,CEF73060,CEF73076,SCB64166,CEF73125,CEF73150,CEF73176,CEF73198,SCB64194,CEF73300,CEF73318,CEF73333,CEF73366,CEF73367,CEF73385,CEF73400,CEF73511,CEF73519,CEF73522,SCB64236,CEF73647,CEF73653,CEF73685,CEF73696,CEF73763,CEF73822,CEF74031,SCB64316,CEF74112,CEF…
1	!	0.0434	76	2772	49	0.018	0.645	GO:0005694	CC	1	chromosome	7	CEF72233,CEF72323,CEF72450,CEF72603,CEF72616,CEF72894,CEF73300,CEF73696,CEF74031,CEF74112,CEF74254,CEF74816,CEF74834,CEF75474,CEF76639,CEF76890,CEF77107,CEF79267,CEF79300,CEF79313,CEF88682,CEF86178,CEF86651,CEF88249,CEF86148,CEF85879,SCB64774,CEF87983,CEF86189,CEF88517,CEF87529,CEF88600,CEF85960,CEF87741,CEF87107,CEF84088,CEF85038,CEF83918,CEF85141,CEF82942,CEF83935,CEF84494,CEF83490,CEF84954,SCB…
1	!	0.0394	52	2772	36	0.013	0.692	GO:0005856	CC	1	cytoskeleton	7	CEF72607,CEF72616,CEF73060,CEF73318,CEF73367,SCB64236,CEF73696,CEF73763,CEF74177,CEF75212,CEF75315,CEF75790,CEF76830,SCB65635,CEF77050,CEF77129,CEF77393,CEF77804,CEF79509,CEF86004,CEF88162,CEF87141,CEF86651,CEF87490,SCB64982,CEF84168,CEF85571,SCB65174,CEF83923,CEF82910,CEF84063,CEF85800,SCB65406,CEF85047,CEF85188,SCB65451
1	!	8.73e-09	889	2772	475	0.171	0.534	GO:0043231	CC	1	intracellular membrane-bounded organelle	6	CEF71862,CEF72057,CEF72152,CEF72179,CEF72193,CEF72200,CEF72265,CEF72266,CEF72287,CEF72295,CEF72296,CEF72323,CEF72372,CEF72420,CEF72440,CEF72445,CEF72450,CEF72452,CEF72462,CEF72499,CEF72588,CEF72616,CEF72627,CEF72630,CEF72640,CEF72664,CEF72674,CEF72676,CEF72683,CEF72701,CEF72730,CEF72778,CEF72824,CEF72842,CEF72894,CEF72932,SCB64141,CEF72937,CEF72941,CEF72947,CEF72952,CEF72974,CEF72987,CEF72994,CEF…
1	!	0.0499	17	2772	15	0.005	0.882	GO:0030880	CC	1	RNA polymerase complex	5	CEF72462,CEF72630,CEF72778,CEF72952,CEF73058,CEF73193,CEF74367,CEF75222,CEF77004,CEF79058,CEF87459,CEF88150,CEF84226,CEF85425,CEF85123
1	!	0.0499	17	2772	15	0.005	0.882	GO:0000428	CC	1	DNA-directed RNA polymerase complex	6	CEF72462,CEF72630,CEF72778,CEF72952,CEF73058,CEF73193,CEF74367,CEF75222,CEF77004,CEF79058,CEF87459,CEF88150,CEF84226,CEF85425,CEF85123
1	!	5.75e-08	120	2772	86	0.031	0.717	GO:0070013	CC	1	intracellular organelle lumen	5	CEF72323,CEF72450,CEF72462,CEF72616,CEF72630,CEF72676,CEF72778,CEF72894,CEF72952,CEF73058,CEF73125,CEF73176,CEF73193,CEF73300,CEF73388,CEF73439,CEF73511,CEF73696,CEF73822,CEF74167,CEF74254,CEF74367,CEF74796,CEF74951,CEF75152,CEF75222,CEF75325,CEF75366,CEF75397,CEF75408,CEF75474,CEF75499,CEF75503,CEF76639,CEF76925,CEF77004,CEF77230,CEF79058,CEF79130,CEF79147,CEF79313,CEF79383,SCB64680,CEF86651,CEF…
1	!	9.2e-41	425	2772	319	0.115	0.751	GO:0044446	CC	1	intracellular organelle part	5	CEF72057,CEF72152,CEF72193,CEF72233,CEF72295,CEF72296,CEF72319,CEF72323,CEF72372,CEF72450,CEF72452,CEF72462,CEF72603,CEF72607,CEF72616,CEF72627,CEF72630,CEF72664,CEF72674,CEF72676,CEF72683,CEF72701,CEF72778,CEF72824,CEF72842,CEF72894,CEF72952,CEF73058,CEF73060,CEF73081,CEF73125,CEF73176,CEF73193,CEF73232,CEF73300,CEF73303,CEF73316,CEF73318,CEF73367,CEF73388,CEF73400,CEF73411,CEF73439,CEF73440,SCB…
1	!	0.0207	51	2772	36	0.013	0.706	GO:0044430	CC	1	cytoskeletal part	6	CEF72607,CEF72616,CEF73060,CEF73318,CEF73367,SCB64236,CEF73696,CEF73763,CEF74177,CEF75212,CEF75315,CEF75790,CEF76830,SCB65635,CEF77050,CEF77129,CEF77393,CEF77804,CEF79509,CEF86004,CEF88162,CEF87141,CEF86651,CEF87490,SCB64982,CEF84168,CEF85571,SCB65174,CEF83923,CEF82910,CEF84063,CEF85800,SCB65406,CEF85047,CEF85188,SCB65451
1	!	7.31e-06	55	2772	44	0.016	0.8	GO:0031984	CC	1	organelle subcompartment	6	CEF72057,CEF72152,CEF72193,CEF72372,CEF72683,CEF72842,CEF73081,CEF73303,SCB64258,CEF73789,CEF74075,CEF74141,CEF74444,CEF74838,CEF74920,CEF74927,CEF75508,CEF75774,CEF77209,CEF78914,CEF87576,CEF86733,CEF87225,CEF86367,CEF88548,CEF88256,CEF86871,CEF86914,CEF88309,CEF88164,CEF87469,CEF85563,SCB65119,CEF84110,CEF84387,CEF85601,CEF85550,CEF83864,CEF85271,CEF84084,CEF84237,CEF84243,SCB65457,CEF84192
1	!	0.000137	77	2772	55	0.02	0.714	GO:0031967	CC	1	organelle envelope	6	CEF72193,CEF72295,CEF72296,CEF72627,CEF72664,CEF72674,CEF73439,CEF73440,SCB64224,CEF73520,CEF73563,CEF73587,CEF74150,CEF74920,CEF75221,CEF75231,SCB64518,CEF75499,CEF75679,SCB65585,CEF76766,CEF76793,CEF76801,SCB65608,SCB65623,CEF77311,CEF77321,CEF79064,CEF79066,CEF86837,CEF87426,CEF88817,CEF86321,CEF87721,CEF86929,CEF87811,CEF87445,CEF87322,CEF87774,CEF88181,CEF83946,CEF85489,CEF83383,CEF83520,CEF…
1	!	3.84e-76	627	2772	490	0.177	0.781	GO:0005737	CC	1	cytoplasm	5	CEF72031,CEF72057,CEF72152,CEF72188,CEF72193,CEF72234,CEF72287,CEF72288,CEF72295,CEF72319,CEF72336,CEF72372,CEF72433,CEF72440,SCB64079,CEF72597,CEF72599,SCB64095,CEF72607,CEF72627,CEF72630,CEF72640,CEF72664,CEF72669,CEF72674,CEF72683,CEF72709,CEF72716,CEF72730,CEF72741,CEF72746,CEF72748,CEF72753,CEF72802,CEF72806,CEF72824,CEF72842,CEF72857,CEF72881,CEF72932,CEF72941,CEF72947,CEF73066,CEF73067,CEF…
1	!	2.46e-53	456	2772	356	0.128	0.781	GO:0044444	CC	1	cytoplasmic part	6	CEF72031,CEF72057,CEF72152,CEF72193,CEF72234,CEF72288,CEF72295,CEF72319,CEF72372,CEF72440,CEF72599,SCB64095,CEF72627,CEF72630,CEF72640,CEF72664,CEF72674,CEF72683,CEF72730,CEF72802,CEF72806,CEF72824,CEF72842,CEF72857,CEF72932,CEF72941,CEF72947,CEF73066,CEF73076,CEF73081,SCB64166,CEF73150,CEF73198,SCB64192,CEF73232,SCB64194,CEF73251,CEF73303,CEF73316,CEF73333,CEF73342,CEF73360,CEF73366,CEF73385,CEF…
1	!	3.38e-10	73	2772	61	0.022	0.836	GO:0005829	CC	1	cytosol	7	CEF72288,CEF72630,CEF72730,CEF73465,CEF73522,CEF73698,CEF73816,CEF74161,CEF74314,CEF74766,CEF74794,CEF74809,CEF75114,CEF75212,CEF75389,CEF75416,CEF75474,CEF75825,CEF75839,CEF76598,CEF76830,CEF76958,CEF77144,CEF77209,CEF79145,CEF79284,CEF86907,CEF88682,CEF86339,CEF88612,CEF88269,CEF86837,CEF86955,CEF88702,CEF85856,CEF86666,CEF87885,CEF88181,CEF86813,CEF88438,CEF84353,CEF84609,CEF83687,CEF84138,CEF…
1	!	1.6e-07	111	2772	80	0.029	0.721	GO:0005739	CC	1	mitochondrion	7	CEF72193,CEF72295,CEF72627,CEF72664,CEF72674,CEF72941,CEF72947,CEF73360,CEF73439,SCB64224,CEF73476,CEF73520,CEF73587,CEF73822,CEF74150,CEF74920,CEF74951,CEF75128,CEF75221,CEF75231,SCB64518,CEF75470,CEF75499,CEF75568,CEF75679,CEF75837,CEF76639,SCB65585,CEF76717,CEF76766,CEF76793,CEF76801,CEF76940,SCB65623,CEF77311,CEF77321,CEF79064,CEF79066,CEF79130,CEF88072,CEF86394,CEF87539,CEF88714,CEF88817,CEF…
1	!	0.000446	77	2772	54	0.019	0.701	GO:0044429	CC	1	mitochondrial part	8	CEF72193,CEF72295,CEF72627,CEF72664,CEF72674,CEF73439,SCB64224,CEF73520,CEF73587,CEF73822,CEF74150,CEF74920,CEF74951,CEF75221,CEF75231,SCB64518,CEF75499,CEF75679,CEF76639,SCB65585,CEF76766,CEF76793,CEF76801,SCB65623,CEF77311,CEF77321,CEF79064,CEF79066,CEF79130,CEF88072,CEF86394,CEF88817,CEF87721,CEF86929,CEF87811,CEF86638,CEF87445,CEF87322,CEF87774,CEF88181,CEF83946,CEF85489,CEF84882,CEF83118,CEF…
1	!	0.0169	65	2772	44	0.016	0.677	GO:0005740	CC	1	mitochondrial envelope	9	CEF72193,CEF72295,CEF72627,CEF72664,CEF72674,CEF73439,SCB64224,CEF73520,CEF73587,CEF74150,CEF74920,CEF75221,CEF75231,SCB64518,CEF75499,CEF75679,SCB65585,CEF76766,CEF76793,CEF76801,SCB65623,CEF77311,CEF77321,CEF79064,CEF79066,CEF88817,CEF87721,CEF86929,CEF87811,CEF87445,CEF87322,CEF87774,CEF88181,CEF83946,CEF85489,CEF83118,CEF82905,SCB65246,CEF85484,CEF85272,CEF84237,CEF85715,CEF85324,CEF83882
1	!	0.0348	59	2772	40	0.014	0.678	GO:0031966	CC	1	mitochondrial membrane	9	CEF72193,CEF72295,CEF72627,CEF72664,CEF72674,SCB64224,CEF73520,CEF74150,CEF74920,CEF75221,CEF75231,SCB64518,CEF75679,SCB65585,CEF76766,CEF76793,CEF76801,SCB65623,CEF77311,CEF77321,CEF79064,CEF79066,CEF88817,CEF87721,CEF86929,CEF87811,CEF87445,CEF87322,CEF87774,CEF83946,CEF85489,CEF83118,CEF82905,SCB65246,CEF85484,CEF85272,CEF84237,CEF85715,CEF85324,CEF83882
1	!	1.46e-05	74	2772	55	0.02	0.743	GO:0005783	CC	1	endoplasmic reticulum	7	CEF72057,CEF72152,CEF72193,CEF72440,CEF72683,CEF72842,CEF72932,CEF73251,CEF73303,CEF73342,SCB64258,CEF73789,CEF74141,CEF74444,CEF74838,CEF74920,CEF74927,CEF75192,CEF75407,CEF75508,CEF75774,CEF77209,CEF78914,CEF88134,CEF87576,CEF86733,CEF87225,CEF85975,CEF85884,CEF88256,CEF86871,CEF86914,CEF88309,CEF88164,CEF87583,CEF86590,CEF85592,CEF84681,CEF85563,CEF85489,SCB65119,CEF84110,CEF83315,CEF84387,SCB…
1	!	0.000399	51	2772	39	0.014	0.765	GO:0044432	CC	1	endoplasmic reticulum part	8	CEF72057,CEF72152,CEF72193,CEF72683,CEF72842,CEF73303,SCB64258,CEF73789,CEF74141,CEF74444,CEF74838,CEF74920,CEF74927,CEF75508,CEF75774,CEF77209,CEF78914,CEF87576,CEF86733,CEF87225,CEF88256,CEF86871,CEF86914,CEF88309,CEF88164,CEF85563,CEF85489,SCB65119,CEF84110,CEF84387,CEF85601,CEF85550,CEF83864,CEF85271,CEF84084,CEF84237,CEF84243,SCB65457,CEF84192
1	!	0.000294	49	2772	38	0.014	0.776	GO:0098827	CC	1	endoplasmic reticulum subcompartment	9	CEF72057,CEF72152,CEF72193,CEF72683,CEF72842,CEF73303,SCB64258,CEF73789,CEF74141,CEF74444,CEF74838,CEF74920,CEF74927,CEF75508,CEF75774,CEF77209,CEF78914,CEF87576,CEF86733,CEF87225,CEF88256,CEF86871,CEF86914,CEF88309,CEF88164,CEF85563,SCB65119,CEF84110,CEF84387,CEF85601,CEF85550,CEF83864,CEF85271,CEF84084,CEF84237,CEF84243,SCB65457,CEF84192
1	!	0.00204	18	2772	17	0.006	0.944	GO:0030117	CC	1	membrane coat	7	CEF74088,CEF74094,CEF74122,SCB64372,CEF75141,CEF77286,CEF88125,SCB64755,SCB64792,CEF87224,CEF87214,CEF87957,CEF88185,CEF85436,CEF85355,CEF85771,CEF85586
1	!	2.11e-22	165	2772	135	0.049	0.818	GO:0030529	CC	1	intracellular ribonucleoprotein complex	5	CEF72031,CEF72234,CEF72319,SCB64059,CEF72599,SCB64095,CEF72676,CEF72802,CEF72806,CEF72857,CEF73076,SCB64166,CEF73150,CEF73198,SCB64194,CEF73333,CEF73366,CEF73385,CEF73400,CEF73411,CEF73461,CEF73506,CEF73519,CEF73522,CEF73524,CEF73647,CEF73653,CEF73685,CEF73822,SCB64316,CEF74101,CEF74121,CEF74168,CEF74183,CEF74314,CEF74336,SCB64386,CEF74797,CEF74809,CEF74844,CEF74847,CEF74855,CEF74858,CEF74885,CEF…
1	!	1.95e-11	107	2772	84	0.03	0.785	GO:0005840	CC	1	ribosome	6	CEF72031,CEF72234,CEF72319,CEF72599,SCB64095,CEF72802,CEF72806,CEF72857,CEF73076,SCB64166,CEF73150,CEF73198,SCB64194,CEF73333,CEF73366,CEF73385,CEF73400,CEF73519,CEF73522,CEF73647,CEF73653,CEF73685,CEF73822,SCB64316,CEF74121,CEF74168,CEF74336,CEF74797,CEF74809,CEF74855,CEF74911,CEF75060,CEF75120,CEF75161,CEF75169,CEF75286,SCB64539,SCB64550,SCB64566,CEF75620,CEF75621,CEF75769,CEF76646,CEF76936,SCB…
1	!	0.0228	21	2772	18	0.006	0.857	GO:0044391	CC	1	ribosomal subunit	7	CEF72319,CEF73400,CEF73653,CEF73822,SCB64316,CEF74336,CEF75060,CEF77359,CEF87504,CEF88072,CEF86519,CEF88667,CEF87786,CEF88438,CEF85356,CEF83897,CEF85515,CEF84201
1	!	1.53e-05	20	2772	20	0.007	1	GO:0000502	CC	1	proteasome complex	5	CEF72287,SCB64080,CEF73200,CEF73287,SCB64207,SCB64587,CEF78903,CEF79411,CEF86932,CEF87460,CEF86961,SCB64856,CEF87955,SCB65120,CEF83010,CEF84562,CEF83387,CEF83566,CEF83515,CEF84397
1	!	0.00555	13	2772	13	0.005	1	GO:0005839	CC	1	proteasome core complex	5	CEF72287,SCB64080,CEF73287,SCB64207,SCB64587,CEF79411,CEF86932,CEF87460,CEF86961,CEF87955,SCB65120,CEF83010,CEF84562
1	!	4.39e-15	159	2772	121	0.044	0.761	GO:0044428	CC	1	nuclear part	1	CEF72296,CEF72323,CEF72450,CEF72452,CEF72462,CEF72616,CEF72630,CEF72676,CEF72701,CEF72778,CEF72894,CEF72952,CEF73058,CEF73125,CEF73176,CEF73193,CEF73300,CEF73388,CEF73411,CEF73440,CEF73511,CEF73524,CEF73563,CEF73696,SCB64294,CEF74167,CEF74254,CEF74314,CEF74367,SCB64386,CEF74796,CEF74844,CEF74847,CEF74935,CEF75103,CEF75152,CEF75222,CEF75291,CEF75325,CEF75366,CEF75389,CEF75397,CEF75408,CEF75474,CEF…
1	!	5.09e-06	102	2772	72	0.026	0.706	GO:0031981	CC	1	nuclear lumen	2	CEF72323,CEF72450,CEF72462,CEF72616,CEF72630,CEF72676,CEF72778,CEF72894,CEF72952,CEF73058,CEF73125,CEF73176,CEF73193,CEF73300,CEF73388,CEF73511,CEF73696,CEF74167,CEF74254,CEF74367,CEF74796,CEF75152,CEF75222,CEF75325,CEF75366,CEF75397,CEF75408,CEF75474,CEF75503,CEF76925,CEF77004,CEF77230,CEF79058,CEF79147,CEF79313,CEF79383,SCB64680,CEF86651,CEF87459,CEF86883,CEF88297,CEF88731,CEF88709,CEF86222,CEF…
1	!	0.0499	17	2772	15	0.005	0.882	GO:0055029	CC	1	nuclear DNA-directed RNA polymerase complex	2	CEF72462,CEF72630,CEF72778,CEF72952,CEF73058,CEF73193,CEF74367,CEF75222,CEF77004,CEF79058,CEF87459,CEF88150,CEF84226,CEF85425,CEF85123
1	!	0.0124	52	2772	37	0.013	0.712	GO:0005654	CC	1	nucleoplasm	2	CEF72323,CEF72462,CEF72630,CEF72676,CEF72778,CEF72894,CEF72952,CEF73058,CEF73193,CEF73388,CEF74367,CEF75152,CEF75222,CEF75408,CEF75503,CEF77004,CEF79058,CEF79383,SCB64680,CEF87459,CEF86883,CEF88297,CEF88709,CEF85883,CEF88150,CEF86818,CEF87289,CEF83821,CEF84226,CEF83553,CEF82857,CEF85425,CEF84494,CEF85123,CEF83002,CEF85778,CEF84369
1	!	0.000579	23	2772	21	0.008	0.913	GO:0005730	CC	1	nucleolus	2	CEF72676,CEF73125,CEF73176,CEF73511,CEF74167,CEF74796,CEF75152,CEF75325,CEF75366,CEF75397,CEF76925,CEF77230,CEF79147,CEF88731,CEF86890,CEF86108,CEF88191,CEF87560,CEF86818,CEF83553,CEF85748
1	!	0.000294	49	2772	38	0.014	0.776	GO:0042175	CC	1	nuclear outer membrane-endoplasmic reticulum membrane network	1	CEF72057,CEF72152,CEF72193,CEF72683,CEF72842,CEF73303,SCB64258,CEF73789,CEF74141,CEF74444,CEF74838,CEF74920,CEF74927,CEF75508,CEF75774,CEF77209,CEF78914,CEF87576,CEF86733,CEF87225,CEF88256,CEF86871,CEF86914,CEF88309,CEF88164,CEF85563,SCB65119,CEF84110,CEF84387,CEF85601,CEF85550,CEF83864,CEF85271,CEF84084,CEF84237,CEF84243,SCB65457,CEF84192
1	!	0.000294	49	2772	38	0.014	0.776	GO:0005789	CC	1	endoplasmic reticulum membrane	2	CEF72057,CEF72152,CEF72193,CEF72683,CEF72842,CEF73303,SCB64258,CEF73789,CEF74141,CEF74444,CEF74838,CEF74920,CEF74927,CEF75508,CEF75774,CEF77209,CEF78914,CEF87576,CEF86733,CEF87225,CEF88256,CEF86871,CEF86914,CEF88309,CEF88164,CEF85563,SCB65119,CEF84110,CEF84387,CEF85601,CEF85550,CEF83864,CEF85271,CEF84084,CEF84237,CEF84243,SCB65457,CEF84192
1	!	8.75e-05	51	2772	40	0.014	0.784	GO:0098772	MF	7	molecular function regulator	1	CEF72209,CEF72288,CEF72515,CEF72621,CEF72632,CEF73165,CEF73251,CEF73397,CEF73640,CEF74110,CEF74367,CEF75169,CEF75210,CEF75296,CEF75948,CEF76944,CEF76948,CEF76954,CEF76986,CEF79076,CEF79127,CEF79255,CEF87816,CEF88132,CEF87433,SCB64856,CEF86229,CEF88143,CEF87206,CEF83612,CEF85039,CEF85601,CEF83387,CEF83515,CEF83988,CEF83802,CEF83159,CEF85673,CEF84121,CEF83370
1	!	0.0012	39	2772	31	0.011	0.795	GO:0030234	MF	7	enzyme regulator activity	2	CEF72209,CEF72288,CEF72515,CEF72632,CEF73165,CEF73251,CEF73397,CEF73640,CEF74110,CEF74367,CEF75169,CEF75210,CEF75296,CEF76954,CEF76986,CEF79076,CEF87816,SCB64856,CEF86229,CEF88143,CEF87206,CEF85039,CEF85601,CEF83387,CEF83515,CEF83988,CEF83802,CEF83159,CEF85673,CEF84121,CEF83370
1	!	8.02e-13	218	2772	151	0.054	0.693	GO:0016817	MF	14	hydrolase activity, acting on acid anhydrides	1	CEF72204,CEF72233,CEF72382,CEF72445,CEF72449,CEF72605,CEF72607,SCB64104,CEF72701,CEF72842,CEF72856,CEF72885,CEF72939,CEF73060,CEF73173,SCB64192,CEF73232,CEF73237,CEF73283,CEF73369,CEF73434,CEF73513,CEF73516,SCB64236,CEF73558,CEF73644,CEF73670,CEF73690,CEF73825,CEF74086,CEF74125,CEF74162,CEF74177,SCB64352,CEF74254,CEF74756,CEF74767,CEF74884,SCB64462,CEF74970,CEF74995,CEF75074,CEF75091,CEF75122,CEF…
1	!	5.75e-12	214	2772	147	0.053	0.687	GO:0016818	MF	14	hydrolase activity, acting on acid anhydrides, in phosphorus-containing anhydrides	2	CEF72204,CEF72233,CEF72382,CEF72445,CEF72449,CEF72607,SCB64104,CEF72701,CEF72842,CEF72856,CEF72885,CEF72939,CEF73060,CEF73173,SCB64192,CEF73232,CEF73237,CEF73283,CEF73369,CEF73434,CEF73513,CEF73516,SCB64236,CEF73558,CEF73644,CEF73670,CEF73690,CEF73825,CEF74086,CEF74125,CEF74162,CEF74177,SCB64352,CEF74254,CEF74756,CEF74767,CEF74884,SCB64462,CEF74970,CEF75074,CEF75091,CEF75122,CEF75192,CEF75234,CEF…
1	!	2.72e-12	211	2772	146	0.053	0.692	GO:0016462	MF	14	pyrophosphatase activity	3	CEF72204,CEF72233,CEF72382,CEF72445,CEF72449,CEF72607,SCB64104,CEF72701,CEF72842,CEF72856,CEF72885,CEF72939,CEF73060,CEF73173,SCB64192,CEF73232,CEF73237,CEF73283,CEF73369,CEF73434,CEF73513,CEF73516,SCB64236,CEF73558,CEF73644,CEF73670,CEF73690,CEF73825,CEF74086,CEF74125,CEF74162,CEF74177,SCB64352,CEF74254,CEF74756,CEF74767,CEF74884,SCB64462,CEF74970,CEF75091,CEF75122,CEF75192,CEF75234,CEF75302,CEF…
1	!	1.71e-11	205	2772	141	0.051	0.688	GO:0017111	MF	14	nucleoside-triphosphatase activity	4	CEF72204,CEF72233,CEF72382,CEF72445,CEF72449,CEF72607,SCB64104,CEF72701,CEF72842,CEF72856,CEF73060,CEF73173,CEF73232,CEF73237,CEF73283,CEF73369,CEF73434,CEF73513,CEF73516,SCB64236,CEF73558,CEF73644,CEF73670,CEF73690,CEF73825,CEF74086,CEF74125,CEF74162,CEF74177,SCB64352,CEF74254,CEF74756,CEF74767,CEF74884,SCB64462,CEF74970,CEF75091,CEF75122,CEF75192,CEF75234,CEF75302,CEF75315,CEF75429,CEF75555,CEF…
1	!	3e-06	51	2772	42	0.015	0.824	GO:0004386	MF	14	helicase activity	5	CEF72382,CEF72445,CEF73690,CEF73825,CEF74125,CEF74767,SCB64462,CEF74970,CEF75234,CEF75429,CEF75797,CEF76601,CEF76738,SCB65700,CEF78947,CEF79084,CEF79340,CEF87898,CEF86569,CEF88643,CEF87051,CEF87539,CEF86979,CEF87066,CEF86374,CEF87752,CEF86827,SCB64895,CEF88485,CEF86228,CEF82848,CEF83596,CEF83564,CEF84584,CEF85138,CEF85461,CEF85545,CEF85165,CEF85096,CEF85477,CEF84996,CEF82965
1	!	0.0147	123	2772	75	0.027	0.61	GO:0016887	MF	14	ATPase activity	5	CEF72204,CEF72233,CEF72382,CEF72449,CEF72701,CEF72856,CEF73232,CEF73237,CEF73283,CEF73369,CEF73513,CEF73558,CEF73644,CEF73670,CEF74086,SCB64352,CEF74254,CEF74756,CEF75122,CEF75192,CEF75649,CEF75797,CEF76601,CEF76619,CEF76702,CEF76738,CEF76898,CEF76971,CEF76973,CEF77955,CEF79140,CEF79262,SCB65942,CEF87890,CEF87898,CEF87437,CEF88643,CEF86837,CEF87539,CEF86293,CEF85864,CEF87066,CEF87752,CEF88797,CEF…
1	!	0.0409	38	2772	28	0.01	0.737	GO:0003924	MF	14	GTPase activity	5	CEF72607,CEF72842,CEF73173,CEF73434,CEF73516,CEF74162,CEF74884,CEF75091,CEF75302,CEF75315,CEF76793,CEF76982,CEF77209,CEF77241,CEF78958,CEF79064,CEF79402,SCB64695,CEF85885,CEF85871,CEF88729,CEF83223,CEF83203,CEF84522,CEF84616,CEF84773,CEF85047,CEF84009
1	!	0.031	26	2772	21	0.008	0.808	GO:0004674	MF	20	protein serine/threonine kinase activity	1	CEF72336,CEF72404,CEF72408,CEF73124,CEF73426,CEF75198,CEF75371,SCB65564,CEF77023,CEF77084,CEF87326,CEF86409,CEF88615,SCB64773,CEF86830,CEF87147,CEF84437,CEF84138,CEF85459,CEF84301,CEF84832
1	!	0.0466	14	2772	13	0.005	0.929	GO:0015197	MF	16	peptide transporter activity	1	CEF74094,CEF75114,CEF75231,CEF75368,CEF77329,CEF85900,CEF88164,CEF87322,CEF87469,CEF85757,CEF85436,CEF84477,CEF85771
1	!	0.0466	14	2772	13	0.005	0.929	GO:0008565	MF	16	protein transporter activity	2	CEF74094,CEF75114,CEF75231,CEF75368,CEF77329,CEF85900,CEF88164,CEF87322,CEF87469,CEF85757,CEF85436,CEF84477,CEF85771
1	!	9.46e-09	921	2772	490	0.177	0.532	GO:0043168	MF	19	anion binding	1	CEF71996,SCB63995,CEF72192,CEF72199,CEF72208,CEF72233,CEF72236,CEF72244,SCB64042,CEF72297,CEF72336,CEF72349,CEF72382,CEF72388,CEF72404,CEF72408,CEF72445,CEF72500,SCB64078,SCB64079,CEF72552,CEF72605,CEF72607,SCB64098,CEF72653,SCB64102,CEF72669,SCB64104,CEF72682,CEF72693,CEF72741,CEF72746,CEF72753,SCB64121,CEF72812,CEF72842,CEF72847,CEF72856,CEF72897,CEF72941,CEF73010,SCB64160,CEF73060,CEF73074,CEF…
1	!	7.35e-13	1044	2772	567	0.205	0.543	GO:0036094	MF	19	small molecule binding	1	CEF71996,SCB63995,CEF72192,CEF72199,CEF72208,CEF72209,CEF72233,CEF72236,CEF72244,SCB64042,CEF72292,CEF72297,CEF72298,CEF72336,CEF72349,CEF72375,CEF72382,CEF72388,CEF72404,CEF72408,CEF72445,CEF72449,CEF72500,SCB64078,SCB64079,CEF72552,CEF72576,CEF72605,CEF72607,SCB64098,CEF72653,SCB64102,CEF72669,SCB64104,CEF72682,CEF72693,CEF72741,CEF72746,CEF72753,CEF72759,SCB64121,CEF72809,CEF72812,CEF72842,CEF…
1	!	1.21e-07	1684	2772	836	0.302	0.496	GO:0097159	MF	19	organic cyclic compound binding	1	CEF71826,CEF71996,SCB63995,CEF72188,CEF72192,CEF72199,CEF72208,CEF72209,CEF72233,CEF72234,CEF72235,CEF72236,CEF72244,CEF72264,SCB64042,CEF72284,CEF72292,CEF72297,CEF72298,CEF72310,CEF72319,CEF72336,CEF72349,CEF72375,CEF72382,CEF72388,CEF72404,CEF72408,CEF72415,CEF72445,CEF72447,CEF72449,CEF72500,SCB64078,SCB64079,CEF72514,CEF72576,CEF72588,CEF72605,CEF72607,SCB64096,SCB64097,SCB64098,CEF72653,SCB…
1	!	1.47e-07	1683	2772	835	0.301	0.496	GO:1901363	MF	19	heterocyclic compound binding	1	CEF71826,CEF71996,SCB63995,CEF72188,CEF72192,CEF72199,CEF72208,CEF72209,CEF72233,CEF72234,CEF72235,CEF72236,CEF72244,CEF72264,SCB64042,CEF72284,CEF72292,CEF72297,CEF72298,CEF72310,CEF72319,CEF72336,CEF72349,CEF72375,CEF72382,CEF72388,CEF72404,CEF72408,CEF72415,CEF72445,CEF72447,CEF72449,CEF72500,SCB64078,SCB64079,CEF72514,CEF72576,CEF72588,CEF72605,CEF72607,SCB64096,SCB64097,SCB64098,CEF72653,SCB…
1	!	4.51e-15	936	2772	524	0.189	0.56	GO:1901265	MF	19	nucleoside phosphate binding	2	CEF71996,SCB63995,CEF72192,CEF72208,CEF72209,CEF72233,CEF72236,CEF72244,SCB64042,CEF72292,CEF72297,CEF72298,CEF72336,CEF72349,CEF72375,CEF72382,CEF72404,CEF72408,CEF72445,CEF72449,CEF72500,SCB64078,SCB64079,CEF72576,CEF72605,CEF72607,SCB64098,CEF72653,SCB64102,CEF72669,SCB64104,CEF72682,CEF72693,CEF72741,CEF72746,CEF72753,CEF72759,SCB64121,CEF72809,CEF72812,CEF72842,CEF72845,CEF72847,CEF72856,CEF…
1	!	6.13e-34	565	2772	386	0.139	0.683	GO:0035639	MF	19	purine ribonucleoside triphosphate binding	3	SCB63995,CEF72192,CEF72208,CEF72233,CEF72236,CEF72244,SCB64042,CEF72336,CEF72349,CEF72382,CEF72404,CEF72408,CEF72445,CEF72500,SCB64078,SCB64079,CEF72605,CEF72607,CEF72653,SCB64102,CEF72669,SCB64104,CEF72682,CEF72741,CEF72746,CEF72753,SCB64121,CEF72812,CEF72842,CEF72847,CEF72856,CEF72897,CEF72941,CEF73010,CEF73060,CEF73074,CEF73075,CEF73124,CEF73173,CEF73178,CEF73214,CEF73237,CEF73271,CEF73283,CEF…
1	!	4.51e-15	936	2772	524	0.189	0.56	GO:0000166	MF	19	nucleotide binding	3	CEF71996,SCB63995,CEF72192,CEF72208,CEF72209,CEF72233,CEF72236,CEF72244,SCB64042,CEF72292,CEF72297,CEF72298,CEF72336,CEF72349,CEF72375,CEF72382,CEF72404,CEF72408,CEF72445,CEF72449,CEF72500,SCB64078,SCB64079,CEF72576,CEF72605,CEF72607,SCB64098,CEF72653,SCB64102,CEF72669,SCB64104,CEF72682,CEF72693,CEF72741,CEF72746,CEF72753,CEF72759,SCB64121,CEF72809,CEF72812,CEF72842,CEF72845,CEF72847,CEF72856,CEF…
1	!	3.27e-32	577	2772	389	0.14	0.674	GO:0017076	MF	19	purine nucleotide binding	4	SCB63995,CEF72192,CEF72208,CEF72209,CEF72233,CEF72236,CEF72244,SCB64042,CEF72336,CEF72349,CEF72382,CEF72404,CEF72408,CEF72445,CEF72500,SCB64078,SCB64079,CEF72605,CEF72607,CEF72653,SCB64102,CEF72669,SCB64104,CEF72682,CEF72741,CEF72746,CEF72753,SCB64121,CEF72812,CEF72842,CEF72847,CEF72856,CEF72897,CEF72941,CEF73010,CEF73060,CEF73074,CEF73075,CEF73124,CEF73173,CEF73178,CEF73214,CEF73237,CEF73251,CEF…
1	!	0.00029	96	2772	65	0.023	0.677	GO:0019001	MF	19	guanyl nucleotide binding	5	SCB63995,CEF72208,CEF72607,SCB64102,CEF72812,CEF72842,CEF73074,CEF73173,CEF73271,CEF73434,CEF73511,CEF73516,CEF73678,CEF74162,CEF74779,CEF74884,CEF75091,CEF75122,CEF75302,CEF75315,CEF76793,CEF76881,CEF76982,CEF77209,CEF77241,CEF77308,CEF79064,CEF79397,CEF79507,SCB64695,CEF86684,CEF86602,CEF87228,CEF87389,CEF86095,CEF85885,CEF88780,CEF85871,CEF87896,CEF86450,CEF88384,CEF86108,CEF86840,CEF88729,SCB…
1	!	8.54e-27	484	2772	327	0.118	0.676	GO:0030554	MF	19	adenyl nucleotide binding	5	CEF72192,CEF72209,CEF72233,CEF72236,CEF72244,SCB64042,CEF72336,CEF72349,CEF72382,CEF72404,CEF72408,CEF72445,CEF72500,SCB64078,SCB64079,CEF72605,CEF72653,CEF72669,SCB64104,CEF72682,CEF72741,CEF72746,CEF72753,SCB64121,CEF72847,CEF72856,CEF72897,CEF72941,CEF73010,CEF73060,CEF73075,CEF73124,CEF73178,CEF73214,CEF73237,CEF73251,CEF73283,CEF73285,CEF73296,CEF73298,CEF73306,CEF73369,CEF73382,CEF73426,SCB…
1	!	1.06e-08	710	2772	389	0.14	0.548	GO:0003676	MF	19	nucleic acid binding	2	CEF72188,CEF72233,CEF72234,CEF72235,CEF72264,CEF72284,CEF72292,CEF72310,CEF72319,CEF72375,CEF72382,CEF72415,CEF72445,CEF72447,CEF72500,CEF72576,CEF72588,SCB64096,SCB64097,CEF72669,CEF72741,CEF72759,CEF72843,CEF72845,CEF72852,CEF72855,CEF72856,CEF72897,CEF72912,SCB64139,SCB64141,CEF72937,CEF72941,CEF72952,CEF72994,CEF73010,CEF73066,CEF73068,CEF73097,CEF73104,CEF73121,CEF73178,CEF73180,CEF73198,CEF…
1	!	3.72e-20	149	2772	122	0.044	0.819	GO:0003723	MF	19	RNA binding	3	CEF72188,CEF72234,CEF72319,CEF72447,CEF72576,CEF72669,CEF72741,CEF72843,CEF72852,CEF72941,CEF73066,CEF73121,CEF73178,CEF73198,CEF73205,SCB64194,CEF73400,CEF73461,CEF73463,CEF73506,CEF73516,CEF73588,CEF73653,CEF73825,CEF74071,CEF74096,CEF74101,CEF74159,CEF74166,CEF74183,CEF74185,CEF74314,SCB64386,CEF74847,CEF74858,CEF74885,SCB64452,CEF74958,CEF75269,SCB64522,CEF75325,SCB64539,CEF75416,CEF75587,CEF…
1	!	7.35e-05	35	2772	30	0.011	0.857	GO:0008135	MF	19	translation factor activity, RNA binding	4	CEF72188,CEF73066,CEF73198,CEF73461,CEF73516,CEF74166,CEF74858,CEF74885,SCB64522,CEF75416,CEF75648,CEF76982,CEF77049,CEF77241,CEF79611,CEF88497,CEF88179,CEF88731,CEF87861,CEF87699,CEF88572,CEF87343,CEF87769,CEF88729,CEF84396,SCB65144,CEF84230,CEF84522,CEF84050,CEF84646
1	!	0.031	26	2772	21	0.008	0.808	GO:0003743	MF	19	translation initiation factor activity	5	CEF72188,CEF73198,CEF73461,CEF74166,CEF74858,CEF74885,SCB64522,CEF75416,CEF75648,CEF77049,CEF88497,CEF88179,CEF88731,CEF87861,CEF87699,CEF88572,CEF87343,CEF87769,CEF88729,CEF84396,CEF84230
1	!	2.32e-23	646	2772	405	0.146	0.627	GO:0097367	MF	19	carbohydrate derivative binding	1	CEF71996,SCB63995,CEF72192,CEF72208,CEF72233,CEF72236,CEF72244,SCB64042,CEF72336,CEF72349,CEF72382,CEF72404,CEF72408,CEF72445,CEF72500,SCB64078,SCB64079,CEF72605,CEF72607,CEF72653,SCB64102,CEF72669,SCB64104,CEF72682,CEF72741,CEF72746,CEF72753,SCB64121,CEF72812,CEF72842,CEF72847,CEF72855,CEF72856,CEF72897,CEF72941,CEF73010,CEF73060,CEF73074,CEF73075,CEF73124,CEF73173,CEF73178,CEF73214,CEF73237,CEF…
1	!	2.33e-26	624	2772	401	0.145	0.643	GO:0032553	MF	19	ribonucleotide binding	2	CEF71996,SCB63995,CEF72192,CEF72208,CEF72233,CEF72236,CEF72244,SCB64042,CEF72336,CEF72349,CEF72382,CEF72404,CEF72408,CEF72445,CEF72500,SCB64078,SCB64079,CEF72605,CEF72607,CEF72653,SCB64102,CEF72669,SCB64104,CEF72682,CEF72741,CEF72746,CEF72753,SCB64121,CEF72812,CEF72842,CEF72847,CEF72856,CEF72897,CEF72941,CEF73010,CEF73060,CEF73074,CEF73075,CEF73124,CEF73173,CEF73178,CEF73214,CEF73237,CEF73271,CEF…
1	!	8.91e-32	575	2772	387	0.14	0.673	GO:0032555	MF	19	purine ribonucleotide binding	3	SCB63995,CEF72192,CEF72208,CEF72233,CEF72236,CEF72244,SCB64042,CEF72336,CEF72349,CEF72382,CEF72404,CEF72408,CEF72445,CEF72500,SCB64078,SCB64079,CEF72605,CEF72607,CEF72653,SCB64102,CEF72669,SCB64104,CEF72682,CEF72741,CEF72746,CEF72753,SCB64121,CEF72812,CEF72842,CEF72847,CEF72856,CEF72897,CEF72941,CEF73010,CEF73060,CEF73074,CEF73075,CEF73124,CEF73173,CEF73178,CEF73214,CEF73237,CEF73271,CEF73283,CEF…
1	!	0.00029	96	2772	65	0.023	0.677	GO:0032561	MF	19	guanyl ribonucleotide binding	4	SCB63995,CEF72208,CEF72607,SCB64102,CEF72812,CEF72842,CEF73074,CEF73173,CEF73271,CEF73434,CEF73511,CEF73516,CEF73678,CEF74162,CEF74779,CEF74884,CEF75091,CEF75122,CEF75302,CEF75315,CEF76793,CEF76881,CEF76982,CEF77209,CEF77241,CEF77308,CEF79064,CEF79397,CEF79507,SCB64695,CEF86684,CEF86602,CEF87228,CEF87389,CEF86095,CEF85885,CEF88780,CEF85871,CEF87896,CEF86450,CEF88384,CEF86108,CEF86840,CEF88729,SCB…
1	!	2.3e-26	482	2772	325	0.117	0.674	GO:0032559	MF	19	adenyl ribonucleotide binding	4	CEF72192,CEF72233,CEF72236,CEF72244,SCB64042,CEF72336,CEF72349,CEF72382,CEF72404,CEF72408,CEF72445,CEF72500,SCB64078,SCB64079,CEF72605,CEF72653,CEF72669,SCB64104,CEF72682,CEF72741,CEF72746,CEF72753,SCB64121,CEF72847,CEF72856,CEF72897,CEF72941,CEF73010,CEF73060,CEF73075,CEF73124,CEF73178,CEF73214,CEF73237,CEF73283,CEF73285,CEF73296,CEF73298,CEF73306,CEF73369,CEF73382,CEF73426,SCB64219,CEF73450,CEF…
1	!	1.57e-28	472	2772	324	0.117	0.686	GO:0005524	MF	19	ATP binding	5	CEF72192,CEF72233,CEF72236,CEF72244,SCB64042,CEF72336,CEF72349,CEF72382,CEF72404,CEF72408,CEF72445,CEF72500,SCB64078,SCB64079,CEF72605,CEF72653,CEF72669,SCB64104,CEF72682,CEF72741,CEF72746,CEF72753,SCB64121,CEF72847,CEF72856,CEF72897,CEF72941,CEF73010,CEF73060,CEF73075,CEF73124,CEF73178,CEF73214,CEF73237,CEF73283,CEF73285,CEF73296,CEF73298,CEF73306,CEF73369,CEF73382,CEF73426,SCB64219,CEF73450,CEF…
1	!	6.98e-05	99	2772	68	0.025	0.687	GO:0001882	MF	19	nucleoside binding	2	SCB63995,CEF72208,CEF72607,SCB64102,CEF72812,CEF72842,CEF72855,CEF73074,CEF73173,CEF73271,CEF73434,CEF73511,CEF73516,CEF73678,CEF74162,CEF74779,CEF74884,CEF74993,CEF75091,CEF75122,CEF75302,CEF75315,CEF76793,CEF76881,CEF76982,CEF77209,CEF77241,CEF77308,CEF79064,CEF79397,CEF79507,SCB64695,CEF86684,CEF86602,CEF87228,CEF87389,CEF86732,CEF86095,CEF85885,CEF88780,CEF85871,CEF87896,CEF86450,CEF88384,CEF…
1	!	0.00029	96	2772	65	0.023	0.677	GO:0001883	MF	19	purine nucleoside binding	3	SCB63995,CEF72208,CEF72607,SCB64102,CEF72812,CEF72842,CEF73074,CEF73173,CEF73271,CEF73434,CEF73511,CEF73516,CEF73678,CEF74162,CEF74779,CEF74884,CEF75091,CEF75122,CEF75302,CEF75315,CEF76793,CEF76881,CEF76982,CEF77209,CEF77241,CEF77308,CEF79064,CEF79397,CEF79507,SCB64695,CEF86684,CEF86602,CEF87228,CEF87389,CEF86095,CEF85885,CEF88780,CEF85871,CEF87896,CEF86450,CEF88384,CEF86108,CEF86840,CEF88729,SCB…
1	!	0.000113	98	2772	67	0.024	0.684	GO:0032549	MF	19	ribonucleoside binding	3	SCB63995,CEF72208,CEF72607,SCB64102,CEF72812,CEF72842,CEF72855,CEF73074,CEF73173,CEF73271,CEF73434,CEF73511,CEF73516,CEF73678,CEF74162,CEF74779,CEF74884,CEF74993,CEF75091,CEF75122,CEF75302,CEF75315,CEF76793,CEF76881,CEF76982,CEF77209,CEF77241,CEF77308,CEF79064,CEF79397,CEF79507,SCB64695,CEF86684,CEF86602,CEF87228,CEF87389,CEF86095,CEF85885,CEF88780,CEF85871,CEF87896,CEF86450,CEF88384,CEF86108,CEF…
1	!	0.00029	96	2772	65	0.023	0.677	GO:0032550	MF	19	purine ribonucleoside binding	4	SCB63995,CEF72208,CEF72607,SCB64102,CEF72812,CEF72842,CEF73074,CEF73173,CEF73271,CEF73434,CEF73511,CEF73516,CEF73678,CEF74162,CEF74779,CEF74884,CEF75091,CEF75122,CEF75302,CEF75315,CEF76793,CEF76881,CEF76982,CEF77209,CEF77241,CEF77308,CEF79064,CEF79397,CEF79507,SCB64695,CEF86684,CEF86602,CEF87228,CEF87389,CEF86095,CEF85885,CEF88780,CEF85871,CEF87896,CEF86450,CEF88384,CEF86108,CEF86840,CEF88729,SCB…
1	!	0.00029	96	2772	65	0.023	0.677	GO:0005525	MF	19	GTP binding	5	SCB63995,CEF72208,CEF72607,SCB64102,CEF72812,CEF72842,CEF73074,CEF73173,CEF73271,CEF73434,CEF73511,CEF73516,CEF73678,CEF74162,CEF74779,CEF74884,CEF75091,CEF75122,CEF75302,CEF75315,CEF76793,CEF76881,CEF76982,CEF77209,CEF77241,CEF77308,CEF79064,CEF79397,CEF79507,SCB64695,CEF86684,CEF86602,CEF87228,CEF87389,CEF86095,CEF85885,CEF88780,CEF85871,CEF87896,CEF86450,CEF88384,CEF86108,CEF86840,CEF88729,SCB…
1	!	0.00199	107	2772	69	0.025	0.645	GO:0016874	MF	13	ligase activity	1	CEF72042,CEF72161,CEF72236,SCB64042,CEF72567,CEF72669,CEF72741,CEF72746,CEF72753,CEF72941,CEF73178,CEF73450,CEF73588,CEF73640,CEF74812,CEF74869,CEF75147,CEF75238,SCB64528,CEF75494,CEF75596,SCB64590,CEF75647,CEF75652,CEF75780,CEF76640,CEF76763,CEF76872,CEF76996,SCB65647,SCB65659,CEF77317,CEF78133,CEF78871,SCB65907,CEF79149,CEF79163,CEF79241,CEF79379,CEF79586,CEF79615,CEF87536,CEF86907,CEF87228,CEF…
1	!	0.000293	33	2772	28	0.01	0.848	GO:0016875	MF	13	ligase activity, forming carbon-oxygen bonds	2	CEF72669,CEF72741,CEF72746,CEF72753,CEF72941,CEF73178,CEF73450,CEF73588,CEF73640,CEF74869,CEF75494,CEF76996,SCB65659,CEF77317,SCB65907,CEF79163,CEF79379,CEF79586,CEF79615,CEF87536,CEF86926,CEF88886,CEF86217,CEF86860,CEF86572,CEF85005,CEF83842,CEF85505
1	!	0.000293	33	2772	28	0.01	0.848	GO:0016876	MF	13	ligase activity, forming aminoacyl-tRNA and related compounds	3	CEF72669,CEF72741,CEF72746,CEF72753,CEF72941,CEF73178,CEF73450,CEF73588,CEF73640,CEF74869,CEF75494,CEF76996,SCB65659,CEF77317,SCB65907,CEF79163,CEF79379,CEF79586,CEF79615,CEF87536,CEF86926,CEF88886,CEF86217,CEF86860,CEF86572,CEF85005,CEF83842,CEF85505
1	!	0.000293	33	2772	28	0.01	0.848	GO:0004812	MF	13	aminoacyl-tRNA ligase activity	4	CEF72669,CEF72741,CEF72746,CEF72753,CEF72941,CEF73178,CEF73450,CEF73588,CEF73640,CEF74869,CEF75494,CEF76996,SCB65659,CEF77317,SCB65907,CEF79163,CEF79379,CEF79586,CEF79615,CEF87536,CEF86926,CEF88886,CEF86217,CEF86860,CEF86572,CEF85005,CEF83842,CEF85505
1	!	0.00555	13	2772	13	0.005	1	GO:0070003	MF	11	threonine-type peptidase activity	1	CEF72287,SCB64080,CEF73287,SCB64207,SCB64587,CEF79411,CEF86932,CEF87460,CEF86961,CEF87955,SCB65120,CEF83010,CEF84562
1	!	0.00555	13	2772	13	0.005	1	GO:0004298	MF	11	threonine-type endopeptidase activity	2	CEF72287,SCB64080,CEF73287,SCB64207,SCB64587,CEF79411,CEF86932,CEF87460,CEF86961,CEF87955,SCB65120,CEF83010,CEF84562
1	!	0.0242	29	2772	23	0.008	0.793	GO:0008757	MF	8	S-adenosylmethionine-dependent methyltransferase activity	1	SCB64209,CEF73604,CEF74796,CEF76801,CEF77454,CEF87854,CEF86206,CEF87465,SCB64774,CEF87566,CEF86886,CEF87857,CEF86669,SCB65068,CEF85563,CEF85778,CEF85748,CEF85587,CEF83114,CEF84265,CEF85300,SCB65480,CEF83882
1	!	0.0499	17	2772	15	0.005	0.882	GO:0044877	MF	18	macromolecular complex binding	1	CEF72676,CEF74166,CEF75122,CEF75152,CEF75169,SCB65564,CEF77209,CEF88731,CEF87609,CEF87769,CEF87206,CEF86468,CEF83553,CEF82910,CEF83060
1	!	3.81e-05	60	2772	46	0.017	0.767	GO:0016853	MF	10	isomerase activity	1	CEF72309,CEF72418,CEF72551,SCB64120,CEF72907,CEF72985,CEF72993,CEF73125,CEF73165,CEF73210,CEF73342,CEF73628,CEF74333,CEF74780,CEF74958,CEF75244,CEF75751,CEF76731,SCB65663,CEF79501,CEF79505,CEF88134,CEF87398,CEF86141,CEF87778,CEF85840,CEF88234,CEF88350,CEF86487,CEF86057,CEF87298,SCB65069,CEF83119,CEF83300,SCB65102,CEF83049,SCB65205,CEF84426,CEF84965,CEF83922,CEF84322,CEF82937,CEF85528,CEF83737,CEF…
1	!	0.00984	16	2772	15	0.005	0.938	GO:0016859	MF	10	cis-trans isomerase activity	2	CEF72418,SCB64120,CEF72907,CEF72985,CEF72993,CEF73125,CEF73165,CEF75751,SCB65663,CEF79501,CEF87398,CEF86487,CEF84322,CEF85528,CEF84121
1	!	0.00984	16	2772	15	0.005	0.938	GO:0003755	MF	10	peptidyl-prolyl cis-trans isomerase activity	3	CEF72418,SCB64120,CEF72907,CEF72985,CEF72993,CEF73125,CEF73165,CEF75751,SCB65663,CEF79501,CEF87398,CEF86487,CEF84322,CEF85528,CEF84121
1	!	0.00984	16	2772	15	0.005	0.938	GO:0035091	MF	17	phosphatidylinositol binding	1	CEF74234,CEF75061,CEF75124,CEF75548,CEF77414,CEF87892,CEF87172,CEF88854,CEF85729,CEF84540,CEF85596,CEF83445,SCB65480,CEF85365,CEF84195
1	!	4.43e-14	122	2772	97	0.035	0.795	GO:0005198	MF	15	structural molecule activity	1	CEF72031,CEF72234,CEF72319,CEF72599,SCB64095,CEF72607,CEF72802,CEF72806,CEF72857,CEF73076,SCB64166,CEF73150,SCB64194,CEF73333,CEF73366,CEF73385,CEF73400,CEF73519,CEF73647,CEF73653,CEF73685,CEF73822,SCB64316,CEF74088,CEF74121,CEF74168,CEF74336,CEF74797,CEF74809,CEF74855,CEF74857,CEF74911,CEF75060,CEF75120,CEF75141,CEF75161,CEF75169,CEF75286,SCB64539,SCB64550,CEF75539,SCB64566,CEF75620,CEF75621,CEF…
1	!	2.5e-11	104	2772	82	0.03	0.788	GO:0003735	MF	15	structural constituent of ribosome	2	CEF72031,CEF72234,CEF72319,CEF72599,SCB64095,CEF72802,CEF72806,CEF72857,CEF73076,SCB64166,CEF73150,SCB64194,CEF73333,CEF73366,CEF73385,CEF73400,CEF73519,CEF73647,CEF73653,CEF73685,CEF73822,SCB64316,CEF74121,CEF74168,CEF74336,CEF74797,CEF74809,CEF74855,CEF74911,CEF75060,CEF75120,CEF75161,CEF75169,CEF75286,SCB64539,SCB64550,SCB64566,CEF75620,CEF75621,CEF75769,CEF76646,CEF76936,SCB65641,CEF77124,CEF…
1	!	0.00519	56	2772	40	0.014	0.714	GO:0004518	MF	2	nuclease activity	1	CEF72843,SCB64141,CEF73209,SCB64243,CEF73633,CEF73865,SCB64294,CEF74185,CEF75568,CEF77035,CEF77052,SCB65684,CEF78173,CEF79147,CEF79251,CEF79381,CEF88638,CEF88441,CEF85859,CEF85975,CEF87279,CEF86732,CEF86977,CEF87124,CEF86222,CEF87983,CEF88646,CEF86818,CEF84003,SCB65118,SCB65171,CEF83712,CEF84972,CEF85150,CEF83469,CEF83079,CEF84642,CEF84555,CEF83594,CEF84919
1	!	3.17e-11	691	2772	390	0.141	0.564	GO:0016740	MF	3	transferase activity	1	CEF72057,CEF72161,CEF72175,CEF72178,CEF72192,CEF72201,CEF72225,CEF72229,CEF72244,CEF72284,CEF72336,CEF72349,CEF72376,CEF72404,CEF72408,CEF72416,CEF72440,CEF72561,CEF72572,CEF72588,CEF72601,SCB64096,CEF72653,CEF72682,CEF72683,CEF72716,CEF72727,CEF72778,SCB64121,CEF72851,CEF72855,CEF72892,SCB64139,CEF72952,SCB64163,CEF73097,CEF73104,SCB64174,CEF73124,CEF73129,CEF73155,CEF73202,CEF73211,CEF73214,CEF…
1	!	6.75e-12	269	2772	177	0.064	0.658	GO:0016772	MF	3	transferase activity, transferring phosphorus-containing groups	2	CEF72192,CEF72244,CEF72284,CEF72336,CEF72404,CEF72408,CEF72588,SCB64096,CEF72653,CEF72682,CEF72778,SCB64121,CEF72855,CEF72892,SCB64139,CEF72952,SCB64163,CEF73097,CEF73104,SCB64174,CEF73124,CEF73202,CEF73214,CEF73242,CEF73426,SCB64219,CEF73466,CEF73564,SCB64246,SCB64254,SCB64286,CEF73816,CEF74031,CEF74035,CEF74097,CEF74306,CEF74748,CEF74794,CEF74993,CEF75147,CEF75154,CEF75198,CEF75200,SCB64508,CEF…
1	!	9.37e-08	59	2772	49	0.018	0.831	GO:0016779	MF	3	nucleotidyltransferase activity	3	CEF72284,CEF72588,SCB64096,CEF72778,CEF72855,CEF72892,SCB64139,CEF72952,CEF73097,CEF73104,CEF73202,SCB64246,CEF74031,CEF74097,CEF74993,CEF75154,CEF75200,SCB65567,CEF76836,CEF76925,CEF77126,CEF77197,CEF77333,SCB65684,CEF79207,CEF79268,CEF86469,CEF86907,CEF88612,CEF87011,CEF87493,CEF86732,CEF86394,CEF87620,SCB64786,CEF87192,CEF87983,CEF87529,CEF87010,CEF84226,CEF84068,CEF85309,CEF84973,CEF85640,CEF…
1	!	0.0129	30	2772	24	0.009	0.8	GO:0097747	MF	3	RNA polymerase activity	4	CEF72284,SCB64096,CEF72778,CEF72855,SCB64139,CEF72952,CEF73202,SCB64246,CEF74031,CEF74993,CEF75154,CEF76925,CEF77126,CEF79268,CEF86469,CEF87620,SCB64786,CEF87529,CEF87010,CEF84226,CEF84068,CEF85309,CEF85385,CEF84200
1	!	0.0129	30	2772	24	0.009	0.8	GO:0034062	MF	3	5'-3' RNA polymerase activity	5	CEF72284,SCB64096,CEF72778,CEF72855,SCB64139,CEF72952,CEF73202,SCB64246,CEF74031,CEF74993,CEF75154,CEF76925,CEF77126,CEF79268,CEF86469,CEF87620,SCB64786,CEF87529,CEF87010,CEF84226,CEF84068,CEF85309,CEF85385,CEF84200
1	!	0.000126	25	2772	23	0.008	0.92	GO:0003899	MF	3	DNA-directed 5'-3' RNA polymerase activity	6	CEF72284,SCB64096,CEF72778,CEF72855,SCB64139,CEF72952,CEF73202,SCB64246,CEF74031,CEF74993,CEF75154,CEF76925,CEF79268,CEF86469,CEF87620,SCB64786,CEF87529,CEF87010,CEF84226,CEF84068,CEF85309,CEF85385,CEF84200
1	!	0.0298	11	2772	11	0.004	1	GO:0034061	MF	3	DNA polymerase activity	4	CEF72588,CEF73104,CEF74097,CEF75200,SCB65684,CEF86732,CEF86394,CEF87983,CEF85640,CEF85104,CEF85150
1	!	0.00546	173	2772	102	0.037	0.59	GO:0016773	MF	3	phosphotransferase activity, alcohol group as acceptor	3	CEF72192,CEF72244,CEF72336,CEF72404,CEF72408,CEF72653,CEF72682,SCB64121,SCB64174,CEF73124,CEF73214,CEF73426,SCB64219,CEF73466,CEF73564,SCB64254,SCB64286,CEF73816,CEF74035,CEF74306,CEF74794,CEF75147,CEF75198,SCB64508,CEF75371,SCB64545,CEF75405,CEF75441,CEF75579,SCB65564,CEF76823,CEF76919,CEF77014,CEF77018,CEF77023,CEF77080,CEF77084,CEF77092,CEF77106,CEF77144,CEF77333,CEF78011,SCB65893,CEF78976,CEF…
1	!	0.000761	189	2772	113	0.041	0.598	GO:0016301	MF	3	kinase activity	3	CEF72192,CEF72244,CEF72336,CEF72404,CEF72408,CEF72653,CEF72682,SCB64121,SCB64163,SCB64174,CEF73124,CEF73214,CEF73242,CEF73426,SCB64219,CEF73466,SCB64254,SCB64286,CEF73816,CEF74035,CEF74306,CEF74794,CEF75147,CEF75198,SCB64508,CEF75371,SCB64545,CEF75405,CEF75441,CEF75579,CEF75712,SCB65564,CEF76767,CEF76823,SCB65613,CEF76919,CEF77014,CEF77018,CEF77023,CEF77080,CEF77084,CEF77092,CEF77106,CEF77144,CEF…
#INFO:	PARAMETERS: sort_by_structure = 1
#INFO:	PARAMETERS: user_thr = 1.00
#INFO:	PARAMETERS: analytical = 1
#INFO:	PARAMETERS: significant = 1
#INFO:	PARAMETERS: organism = fgraminearum
#INFO:	User: http
#INFO:	Host: arak-prod
#INFO:	Time: 2017-6-15 23:36:51
#INFO:	Version: r1730_e88_eg35
#WARNING:	Gene CEF85879 in query [1/100] is already seen with same internal ID GOSH:9023, skipping!
#WARNING:	Gene SCB65481 in query [1/248] is already seen with same internal ID GOSH:13736, skipping!
#WARNING:	Gene CEF72178 in query [1/942] is already seen with same internal ID GOSH:376, skipping!
#WARNING:	Gene CEF82788 in query [1/1139] is already seen with same internal ID GOSH:12236, skipping!
#WARNING:	Gene CEF86558 in query [1/1147] is already seen with same internal ID GOSH:9319, skipping!
#WARNING:	Gene SCB64027 in query [1/1320] is already seen with same internal ID GOSH:403, skipping!
#WARNING:	Gene CEF75882 in query [1/1486] is already seen with same internal ID GOSH:4078, skipping!
#WARNING:	Gene SCB64318 in query [1/2154] is already seen with same internal ID GOSH:2275, skipping!
#WARNING:	Gene CEF76746 in query [1/2336] is already seen with same internal ID GOSH:4943, skipping!
#WARNING:	Gene CEF83179 in query [1/2442] is already seen with same internal ID GOSH:11928, skipping!
#WARNING:	Gene CEF78205 in query [1/2481] is already seen with same internal ID GOSH:6402, skipping!
#WARNING:	Gene SCB64919 in query [1/2508] is already seen with same internal ID GOSH:10067, skipping!
#WARNING:	Gene CEF73916 in query [1/2609] is already seen with same internal ID GOSH:2108, skipping!
#WARNING:	Gene CEF74853 in query [1/2661] is already seen with same internal ID GOSH:3048, skipping!
#WARNING:	Gene CEF88891 in query [1/2684] is already seen with same internal ID GOSH:10416, skipping!
#WARNING:	Gene CEF78174 in query [1/2704] is already seen with same internal ID GOSH:6371, skipping!
#WARNING:	Gene CEF85028 in query [1/2720] is already seen with same internal ID GOSH:12273, skipping!
#WARNING:	Gene CEF83872 in query [1/2749] is already seen with same internal ID GOSH:11411, skipping!
#WARNING:	Gene CEF74005 in query [1/2827] is already seen with same internal ID GOSH:2198, skipping!
#WARNING:	Gene SCB65500 in query [1/2836] is already seen with same internal ID GOSH:13858, skipping!
#WARNING:	Gene CEF73618 in query [1/2862] is already seen with same internal ID GOSH:1812, skipping!
#WARNING:	Gene SCB65446 in query [1/2865] is already seen with same internal ID GOSH:13552, skipping!
#WARNING:	Gene SCB64436 in query [1/2871] is already seen with same internal ID GOSH:3000, skipping!
#WARNING:	Gene SCB64836 in query [1/2891] is already seen with same internal ID GOSH:9526, skipping!
#WARNING:	Gene CEF74465 in query [1/2939] is already seen with same internal ID GOSH:2660, skipping!
#WARNING:	Gene CEF73298 in query [1/2942] is already seen with same internal ID GOSH:1496, skipping!
#WARNING:	Gene CEF76388 in query [1/2957] is already seen with same internal ID GOSH:4586, skipping!
#WARNING:	Gene SCB65430 in query [1/3028] is already seen with same internal ID GOSH:13488, skipping!
#WARNING:	Gene CEF72357 in query [1/3051] is already seen with same internal ID GOSH:555, skipping!
#WARNING:	Gene CEF74305 in query [1/3102] is already seen with same internal ID GOSH:2498, skipping!
#WARNING:	Gene CEF73155 in query [1/3127] is already seen with same internal ID GOSH:1353, skipping!
#WARNING:	Gene CEF73514 in query [1/3134] is already seen with same internal ID GOSH:1708, skipping!
#WARNING:	Gene SCB64167 in query [1/3149] is already seen with same internal ID GOSH:1284, skipping!
#WARNING:	Gene CEF86434 in query [1/3162] is already seen with same internal ID GOSH:8772, skipping!
#WARNING:	Gene SCB65208 in query [1/3163] is already seen with same internal ID GOSH:12101, skipping!
#WARNING:	Gene CEF87662 in query [1/3195] is already seen with same internal ID GOSH:9849, skipping!
#WARNING:	Gene CEF83353 in query [1/3203] is already seen with same internal ID GOSH:11873, skipping!
#WARNING:	Gene CEF73093 in query [1/3236] is already seen with same internal ID GOSH:1291, skipping!
#WARNING:	Gene SCB64205 in query [1/3238] is already seen with same internal ID GOSH:1524, skipping!
#WARNING:	Gene CEF79487 in query [1/3248] is already seen with same internal ID GOSH:7685, skipping!
#WARNING:	Gene CEF79188 in query [1/3269] is already seen with same internal ID GOSH:7386, skipping!
#WARNING:	Gene CEF86792 in query [1/3271] is already seen with same internal ID GOSH:8478, skipping!
#WARNING:	Gene CEF74513 in query [1/3295] is already seen with same internal ID GOSH:2708, skipping!
#WARNING:	Gene SCB64502 in query [1/3305] is already seen with same internal ID GOSH:3365, skipping!
#WARNING:	Gene CEF84289 in query [1/3317] is already seen with same internal ID GOSH:11447, skipping!
#WARNING:	Gene CEF78736 in query [1/3325] is already seen with same internal ID GOSH:6933, skipping!
#WARNING:	Gene CEF87786 in query [1/3341] is already seen with same internal ID GOSH:9670, skipping!
#WARNING:	Gene CEF85226 in query [1/3343] is already seen with same internal ID GOSH:12885, skipping!
#WARNING:	Gene SCB65629 in query [1/3352] is already seen with same internal ID GOSH:5175, skipping!
#WARNING:	Gene SCB64673 in query [1/3356] is already seen with same internal ID GOSH:8365, skipping!
#WARNING:	Gene CEF74731 in query [1/3364] is already seen with same internal ID GOSH:2926, skipping!
#WARNING:	Gene CEF83934 in query [1/3394] is already seen with same internal ID GOSH:13702, skipping!
#WARNING:	Gene CEF78721 in query [1/3411] is already seen with same internal ID GOSH:6918, skipping!
#WARNING:	Gene CEF87857 in query [1/3462] is already seen with same internal ID GOSH:9922, skipping!
#WARNING:	Gene CEF75506 in query [1/3468] is already seen with same internal ID GOSH:3701, skipping!
#WARNING:	Gene CEF79544 in query [1/3479] is already seen with same internal ID GOSH:7742, skipping!
#WARNING:	Gene CEF71826 in query [1/3486] is already seen with same internal ID GOSH:26, skipping!
#WARNING:	Gene CEF85720 in query [1/3498] is already seen with same internal ID GOSH:12957, skipping!
#WARNING:	Gene CEF78173 in query [1/3500] is already seen with same internal ID GOSH:6370, skipping!
#WARNING:	Gene CEF73566 in query [1/3531] is already seen with same internal ID GOSH:1760, skipping!
#WARNING:	Gene SCB64068 in query [1/3541] is already seen with same internal ID GOSH:641, skipping!
#WARNING:	Gene CEF87175 in query [1/3551] is already seen with same internal ID GOSH:10270, skipping!
#WARNING:	Gene CEF74475 in query [1/3552] is already seen with same internal ID GOSH:2670, skipping!
#WARNING:	Gene SCB64398 in query [1/3562] is already seen with same internal ID GOSH:2742, skipping!
#WARNING:	Gene CEF86172 in query [1/3578] is already seen with same internal ID GOSH:10291, skipping!
#WARNING:	Gene CEF73099 in query [1/3580] is already seen with same internal ID GOSH:1297, skipping!
#WARNING:	Gene CEF78012 in query [1/3599] is already seen with same internal ID GOSH:6209, skipping!
#WARNING:	Gene CEF78721 in query [1/3605] is already seen with same internal ID GOSH:6918, skipping!
#WARNING:	Gene CEF85813 in query [1/3613] is already seen with same internal ID GOSH:8323, skipping!
#WARNING:	Gene CEF74462 in query [1/3633] is already seen with same internal ID GOSH:2657, skipping!
#WARNING:	Gene SCB65480 in query [1/3634] is already seen with same internal ID GOSH:13735, skipping!
#WARNING:	Gene CEF83118 in query [1/3657] is already seen with same internal ID GOSH:11945, skipping!
#WARNING:	Gene CEF75476 in query [1/3658] is already seen with same internal ID GOSH:3671, skipping!
#WARNING:	Gene CEF85514 in query [1/3673] is already seen with same internal ID GOSH:14015, skipping!
#WARNING:	Gene CEF84561 in query [1/3680] is already seen with same internal ID GOSH:12473, skipping!
#WARNING:	Gene CEF74513 in query [1/3696] is already seen with same internal ID GOSH:2708, skipping!
#WARNING:	Gene CEF82884 in query [1/3703] is already seen with same internal ID GOSH:11685, skipping!
#WARNING:	Gene CEF84196 in query [1/3726] is already seen with same internal ID GOSH:13615, skipping!
#WARNING:	Gene CEF85329 in query [1/3755] is already seen with same internal ID GOSH:12570, skipping!
#WARNING:	Gene CEF83976 in query [1/3766] is already seen with same internal ID GOSH:12013, skipping!
#WARNING:	Gene SCB64067 in query [1/3768] is already seen with same internal ID GOSH:640, skipping!
#WARNING:	Gene CEF87181 in query [1/3773] is already seen with same internal ID GOSH:8989, skipping!
#WARNING:	Gene SCB65579 in query [1/3781] is already seen with same internal ID GOSH:4781, skipping!
#WARNING:	Gene CEF72920 in query [1/3784] is already seen with same internal ID GOSH:1118, skipping!
#WARNING:	Gene CEF86780 in query [1/3792] is already seen with same internal ID GOSH:10260, skipping!
#WARNING:	Gene CEF77848 in query [1/3819] is already seen with same internal ID GOSH:6044, skipping!
#WARNING:	Gene CEF75506 in query [1/3820] is already seen with same internal ID GOSH:3701, skipping!
#WARNING:	Gene SCB64347 in query [1/3821] is already seen with same internal ID GOSH:2412, skipping!
#WARNING:	Gene CEF85966 in query [1/3823] is already seen with same internal ID GOSH:9393, skipping!
#WARNING:	Gene CEF78808 in query [1/3829] is already seen with same internal ID GOSH:7005, skipping!
#WARNING:	Gene CEF85961 in query [1/3830] is already seen with same internal ID GOSH:10822, skipping!
#WARNING:	Gene CEF74314 in query [1/3832] is already seen with same internal ID GOSH:2507, skipping!
#WARNING:	Gene SCB65376 in query [1/3841] is already seen with same internal ID GOSH:13158, skipping!
#WARNING:	Gene CEF76270 in query [1/3844] is already seen with same internal ID GOSH:4467, skipping!
#WARNING:	Gene SCB64243 in query [1/3854] is already seen with same internal ID GOSH:1776, skipping!
#WARNING:	Gene CEF76270 in query [1/3855] is already seen with same internal ID GOSH:4467, skipping!
#WARNING:	Gene CEF79576 in query [1/3856] is already seen with same internal ID GOSH:7774, skipping!
#WARNING:	Gene CEF72508 in query [1/3857] is already seen with same internal ID GOSH:707, skipping!
#WARNING:	Gene CEF76020 in query [1/3858] is already seen with same internal ID GOSH:4217, skipping!
#WARNING:	Gene CEF74005 in query [1/3860] is already seen with same internal ID GOSH:2198, skipping!
#WARNING:	Gene CEF82834 in query [1/3863] is already seen with same internal ID GOSH:13171, skipping!
#WARNING:	Gene CEF87210 in query [1/3865] is already seen with same internal ID GOSH:10970, skipping!
#INFO:	Effective domain size for GO: 6413, threshold 0.000163
#INFO:
#INFO:	--- Gene names and descriptions
#INFO:
#INFO:	QUERY:	CEF73390	N/A	N/A
#INFO:	QUERY:	CEF85028	N/A	N/A
#INFO:	QUERY:	CEF74237	N/A	N/A
#INFO:	QUERY:	CEF76823	N/A	N/A
#INFO:	QUERY:	CEF72781	N/A	N/A
#INFO:	QUERY:	CEF75652	N/A	N/A
#INFO:	QUERY:	CEF84281	N/A	N/A
#INFO:	QUERY:	CEF87967	N/A	N/A
#INFO:	QUERY:	CEF87272	N/A	N/A
#INFO:	QUERY:	CEF87472	N/A	N/A
#INFO:	QUERY:	CEF84198	N/A	N/A
#INFO:	QUERY:	CEF84693	N/A	N/A
#INFO:	QUERY:	CEF87576	N/A	N/A
#INFO:	QUERY:	CEF74979	N/A	N/A
#INFO:	QUERY:	CEF83887	N/A	N/A
#INFO:	QUERY:	SCB64321	N/A	N/A
#INFO:	QUERY:	CEF79062	N/A	N/A
#INFO:	QUERY:	CEF74166	N/A	N/A
#INFO:	QUERY:	SCB65395	N/A	N/A
#INFO:	QUERY:	CEF72667	N/A	N/A
#INFO:	QUERY:	SCB65481	N/A	N/A
#INFO:	QUERY:	CEF74779	N/A	N/A
#INFO:	QUERY:	CEF72632	N/A	N/A
#INFO:	QUERY:	CEF83359	N/A	N/A
#INFO:	QUERY:	CEF72601	N/A	N/A
#INFO:	QUERY:	CEF73200	N/A	N/A
#INFO:	QUERY:	CEF87672	N/A	N/A
#INFO:	QUERY:	CEF75443	N/A	N/A
#INFO:	QUERY:	SCB65069	N/A	N/A
#INFO:	QUERY:	CEF73285	N/A	N/A
#INFO:	QUERY:	CEF88279	N/A	N/A
#INFO:	QUERY:	CEF87737	N/A	N/A
#INFO:	QUERY:	CEF86158	N/A	N/A
#INFO:	QUERY:	SCB65471	N/A	N/A
#INFO:	QUERY:	CEF83875	N/A	N/A
#INFO:	QUERY:	CEF79226	N/A	N/A
#INFO:	QUERY:	CEF72847	N/A	N/A
#INFO:	QUERY:	CEF79267	N/A	N/A
#INFO:	QUERY:	CEF72499	N/A	N/A
#INFO:	QUERY:	SCB65936	N/A	N/A
#INFO:	QUERY:	CEF75198	N/A	N/A
#INFO:	QUERY:	CEF75383	N/A	N/A
#INFO:	QUERY:	CEF88150	N/A	N/A
#INFO:	QUERY:	CEF86297	N/A	N/A
#INFO:	QUERY:	CEF83877	N/A	N/A
#INFO:	QUERY:	SCB64369	N/A	N/A
#INFO:	QUERY:	CEF73383	N/A	N/A
#INFO:	QUERY:	CEF77357	N/A	N/A
#INFO:	QUERY:	SCB64752	N/A	N/A
#INFO:	QUERY:	SCB65136	N/A	N/A
#INFO:	QUERY:	CEF87604	N/A	N/A
#INFO:	QUERY:	SCB65856	N/A	N/A
#INFO:	QUERY:	CEF88143	N/A	N/A
#INFO:	QUERY:	SCB65704	N/A	N/A
#INFO:	QUERY:	CEF74273	N/A	N/A
#INFO:	QUERY:	CEF85793	N/A	N/A
#INFO:	QUERY:	SCB64217	N/A	N/A
#INFO:	QUERY:	CEF72277	N/A	N/A
#INFO:	QUERY:	CEF84350	N/A	N/A
#INFO:	QUERY:	CEF83515	N/A	N/A
#INFO:	QUERY:	CEF87416	N/A	N/A
#INFO:	QUERY:	CEF87857	N/A	N/A
#INFO:	QUERY:	SCB65118	N/A	N/A
#INFO:	QUERY:	SCB64350	N/A	N/A
#INFO:	QUERY:	CEF85749	N/A	N/A
#INFO:	QUERY:	CEF85879	N/A	N/A
#INFO:	QUERY:	CEF77487	N/A	N/A
#INFO:	QUERY:	CEF85237	N/A	N/A
#INFO:	QUERY:	CEF76762	N/A	N/A
#INFO:	QUERY:	CEF72449	N/A	N/A
#INFO:	QUERY:	SCB65946	N/A	N/A
#INFO:	QUERY:	CEF76915	N/A	N/A
#INFO:	QUERY:	CEF73769	N/A	N/A
#INFO:	QUERY:	CEF74249	N/A	N/A
#INFO:	QUERY:	SCB64096	N/A	N/A
#INFO:	QUERY:	CEF74269	N/A	N/A
#INFO:	QUERY:	CEF76982	N/A	N/A
#INFO:	QUERY:	CEF74807	N/A	N/A
#INFO:	QUERY:	CEF87389	N/A	N/A
#INFO:	QUERY:	CEF87900	N/A	N/A
#INFO:	QUERY:	CEF73237	N/A	N/A
#INFO:	QUERY:	CEF79079	N/A	N/A
#INFO:	QUERY:	CEF88174	N/A	N/A
#INFO:	QUERY:	CEF83010	N/A	N/A
#INFO:	QUERY:	CEF72210	N/A	N/A
#INFO:	QUERY:	SCB65218	N/A	N/A
#INFO:	QUERY:	CEF75150	N/A	N/A
#INFO:	QUERY:	CEF84832	N/A	N/A
#INFO:	QUERY:	CEF73466	N/A	N/A
#INFO:	QUERY:	CEF86121	N/A	N/A
#INFO:	QUERY:	CEF77050	N/A	N/A
#INFO:	QUERY:	CEF74087	N/A	N/A
#INFO:	QUERY:	CEF84123	N/A	N/A
#INFO:	QUERY:	CEF86228	N/A	N/A
#INFO:	QUERY:	CEF76890	N/A	N/A
#INFO:	QUERY:	CEF83565	N/A	N/A
#INFO:	QUERY:	CEF76948	N/A	N/A
#INFO:	QUERY:	CEF74161	N/A	N/A
#INFO:	QUERY:	CEF77411	N/A	N/A
#INFO:	QUERY:	CEF85879	N/A	N/A
#INFO:	QUERY:	CEF85885	N/A	N/A
#INFO:	QUERY:	SCB65154	N/A	N/A
#INFO:	QUERY:	CEF86386	N/A	N/A
#INFO:	QUERY:	CEF88739	N/A	N/A
#INFO:	QUERY:	CEF75165	N/A	N/A
#INFO:	QUERY:	CEF73451	N/A	N/A
#INFO:	QUERY:	CEF84037	N/A	N/A
#INFO:	QUERY:	CEF87882	N/A	N/A
#INFO:	QUERY:	CEF72951	N/A	N/A
#INFO:	QUERY:	SCB64925	N/A	N/A
#INFO:	QUERY:	CEF82798	N/A	N/A
#INFO:	QUERY:	CEF74747	N/A	N/A
#INFO:	QUERY:	CEF84243	N/A	N/A
#INFO:	QUERY:	CEF77241	N/A	N/A
#INFO:	QUERY:	CEF76389	N/A	N/A
#INFO:	QUERY:	CEF88152	N/A	N/A
#INFO:	QUERY:	CEF72515	N/A	N/A
#INFO:	QUERY:	CEF87066	N/A	N/A
#INFO:	QUERY:	SCB64251	N/A	N/A
#INFO:	QUERY:	CEF75789	N/A	N/A
#INFO:	QUERY:	CEF72952	N/A	N/A
#INFO:	QUERY:	CEF85150	N/A	N/A
#INFO:	QUERY:	CEF86103	N/A	N/A
#INFO:	QUERY:	CEF74091	N/A	N/A
#INFO:	QUERY:	CEF75629	N/A	N/A
#INFO:	QUERY:	SCB64895	N/A	N/A
#INFO:	QUERY:	SCB64294	N/A	N/A
#INFO:	QUERY:	CEF77191	N/A	N/A
#INFO:	QUERY:	SCB64683	N/A	N/A
#INFO:	QUERY:	CEF75948	N/A	N/A
#INFO:	QUERY:	CEF77394	N/A	N/A
#INFO:	QUERY:	SCB64095	N/A	N/A
#INFO:	QUERY:	SCB65633	N/A	N/A
#INFO:	QUERY:	SCB65133	N/A	N/A
#INFO:	QUERY:	CEF83362	N/A	N/A
#INFO:	QUERY:	CEF86189	N/A	N/A
#INFO:	QUERY:	SCB64231	N/A	N/A
#INFO:	QUERY:	CEF88039	N/A	N/A
#INFO:	QUERY:	CEF85653	N/A	N/A
#INFO:	QUERY:	CEF72937	N/A	N/A
#INFO:	QUERY:	CEF76986	N/A	N/A
#INFO:	QUERY:	CEF85729	N/A	N/A
#INFO:	QUERY:	CEF72599	N/A	N/A
#INFO:	QUERY:	CEF84829	N/A	N/A
#INFO:	QUERY:	CEF75234	N/A	N/A
#INFO:	QUERY:	CEF75231	N/A	N/A
#INFO:	QUERY:	CEF85791	N/A	N/A
#INFO:	QUERY:	CEF75141	N/A	N/A
#INFO:	QUERY:	CEF86206	N/A	N/A
#INFO:	QUERY:	CEF75114	N/A	N/A
#INFO:	QUERY:	CEF85495	N/A	N/A
#INFO:	QUERY:	CEF83853	N/A	N/A
#INFO:	QUERY:	SCB64813	N/A	N/A
#INFO:	QUERY:	CEF85883	N/A	N/A
#INFO:	QUERY:	CEF75621	N/A	N/A
#INFO:	QUERY:	SCB64056	N/A	N/A
#INFO:	QUERY:	CEF86732	N/A	N/A
#INFO:	QUERY:	SCB65893	N/A	N/A
#INFO:	QUERY:	SCB64246	N/A	N/A
#INFO:	QUERY:	CEF75777	N/A	N/A
#INFO:	QUERY:	CEF82959	N/A	N/A
#INFO:	QUERY:	SCB64079	N/A	N/A
#INFO:	QUERY:	CEF73453	N/A	N/A
#INFO:	QUERY:	CEF82910	N/A	N/A
#INFO:	QUERY:	CEF72403	N/A	N/A
#INFO:	QUERY:	CEF86818	N/A	N/A
#INFO:	QUERY:	CEF79185	N/A	N/A
#INFO:	QUERY:	CEF83725	N/A	N/A
#INFO:	QUERY:	SCB64462	N/A	N/A
#INFO:	QUERY:	CEF74128	N/A	N/A
#INFO:	QUERY:	CEF77144	N/A	N/A
#INFO:	QUERY:	CEF75651	N/A	N/A
#INFO:	QUERY:	CEF88731	N/A	N/A
#INFO:	QUERY:	CEF82788	N/A	N/A
#INFO:	QUERY:	CEF77124	N/A	N/A
#INFO:	QUERY:	CEF72603	N/A	N/A
#INFO:	QUERY:	CEF72493	N/A	N/A
#INFO:	QUERY:	CEF84884	N/A	N/A
#INFO:	QUERY:	SCB65152	N/A	N/A
#INFO:	QUERY:	CEF75539	N/A	N/A
#INFO:	QUERY:	CEF74336	N/A	N/A
#INFO:	QUERY:	CEF79288	N/A	N/A
#INFO:	QUERY:	SCB64080	N/A	N/A
#INFO:	QUERY:	CEF87983	N/A	N/A
#INFO:	QUERY:	SCB64591	N/A	N/A
#INFO:	QUERY:	CEF77454	N/A	N/A
#INFO:	QUERY:	CEF74828	N/A	N/A
#INFO:	QUERY:	CEF72894	N/A	N/A
#INFO:	QUERY:	SCB65112	N/A	N/A
#INFO:	QUERY:	CEF74920	N/A	N/A
#INFO:	QUERY:	CEF75047	N/A	N/A
#INFO:	QUERY:	CEF73298	N/A	N/A
#INFO:	QUERY:	SCB64135	N/A	N/A
#INFO:	QUERY:	CEF79050	N/A	N/A
#INFO:	QUERY:	CEF79264	N/A	N/A
#INFO:	QUERY:	CEF72266	N/A	N/A
#INFO:	QUERY:	CEF84088	N/A	N/A
#INFO:	QUERY:	CEF75408	N/A	N/A
#INFO:	QUERY:	CEF83564	N/A	N/A
#INFO:	QUERY:	CEF76929	N/A	N/A
#INFO:	QUERY:	CEF87397	N/A	N/A
#INFO:	QUERY:	CEF87518	N/A	N/A
#INFO:	QUERY:	CEF74905	N/A	N/A
#INFO:	QUERY:	CEF86222	N/A	N/A
#INFO:	QUERY:	CEF84449	N/A	N/A
#INFO:	QUERY:	CEF85765	N/A	N/A
#INFO:	QUERY:	CEF75972	N/A	N/A
#INFO:	QUERY:	CEF72802	N/A	N/A
#INFO:	QUERY:	CEF72448	N/A	N/A
#INFO:	QUERY:	CEF84995	N/A	N/A
#INFO:	QUERY:	CEF73473	N/A	N/A
#INFO:	QUERY:	CEF83753	N/A	N/A
#INFO:	QUERY:	CEF87816	N/A	N/A
#INFO:	QUERY:	CEF85047	N/A	N/A
#INFO:	QUERY:	CEF73303	N/A	N/A
#INFO:	QUERY:	SCB65371	N/A	N/A
#INFO:	QUERY:	CEF76733	N/A	N/A
#INFO:	QUERY:	SCB65383	N/A	N/A
#INFO:	QUERY:	CEF88485	N/A	N/A
#INFO:	QUERY:	CEF84973	N/A	N/A
#INFO:	QUERY:	CEF85571	N/A	N/A
#INFO:	QUERY:	CEF73663	N/A	N/A
#INFO:	QUERY:	CEF84517	N/A	N/A
#INFO:	QUERY:	CEF73506	N/A	N/A
#INFO:	QUERY:	CEF83445	N/A	N/A
#INFO:	QUERY:	CEF79091	N/A	N/A
#INFO:	QUERY:	CEF75653	N/A	N/A
#INFO:	QUERY:	CEF87224	N/A	N/A
#INFO:	QUERY:	CEF83130	N/A	N/A
#INFO:	QUERY:	CEF88365	N/A	N/A
#INFO:	QUERY:	CEF88384	N/A	N/A
#INFO:	QUERY:	SCB64948	N/A	N/A
#INFO:	QUERY:	CEF74168	N/A	N/A
#INFO:	QUERY:	SCB65161	N/A	N/A
#INFO:	QUERY:	SCB65156	N/A	N/A
#INFO:	QUERY:	CEF87418	N/A	N/A
#INFO:	QUERY:	CEF88584	N/A	N/A
#INFO:	QUERY:	SCB64888	N/A	N/A
#INFO:	QUERY:	CEF88714	N/A	N/A
#INFO:	QUERY:	CEF74234	N/A	N/A
#INFO:	QUERY:	CEF86837	N/A	N/A
#INFO:	QUERY:	CEF84428	N/A	N/A
#INFO:	QUERY:	CEF86769	N/A	N/A
#INFO:	QUERY:	CEF85032	N/A	N/A
#INFO:	QUERY:	CEF86029	N/A	N/A
#INFO:	QUERY:	CEF87460	N/A	N/A
#INFO:	QUERY:	CEF72178	N/A	N/A
#INFO:	QUERY:	SCB65481	N/A	N/A
#INFO:	QUERY:	CEF84374	N/A	N/A
#INFO:	QUERY:	CEF84613	N/A	N/A
#INFO:	QUERY:	CEF79254	N/A	N/A
#INFO:	QUERY:	CEF88863	N/A	N/A
#INFO:	QUERY:	CEF86983	N/A	N/A
#INFO:	QUERY:	CEF83203	N/A	N/A
#INFO:	QUERY:	CEF73653	N/A	N/A
#INFO:	QUERY:	CEF86602	N/A	N/A
#INFO:	QUERY:	SCB64518	N/A	N/A
#INFO:	QUERY:	SCB65685	N/A	N/A
#INFO:	QUERY:	CEF74145	N/A	N/A
#INFO:	QUERY:	CEF76898	N/A	N/A
#INFO:	QUERY:	CEF73081	N/A	N/A
#INFO:	QUERY:	SCB65564	N/A	N/A
#INFO:	QUERY:	CEF72057	N/A	N/A
#INFO:	QUERY:	CEF85355	N/A	N/A
#INFO:	QUERY:	CEF84233	N/A	N/A
#INFO:	QUERY:	CEF75697	N/A	N/A
#INFO:	QUERY:	CEF79355	N/A	N/A
#INFO:	QUERY:	CEF72806	N/A	N/A
#INFO:	QUERY:	CEF75474	N/A	N/A
#INFO:	QUERY:	SCB65632	N/A	N/A
#INFO:	QUERY:	CEF84157	N/A	N/A
#INFO:	QUERY:	CEF85038	N/A	N/A
#INFO:	QUERY:	SCB64773	N/A	N/A
#INFO:	QUERY:	SCB64103	N/A	N/A
#INFO:	QUERY:	CEF88645	N/A	N/A
#INFO:	QUERY:	CEF86817	N/A	N/A
#INFO:	QUERY:	CEF84813	N/A	N/A
#INFO:	QUERY:	CEF87749	N/A	N/A
#INFO:	QUERY:	CEF85757	N/A	N/A
#INFO:	QUERY:	CEF72653	N/A	N/A
#INFO:	QUERY:	CEF74122	N/A	N/A
#INFO:	QUERY:	CEF84369	N/A	N/A
#INFO:	QUERY:	CEF87132	N/A	N/A
#INFO:	QUERY:	CEF79508	N/A	N/A
#INFO:	QUERY:	SCB64481	N/A	N/A
#INFO:	QUERY:	CEF85405	N/A	N/A
#INFO:	QUERY:	CEF84082	N/A	N/A
#INFO:	QUERY:	CEF85389	N/A	N/A
#INFO:	QUERY:	CEF72462	N/A	N/A
#INFO:	QUERY:	CEF87504	N/A	N/A
#INFO:	QUERY:	CEF86106	N/A	N/A
#INFO:	QUERY:	CEF84121	N/A	N/A
#INFO:	QUERY:	CEF83802	N/A	N/A
#INFO:	QUERY:	SCB64357	N/A	N/A
#INFO:	QUERY:	CEF73076	N/A	N/A
#INFO:	QUERY:	CEF75151	N/A	N/A
#INFO:	QUERY:	SCB64774	N/A	N/A
#INFO:	QUERY:	CEF74124	N/A	N/A
#INFO:	QUERY:	CEF73201	N/A	N/A
#INFO:	QUERY:	CEF77092	N/A	N/A
#INFO:	QUERY:	CEF77044	N/A	N/A
#INFO:	QUERY:	CEF74756	N/A	N/A
#INFO:	QUERY:	CEF83762	N/A	N/A
#INFO:	QUERY:	SCB64254	N/A	N/A
#INFO:	QUERY:	CEF85785	N/A	N/A
#INFO:	QUERY:	CEF85040	N/A	N/A
#INFO:	QUERY:	CEF77422	N/A	N/A
#INFO:	QUERY:	CEF85299	N/A	N/A
#INFO:	QUERY:	CEF73580	N/A	N/A
#INFO:	QUERY:	SCB64955	N/A	N/A
#INFO:	QUERY:	CEF76791	N/A	N/A
#INFO:	QUERY:	CEF83787	N/A	N/A
#INFO:	QUERY:	SCB65892	N/A	N/A
#INFO:	QUERY:	CEF73055	N/A	N/A
#INFO:	QUERY:	CEF88646	N/A	N/A
#INFO:	QUERY:	CEF79390	N/A	N/A
#INFO:	QUERY:	CEF84584	N/A	N/A
#INFO:	QUERY:	CEF76936	N/A	N/A
#INFO:	QUERY:	CEF83891	N/A	N/A
#INFO:	QUERY:	CEF74071	N/A	N/A
#INFO:	QUERY:	CEF84654	N/A	N/A
#INFO:	QUERY:	CEF88164	N/A	N/A
#INFO:	QUERY:	CEF73397	N/A	N/A
#INFO:	QUERY:	CEF76738	N/A	N/A
#INFO:	QUERY:	CEF83242	N/A	N/A
#INFO:	QUERY:	CEF88300	N/A	N/A
#INFO:	QUERY:	SCB65417	N/A	N/A
#INFO:	QUERY:	CEF83625	N/A	N/A
#INFO:	QUERY:	SCB64467	N/A	N/A
#INFO:	QUERY:	CEF85477	N/A	N/A
#INFO:	QUERY:	CEF76445	N/A	N/A
#INFO:	QUERY:	CEF85265	N/A	N/A
#INFO:	QUERY:	CEF83566	N/A	N/A
#INFO:	QUERY:	CEF74130	N/A	N/A
#INFO:	QUERY:	CEF84954	N/A	N/A
#INFO:	QUERY:	CEF75169	N/A	N/A
#INFO:	QUERY:	CEF84055	N/A	N/A
#INFO:	QUERY:	CEF87289	N/A	N/A
#INFO:	QUERY:	SCB65608	N/A	N/A
#INFO:	QUERY:	SCB65495	N/A	N/A
#INFO:	QUERY:	CEF73107	N/A	N/A
#INFO:	QUERY:	CEF87892	N/A	N/A
#INFO:	QUERY:	SCB64922	N/A	N/A
#INFO:	QUERY:	SCB65111	N/A	N/A
#INFO:	QUERY:	CEF87791	N/A	N/A
#INFO:	QUERY:	CEF87432	N/A	N/A
#INFO:	QUERY:	CEF73287	N/A	N/A
#INFO:	QUERY:	CEF86879	N/A	N/A
#INFO:	QUERY:	CEF86883	N/A	N/A
#INFO:	QUERY:	CEF87437	N/A	N/A
#INFO:	QUERY:	CEF83906	N/A	N/A
#INFO:	QUERY:	CEF84009	N/A	N/A
#INFO:	QUERY:	SCB65472	N/A	N/A
#INFO:	QUERY:	CEF86374	N/A	N/A
#INFO:	QUERY:	SCB64099	N/A	N/A
#INFO:	QUERY:	SCB65174	N/A	N/A
#INFO:	QUERY:	CEF72450	N/A	N/A
#INFO:	QUERY:	CEF86977	N/A	N/A
#INFO:	QUERY:	CEF85151	N/A	N/A
#INFO:	QUERY:	CEF73449	N/A	N/A
#INFO:	QUERY:	CEF75617	N/A	N/A
#INFO:	QUERY:	CEF77052	N/A	N/A
#INFO:	QUERY:	CEF79427	N/A	N/A
#INFO:	QUERY:	CEF75192	N/A	N/A
#INFO:	QUERY:	CEF84889	N/A	N/A
#INFO:	QUERY:	CEF79262	N/A	N/A
#INFO:	QUERY:	CEF73074	N/A	N/A
#INFO:	QUERY:	CEF85741	N/A	N/A
#INFO:	QUERY:	CEF83475	N/A	N/A
#INFO:	QUERY:	CEF78959	N/A	N/A
#INFO:	QUERY:	CEF85679	N/A	N/A
#INFO:	QUERY:	CEF72607	N/A	N/A
#INFO:	QUERY:	CEF87803	N/A	N/A
#INFO:	QUERY:	CEF75592	N/A	N/A
#INFO:	QUERY:	CEF85314	N/A	N/A
#INFO:	QUERY:	CEF85211	N/A	N/A
#INFO:	QUERY:	CEF84509	N/A	N/A
#INFO:	QUERY:	SCB64333	N/A	N/A
#INFO:	QUERY:	CEF77108	N/A	N/A
#INFO:	QUERY:	CEF88191	N/A	N/A
#INFO:	QUERY:	CEF73583	N/A	N/A
#INFO:	QUERY:	CEF85421	N/A	N/A
#INFO:	QUERY:	CEF77360	N/A	N/A
#INFO:	QUERY:	CEF79268	N/A	N/A
#INFO:	QUERY:	SCB64579	N/A	N/A
#INFO:	QUERY:	SCB64207	N/A	N/A
#INFO:	QUERY:	SCB64788	N/A	N/A
#INFO:	QUERY:	CEF86321	N/A	N/A
#INFO:	QUERY:	CEF88438	N/A	N/A
#INFO:	QUERY:	CEF84026	N/A	N/A
#INFO:	QUERY:	CEF83180	N/A	N/A
#INFO:	QUERY:	CEF72949	N/A	N/A
#INFO:	QUERY:	CEF87356	N/A	N/A
#INFO:	QUERY:	SCB64587	N/A	N/A
#INFO:	QUERY:	CEF85958	N/A	N/A
#INFO:	QUERY:	SCB65913	N/A	N/A
#INFO:	QUERY:	CEF79349	N/A	N/A
#INFO:	QUERY:	CEF83223	N/A	N/A
#INFO:	QUERY:	CEF85353	N/A	N/A
#INFO:	QUERY:	CEF74993	N/A	N/A
#INFO:	QUERY:	CEF83760	N/A	N/A
#INFO:	QUERY:	CEF83938	N/A	N/A
#INFO:	QUERY:	CEF73342	N/A	N/A
#INFO:	QUERY:	SCB64061	N/A	N/A
#INFO:	QUERY:	CEF75232	N/A	N/A
#INFO:	QUERY:	CEF79239	N/A	N/A
#INFO:	QUERY:	CEF88111	N/A	N/A
#INFO:	QUERY:	CEF85489	N/A	N/A
#INFO:	QUERY:	CEF74969	N/A	N/A
#INFO:	QUERY:	CEF79250	N/A	N/A
#INFO:	QUERY:	CEF72738	N/A	N/A
#INFO:	QUERY:	CEF72514	N/A	N/A
#INFO:	QUERY:	CEF73523	N/A	N/A
#INFO:	QUERY:	CEF85321	N/A	N/A
#INFO:	QUERY:	CEF76835	N/A	N/A
#INFO:	QUERY:	CEF74066	N/A	N/A
#INFO:	QUERY:	SCB64717	N/A	N/A
#INFO:	QUERY:	SCB64166	N/A	N/A
#INFO:	QUERY:	CEF88256	N/A	N/A
#INFO:	QUERY:	CEF73400	N/A	N/A
#INFO:	QUERY:	CEF83699	N/A	N/A
#INFO:	QUERY:	CEF78903	N/A	N/A
#INFO:	QUERY:	CEF72597	N/A	N/A
#INFO:	QUERY:	CEF72778	N/A	N/A
#INFO:	QUERY:	CEF86057	N/A	N/A
#INFO:	QUERY:	CEF74146	N/A	N/A
#INFO:	QUERY:	CEF73260	N/A	N/A
#INFO:	QUERY:	CEF84118	N/A	N/A
#INFO:	QUERY:	CEF79174	N/A	N/A
#INFO:	QUERY:	CEF86209	N/A	N/A
#INFO:	QUERY:	SCB64078	N/A	N/A
#INFO:	QUERY:	CEF76830	N/A	N/A
#INFO:	QUERY:	CEF73091	N/A	N/A
#INFO:	QUERY:	CEF86532	N/A	N/A
#INFO:	QUERY:	CEF77122	N/A	N/A
#INFO:	QUERY:	CEF88317	N/A	N/A
#INFO:	QUERY:	SCB64139	N/A	N/A
#INFO:	QUERY:	CEF88132	N/A	N/A
#INFO:	QUERY:	CEF72974	N/A	N/A
#INFO:	QUERY:	SCB65356	N/A	N/A
#INFO:	QUERY:	CEF87620	N/A	N/A
#INFO:	QUERY:	CEF84119	N/A	N/A
#INFO:	QUERY:	CEF72683	N/A	N/A
#INFO:	QUERY:	CEF85104	N/A	N/A
#INFO:	QUERY:	CEF73165	N/A	N/A
#INFO:	QUERY:	SCB64081	N/A	N/A
#INFO:	QUERY:	CEF73211	N/A	N/A
#INFO:	QUERY:	CEF73150	N/A	N/A
#INFO:	QUERY:	CEF83400	N/A	N/A
#INFO:	QUERY:	SCB65101	N/A	N/A
#INFO:	QUERY:	SCB65357	N/A	N/A
#INFO:	QUERY:	CEF76790	N/A	N/A
#INFO:	QUERY:	CEF74866	N/A	N/A
#INFO:	QUERY:	CEF88889	N/A	N/A
#INFO:	QUERY:	CEF84079	N/A	N/A
#INFO:	QUERY:	CEF88868	N/A	N/A
#INFO:	QUERY:	CEF82965	N/A	N/A
#INFO:	QUERY:	CEF74444	N/A	N/A
#INFO:	QUERY:	CEF88213	N/A	N/A
#INFO:	QUERY:	CEF85640	N/A	N/A
#INFO:	QUERY:	CEF77075	N/A	N/A
#INFO:	QUERY:	SCB65142	N/A	N/A
#INFO:	QUERY:	CEF73835	N/A	N/A
#INFO:	QUERY:	SCB65593	N/A	N/A
#INFO:	QUERY:	SCB64256	N/A	N/A
#INFO:	QUERY:	CEF73173	N/A	N/A
#INFO:	QUERY:	CEF84444	N/A	N/A
#INFO:	QUERY:	CEF87002	N/A	N/A
#INFO:	QUERY:	CEF74125	N/A	N/A
#INFO:	QUERY:	CEF86369	N/A	N/A
#INFO:	QUERY:	SCB64519	N/A	N/A
#INFO:	QUERY:	CEF79509	N/A	N/A
#INFO:	QUERY:	CEF85356	N/A	N/A
#INFO:	QUERY:	SCB64033	N/A	N/A
#INFO:	QUERY:	CEF83321	N/A	N/A
#INFO:	QUERY:	SCB64961	N/A	N/A
#INFO:	QUERY:	CEF85817	N/A	N/A
#INFO:	QUERY:	CEF88010	N/A	N/A
#INFO:	QUERY:	CEF88780	N/A	N/A
#INFO:	QUERY:	SCB64546	N/A	N/A
#INFO:	QUERY:	CEF84714	N/A	N/A
#INFO:	QUERY:	CEF75974	N/A	N/A
#INFO:	QUERY:	SCB64904	N/A	N/A
#INFO:	QUERY:	CEF85141	N/A	N/A
#INFO:	QUERY:	CEF83520	N/A	N/A
#INFO:	QUERY:	CEF88547	N/A	N/A
#INFO:	QUERY:	CEF74855	N/A	N/A
#INFO:	QUERY:	CEF83490	N/A	N/A
#INFO:	QUERY:	SCB64767	N/A	N/A
#INFO:	QUERY:	CEF77047	N/A	N/A
#INFO:	QUERY:	CEF88611	N/A	N/A
#INFO:	QUERY:	CEF88682	N/A	N/A
#INFO:	QUERY:	CEF77106	N/A	N/A
#INFO:	QUERY:	CEF85459	N/A	N/A
#INFO:	QUERY:	SCB64949	N/A	N/A
#INFO:	QUERY:	SCB64602	N/A	N/A
#INFO:	QUERY:	CEF75397	N/A	N/A
#INFO:	QUERY:	CEF83897	N/A	N/A
#INFO:	QUERY:	SCB64048	N/A	N/A
#INFO:	QUERY:	CEF84068	N/A	N/A
#INFO:	QUERY:	CEF88643	N/A	N/A
#INFO:	QUERY:	CEF85271	N/A	N/A
#INFO:	QUERY:	CEF84912	N/A	N/A
#INFO:	QUERY:	CEF75648	N/A	N/A
#INFO:	QUERY:	CEF74171	N/A	N/A
#INFO:	QUERY:	CEF83311	N/A	N/A
#INFO:	QUERY:	CEF83179	N/A	N/A
#INFO:	QUERY:	CEF86895	N/A	N/A
#INFO:	QUERY:	CEF74256	N/A	N/A
#INFO:	QUERY:	SCB64680	N/A	N/A
#INFO:	QUERY:	CEF85461	N/A	N/A
#INFO:	QUERY:	CEF74112	N/A	N/A
#INFO:	QUERY:	CEF73763	N/A	N/A
#INFO:	QUERY:	CEF86797	N/A	N/A
#INFO:	QUERY:	SCB64786	N/A	N/A
#INFO:	QUERY:	CEF85156	N/A	N/A
#INFO:	QUERY:	CEF77308	N/A	N/A
#INFO:	QUERY:	SCB65585	N/A	N/A
#INFO:	QUERY:	CEF84223	N/A	N/A
#INFO:	QUERY:	CEF83459	N/A	N/A
#INFO:	QUERY:	CEF75326	N/A	N/A
#INFO:	QUERY:	SCB64065	N/A	N/A
#INFO:	QUERY:	CEF83364	N/A	N/A
#INFO:	QUERY:	SCB64196	N/A	N/A
#INFO:	QUERY:	CEF86108	N/A	N/A
#INFO:	QUERY:	CEF79505	N/A	N/A
#INFO:	QUERY:	CEF72408	N/A	N/A
#INFO:	QUERY:	CEF86216	N/A	N/A
#INFO:	QUERY:	CEF72892	N/A	N/A
#INFO:	QUERY:	SCB64736	N/A	N/A
#INFO:	QUERY:	CEF73235	N/A	N/A
#INFO:	QUERY:	CEF86450	N/A	N/A
#INFO:	QUERY:	CEF87556	N/A	N/A
#INFO:	QUERY:	CEF87107	N/A	N/A
#INFO:	QUERY:	CEF79340	N/A	N/A
#INFO:	QUERY:	CEF77292	N/A	N/A
#INFO:	QUERY:	CEF85515	N/A	N/A
#INFO:	QUERY:	CEF85676	N/A	N/A
#INFO:	QUERY:	CEF77129	N/A	N/A
#INFO:	QUERY:	CEF84414	N/A	N/A
#INFO:	QUERY:	SCB65701	N/A	N/A
#INFO:	QUERY:	CEF85623	N/A	N/A
#INFO:	QUERY:	SCB65406	N/A	N/A
#INFO:	QUERY:	SCB65605	N/A	N/A
#INFO:	QUERY:	SCB64295	N/A	N/A
#INFO:	QUERY:	SCB64755	N/A	N/A
#INFO:	QUERY:	CEF75375	N/A	N/A
#INFO:	QUERY:	CEF72824	N/A	N/A
#INFO:	QUERY:	SCB65693	N/A	N/A
#INFO:	QUERY:	CEF79343	N/A	N/A
#INFO:	QUERY:	SCB65258	N/A	N/A
#INFO:	QUERY:	CEF76829	N/A	N/A
#INFO:	QUERY:	CEF72867	N/A	N/A
#INFO:	QUERY:	CEF88185	N/A	N/A
#INFO:	QUERY:	CEF74135	N/A	N/A
#INFO:	QUERY:	SCB65246	N/A	N/A
#INFO:	QUERY:	CEF79383	N/A	N/A
#INFO:	QUERY:	CEF72192	N/A	N/A
#INFO:	QUERY:	CEF79238	N/A	N/A
#INFO:	QUERY:	SCB64194	N/A	N/A
#INFO:	QUERY:	CEF74884	N/A	N/A
#INFO:	QUERY:	CEF75405	N/A	N/A
#INFO:	QUERY:	CEF73698	N/A	N/A
#INFO:	QUERY:	CEF76954	N/A	N/A
#INFO:	QUERY:	CEF74875	N/A	N/A
#INFO:	QUERY:	CEF73232	N/A	N/A
#INFO:	QUERY:	CEF73840	N/A	N/A
#INFO:	QUERY:	CEF73129	N/A	N/A
#INFO:	QUERY:	SCB65903	N/A	N/A
#INFO:	QUERY:	SCB65541	N/A	N/A
#INFO:	QUERY:	CEF73715	N/A	N/A
#INFO:	QUERY:	CEF83834	N/A	N/A
#INFO:	QUERY:	CEF82853	N/A	N/A
#INFO:	QUERY:	SCB65347	N/A	N/A
#INFO:	QUERY:	CEF73205	N/A	N/A
#INFO:	QUERY:	SCB65434	N/A	N/A
#INFO:	QUERY:	CEF85133	N/A	N/A
#INFO:	QUERY:	CEF85484	N/A	N/A
#INFO:	QUERY:	SCB65699	N/A	N/A
#INFO:	QUERY:	CEF87051	N/A	N/A
#INFO:	QUERY:	SCB64936	N/A	N/A
#INFO:	QUERY:	CEF73215	N/A	N/A
#INFO:	QUERY:	CEF76885	N/A	N/A
#INFO:	QUERY:	CEF74314	N/A	N/A
#INFO:	QUERY:	CEF74815	N/A	N/A
#INFO:	QUERY:	CEF76444	N/A	N/A
#INFO:	QUERY:	CEF72201	N/A	N/A
#INFO:	QUERY:	SCB64229	N/A	N/A
#INFO:	QUERY:	CEF75618	N/A	N/A
#INFO:	QUERY:	CEF73196	N/A	N/A
#INFO:	QUERY:	CEF86159	N/A	N/A
#INFO:	QUERY:	CEF78012	N/A	N/A
#INFO:	QUERY:	CEF87912	N/A	N/A
#INFO:	QUERY:	CEF88275	N/A	N/A
#INFO:	QUERY:	CEF77094	N/A	N/A
#INFO:	QUERY:	CEF86035	N/A	N/A
#INFO:	QUERY:	CEF85212	N/A	N/A
#INFO:	QUERY:	CEF87147	N/A	N/A
#INFO:	QUERY:	CEF85778	N/A	N/A
#INFO:	QUERY:	CEF77475	N/A	N/A
#INFO:	QUERY:	CEF87537	N/A	N/A
#INFO:	QUERY:	CEF76880	N/A	N/A
#INFO:	QUERY:	CEF87811	N/A	N/A
#INFO:	QUERY:	CEF74088	N/A	N/A
#INFO:	QUERY:	SCB64539	N/A	N/A
#INFO:	QUERY:	CEF72382	N/A	N/A
#INFO:	QUERY:	CEF87898	N/A	N/A
#INFO:	QUERY:	CEF84062	N/A	N/A
#INFO:	QUERY:	CEF77035	N/A	N/A
#INFO:	QUERY:	CEF86174	N/A	N/A
#INFO:	QUERY:	CEF79498	N/A	N/A
#INFO:	QUERY:	CEF88315	N/A	N/A
#INFO:	QUERY:	CEF75513	N/A	N/A
#INFO:	QUERY:	CEF72664	N/A	N/A
#INFO:	QUERY:	SCB64273	N/A	N/A
#INFO:	QUERY:	CEF72941	N/A	N/A
#INFO:	QUERY:	CEF77084	N/A	N/A
#INFO:	QUERY:	SCB64026	N/A	N/A
#INFO:	QUERY:	CEF76836	N/A	N/A
#INFO:	QUERY:	CEF74330	N/A	N/A
#INFO:	QUERY:	CEF74159	N/A	N/A
#INFO:	QUERY:	CEF88753	N/A	N/A
#INFO:	QUERY:	CEF74121	N/A	N/A
#INFO:	QUERY:	SCB65621	N/A	N/A
#INFO:	QUERY:	CEF84426	N/A	N/A
#INFO:	QUERY:	CEF73214	N/A	N/A
#INFO:	QUERY:	CEF75210	N/A	N/A
#INFO:	QUERY:	CEF87691	N/A	N/A
#INFO:	QUERY:	CEF73426	N/A	N/A
#INFO:	QUERY:	CEF87386	N/A	N/A
#INFO:	QUERY:	CEF88473	N/A	N/A
#INFO:	QUERY:	SCB65902	N/A	N/A
#INFO:	QUERY:	CEF84732	N/A	N/A
#INFO:	QUERY:	CEF79615	N/A	N/A
#INFO:	QUERY:	CEF84387	N/A	N/A
#INFO:	QUERY:	SCB65282	N/A	N/A
#INFO:	QUERY:	CEF86246	N/A	N/A
#INFO:	QUERY:	CEF82929	N/A	N/A
#INFO:	QUERY:	CEF83088	N/A	N/A
#INFO:	QUERY:	CEF73511	N/A	N/A
#INFO:	QUERY:	SCB64213	N/A	N/A
#INFO:	QUERY:	CEF85859	N/A	N/A
#INFO:	QUERY:	CEF87242	N/A	N/A
#INFO:	QUERY:	SCB65120	N/A	N/A
#INFO:	QUERY:	CEF73465	N/A	N/A
#INFO:	QUERY:	CEF74495	N/A	N/A
#INFO:	QUERY:	CEF75374	N/A	N/A
#INFO:	QUERY:	CEF82902	N/A	N/A
#INFO:	QUERY:	CEF72193	N/A	N/A
#INFO:	QUERY:	CEF73696	N/A	N/A
#INFO:	QUERY:	CEF83568	N/A	N/A
#INFO:	QUERY:	CEF86869	N/A	N/A
#INFO:	QUERY:	CEF73338	N/A	N/A
#INFO:	QUERY:	CEF87127	N/A	N/A
#INFO:	QUERY:	CEF75221	N/A	N/A
#INFO:	QUERY:	SCB64528	N/A	N/A
#INFO:	QUERY:	CEF74972	N/A	N/A
#INFO:	QUERY:	CEF85444	N/A	N/A
#INFO:	QUERY:	CEF73440	N/A	N/A
#INFO:	QUERY:	SCB64316	N/A	N/A
#INFO:	QUERY:	SCB64165	N/A	N/A
#INFO:	QUERY:	CEF72576	N/A	N/A
#INFO:	QUERY:	CEF75431	N/A	N/A
#INFO:	QUERY:	CEF84110	N/A	N/A
#INFO:	QUERY:	CEF72440	N/A	N/A
#INFO:	QUERY:	SCB65351	N/A	N/A
#INFO:	QUERY:	CEF77099	N/A	N/A
#INFO:	QUERY:	CEF74869	N/A	N/A
#INFO:	QUERY:	CEF84063	N/A	N/A
#INFO:	QUERY:	CEF84303	N/A	N/A
#INFO:	QUERY:	CEF84611	N/A	N/A
#INFO:	QUERY:	SCB65374	N/A	N/A
#INFO:	QUERY:	CEF87685	N/A	N/A
#INFO:	QUERY:	CEF86914	N/A	N/A
#INFO:	QUERY:	CEF84418	N/A	N/A
#INFO:	QUERY:	CEF77471	N/A	N/A
#INFO:	QUERY:	CEF77209	N/A	N/A
#INFO:	QUERY:	CEF83477	N/A	N/A
#INFO:	QUERY:	CEF73826	N/A	N/A
#INFO:	QUERY:	CEF85213	N/A	N/A
#INFO:	QUERY:	CEF83260	N/A	N/A
#INFO:	QUERY:	CEF73401	N/A	N/A
#INFO:	QUERY:	CEF72292	N/A	N/A
#INFO:	QUERY:	CEF72207	N/A	N/A
#INFO:	QUERY:	CEF84991	N/A	N/A
#INFO:	QUERY:	CEF86886	N/A	N/A
#INFO:	QUERY:	CEF85309	N/A	N/A
#INFO:	QUERY:	CEF85528	N/A	N/A
#INFO:	QUERY:	CEF87253	N/A	N/A
#INFO:	QUERY:	CEF76792	N/A	N/A
#INFO:	QUERY:	CEF75686	N/A	N/A
#INFO:	QUERY:	CEF83596	N/A	N/A
#INFO:	QUERY:	CEF84562	N/A	N/A
#INFO:	QUERY:	CEF87343	N/A	N/A
#INFO:	QUERY:	SCB64771	N/A	N/A
#INFO:	QUERY:	CEF75286	N/A	N/A
#INFO:	QUERY:	SCB65165	N/A	N/A
#INFO:	QUERY:	CEF88089	N/A	N/A
#INFO:	QUERY:	SCB65094	N/A	N/A
#INFO:	QUERY:	CEF85215	N/A	N/A
#INFO:	QUERY:	SCB65219	N/A	N/A
#INFO:	QUERY:	CEF79130	N/A	N/A
#INFO:	QUERY:	CEF83035	N/A	N/A
#INFO:	QUERY:	CEF77408	N/A	N/A
#INFO:	QUERY:	CEF75774	N/A	N/A
#INFO:	QUERY:	CEF83077	N/A	N/A
#INFO:	QUERY:	CEF88246	N/A	N/A
#INFO:	QUERY:	CEF86148	N/A	N/A
#INFO:	QUERY:	CEF76768	N/A	N/A
#INFO:	QUERY:	CEF72404	N/A	N/A
#INFO:	QUERY:	CEF75429	N/A	N/A
#INFO:	QUERY:	CEF75157	N/A	N/A
#INFO:	QUERY:	CEF75164	N/A	N/A
#INFO:	QUERY:	CEF86907	N/A	N/A
#INFO:	QUERY:	CEF84904	N/A	N/A
#INFO:	QUERY:	CEF87654	N/A	N/A
#INFO:	QUERY:	SCB65595	N/A	N/A
#INFO:	QUERY:	SCB64765	N/A	N/A
#INFO:	QUERY:	CEF75690	N/A	N/A
#INFO:	QUERY:	CEF88242	N/A	N/A
#INFO:	QUERY:	CEF86890	N/A	N/A
#INFO:	QUERY:	CEF84277	N/A	N/A
#INFO:	QUERY:	CEF87621	N/A	N/A
#INFO:	QUERY:	SCB64778	N/A	N/A
#INFO:	QUERY:	CEF83296	N/A	N/A
#INFO:	QUERY:	SCB64168	N/A	N/A
#INFO:	QUERY:	CEF84809	N/A	N/A
#INFO:	QUERY:	CEF86840	N/A	N/A
#INFO:	QUERY:	CEF85285	N/A	N/A
#INFO:	QUERY:	SCB65425	N/A	N/A
#INFO:	QUERY:	CEF76857	N/A	N/A
#INFO:	QUERY:	CEF83165	N/A	N/A
#INFO:	QUERY:	CEF87065	N/A	N/A
#INFO:	QUERY:	CEF83240	N/A	N/A
#INFO:	QUERY:	CEF75769	N/A	N/A
#INFO:	QUERY:	CEF73273	N/A	N/A
#INFO:	QUERY:	CEF77386	N/A	N/A
#INFO:	QUERY:	CEF88012	N/A	N/A
#INFO:	QUERY:	CEF87538	N/A	N/A
#INFO:	QUERY:	CEF77317	N/A	N/A
#INFO:	QUERY:	CEF78946	N/A	N/A
#INFO:	QUERY:	CEF83827	N/A	N/A
#INFO:	QUERY:	SCB64280	N/A	N/A
#INFO:	QUERY:	CEF88134	N/A	N/A
#INFO:	QUERY:	CEF75315	N/A	N/A
#INFO:	QUERY:	CEF84452	N/A	N/A
#INFO:	QUERY:	CEF84284	N/A	N/A
#INFO:	QUERY:	SCB64184	N/A	N/A
#INFO:	QUERY:	CEF88765	N/A	N/A
#INFO:	QUERY:	CEF84231	N/A	N/A
#INFO:	QUERY:	CEF74203	N/A	N/A
#INFO:	QUERY:	CEF73388	N/A	N/A
#INFO:	QUERY:	SCB64085	N/A	N/A
#INFO:	QUERY:	CEF84195	N/A	N/A
#INFO:	QUERY:	CEF74911	N/A	N/A
#INFO:	QUERY:	SCB64897	N/A	N/A
#INFO:	QUERY:	CEF86229	N/A	N/A
#INFO:	QUERY:	CEF84394	N/A	N/A
#INFO:	QUERY:	CEF82946	N/A	N/A
#INFO:	QUERY:	CEF77109	N/A	N/A
#INFO:	QUERY:	CEF73788	N/A	N/A
#INFO:	QUERY:	CEF74927	N/A	N/A
#INFO:	QUERY:	CEF72209	N/A	N/A
#INFO:	QUERY:	CEF73825	N/A	N/A
#INFO:	QUERY:	SCB64443	N/A	N/A
#INFO:	QUERY:	CEF73647	N/A	N/A
#INFO:	QUERY:	SCB65164	N/A	N/A
#INFO:	QUERY:	CEF75693	N/A	N/A
#INFO:	QUERY:	SCB64042	N/A	N/A
#INFO:	QUERY:	CEF84882	N/A	N/A
#INFO:	QUERY:	CEF73811	N/A	N/A
#INFO:	QUERY:	CEF75742	N/A	N/A
#INFO:	QUERY:	CEF88517	N/A	N/A
#INFO:	QUERY:	CEF72319	N/A	N/A
#INFO:	QUERY:	CEF76996	N/A	N/A
#INFO:	QUERY:	SCB65483	N/A	N/A
#INFO:	QUERY:	SCB64621	N/A	N/A
#INFO:	QUERY:	SCB65942	N/A	N/A
#INFO:	QUERY:	CEF85120	N/A	N/A
#INFO:	QUERY:	SCB64583	N/A	N/A
#INFO:	QUERY:	CEF84937	N/A	N/A
#INFO:	QUERY:	CEF75839	N/A	N/A
#INFO:	QUERY:	CEF87957	N/A	N/A
#INFO:	QUERY:	CEF72287	N/A	N/A
#INFO:	QUERY:	CEF84242	N/A	N/A
#INFO:	QUERY:	CEF74005	N/A	N/A
#INFO:	QUERY:	SCB64532	N/A	N/A
#INFO:	QUERY:	CEF75797	N/A	N/A
#INFO:	QUERY:	CEF77364	N/A	N/A
#INFO:	QUERY:	CEF73281	N/A	N/A
#INFO:	QUERY:	CEF77059	N/A	N/A
#INFO:	QUERY:	CEF74367	N/A	N/A
#INFO:	QUERY:	CEF87259	N/A	N/A
#INFO:	QUERY:	SCB64544	N/A	N/A
#INFO:	QUERY:	CEF75110	N/A	N/A
#INFO:	QUERY:	CEF77329	N/A	N/A
#INFO:	QUERY:	CEF83559	N/A	N/A
#INFO:	QUERY:	CEF72605	N/A	N/A
#INFO:	QUERY:	CEF76914	N/A	N/A
#INFO:	QUERY:	CEF73419	N/A	N/A
#INFO:	QUERY:	CEF86780	N/A	N/A
#INFO:	QUERY:	CEF74996	N/A	N/A
#INFO:	QUERY:	SCB64718	N/A	N/A
#INFO:	QUERY:	CEF74052	N/A	N/A
#INFO:	QUERY:	SCB65457	N/A	N/A
#INFO:	QUERY:	CEF87426	N/A	N/A
#INFO:	QUERY:	CEF85610	N/A	N/A
#INFO:	QUERY:	CEF77415	N/A	N/A
#INFO:	QUERY:	CEF83128	N/A	N/A
#INFO:	QUERY:	CEF72701	N/A	N/A
#INFO:	QUERY:	CEF87326	N/A	N/A
#INFO:	QUERY:	CEF72676	N/A	N/A
#INFO:	QUERY:	SCB65912	N/A	N/A
#INFO:	QUERY:	SCB64956	N/A	N/A
#INFO:	QUERY:	CEF73333	N/A	N/A
#INFO:	QUERY:	CEF85950	N/A	N/A
#INFO:	QUERY:	CEF75400	N/A	N/A
#INFO:	QUERY:	CEF86733	N/A	N/A
#INFO:	QUERY:	SCB64927	N/A	N/A
#INFO:	QUERY:	CEF79127	N/A	N/A
#INFO:	QUERY:	CEF85671	N/A	N/A
#INFO:	QUERY:	CEF74813	N/A	N/A
#INFO:	QUERY:	CEF88098	N/A	N/A
#INFO:	QUERY:	SCB64431	N/A	N/A
#INFO:	QUERY:	CEF73271	N/A	N/A
#INFO:	QUERY:	CEF76793	N/A	N/A
#INFO:	QUERY:	CEF75161	N/A	N/A
#INFO:	QUERY:	CEF84950	N/A	N/A
#INFO:	QUERY:	CEF73762	N/A	N/A
#INFO:	QUERY:	SCB65651	N/A	N/A
#INFO:	QUERY:	CEF73385	N/A	N/A
#INFO:	QUERY:	CEF77080	N/A	N/A
#INFO:	QUERY:	CEF73259	N/A	N/A
#INFO:	QUERY:	CEF72630	N/A	N/A
#INFO:	QUERY:	CEF86181	N/A	N/A
#INFO:	QUERY:	CEF86558	N/A	N/A
#INFO:	QUERY:	CEF83728	N/A	N/A
#INFO:	QUERY:	CEF73296	N/A	N/A
#INFO:	QUERY:	CEF72413	N/A	N/A
#INFO:	QUERY:	CEF73609	N/A	N/A
#INFO:	QUERY:	CEF84406	N/A	N/A
#INFO:	QUERY:	SCB64225	N/A	N/A
#INFO:	QUERY:	CEF87854	N/A	N/A
#INFO:	QUERY:	CEF73558	N/A	N/A
#INFO:	QUERY:	SCB64533	N/A	N/A
#INFO:	QUERY:	CEF88234	N/A	N/A
#INFO:	QUERY:	CEF87774	N/A	N/A
#INFO:	QUERY:	SCB65220	N/A	N/A
#INFO:	QUERY:	CEF83868	N/A	N/A
#INFO:	QUERY:	CEF83821	N/A	N/A
#INFO:	QUERY:	SCB65257	N/A	N/A
#INFO:	QUERY:	CEF75649	N/A	N/A
#INFO:	QUERY:	CEF77072	N/A	N/A
#INFO:	QUERY:	CEF74858	N/A	N/A
#INFO:	QUERY:	CEF75937	N/A	N/A
#INFO:	QUERY:	CEF84522	N/A	N/A
#INFO:	QUERY:	CEF84020	N/A	N/A
#INFO:	QUERY:	SCB64236	N/A	N/A
#INFO:	QUERY:	SCB64864	N/A	N/A
#INFO:	QUERY:	CEF85865	N/A	N/A
#INFO:	QUERY:	CEF77426	N/A	N/A
#INFO:	QUERY:	CEF86929	N/A	N/A
#INFO:	QUERY:	CEF72912	N/A	N/A
#INFO:	QUERY:	CEF75661	N/A	N/A
#INFO:	QUERY:	CEF87049	N/A	N/A
#INFO:	QUERY:	CEF86164	N/A	N/A
#INFO:	QUERY:	CEF73358	N/A	N/A
#INFO:	QUERY:	CEF85385	N/A	N/A
#INFO:	QUERY:	CEF84886	N/A	N/A
#INFO:	QUERY:	CEF75325	N/A	N/A
#INFO:	QUERY:	CEF86055	N/A	N/A
#INFO:	QUERY:	SCB64931	N/A	N/A
#INFO:	QUERY:	CEF74827	N/A	N/A
#INFO:	QUERY:	CEF77128	N/A	N/A
#INFO:	QUERY:	CEF73812	N/A	N/A
#INFO:	QUERY:	SCB64792	N/A	N/A
#INFO:	QUERY:	CEF75152	N/A	N/A
#INFO:	QUERY:	SCB64230	N/A	N/A
#INFO:	QUERY:	CEF84189	N/A	N/A
#INFO:	QUERY:	CEF72342	N/A	N/A
#INFO:	QUERY:	CEF72724	N/A	N/A
#INFO:	QUERY:	CEF84366	N/A	N/A
#INFO:	QUERY:	CEF83159	N/A	N/A
#INFO:	QUERY:	CEF87529	N/A	N/A
#INFO:	QUERY:	CEF75269	N/A	N/A
#INFO:	QUERY:	CEF86226	N/A	N/A
#INFO:	QUERY:	SCB64318	N/A	N/A
#INFO:	QUERY:	CEF73065	N/A	N/A
#INFO:	QUERY:	CEF74110	N/A	N/A
#INFO:	QUERY:	SCB63995	N/A	N/A
#INFO:	QUERY:	SCB65349	N/A	N/A
#INFO:	QUERY:	CEF77449	N/A	N/A
#INFO:	QUERY:	CEF86658	N/A	N/A
#INFO:	QUERY:	CEF83189	N/A	N/A
#INFO:	QUERY:	CEF73366	N/A	N/A
#INFO:	QUERY:	SCB64779	N/A	N/A
#INFO:	QUERY:	CEF74156	N/A	N/A
#INFO:	QUERY:	CEF82848	N/A	N/A
#INFO:	QUERY:	CEF74337	N/A	N/A
#INFO:	QUERY:	SCB65620	N/A	N/A
#INFO:	QUERY:	CEF85203	N/A	N/A
#INFO:	QUERY:	CEF88440	N/A	N/A
#INFO:	QUERY:	CEF84730	N/A	N/A
#INFO:	QUERY:	CEF75060	N/A	N/A
#INFO:	QUERY:	CEF83371	N/A	N/A
#INFO:	QUERY:	CEF73377	N/A	N/A
#INFO:	QUERY:	CEF73387	N/A	N/A
#INFO:	QUERY:	CEF74797	N/A	N/A
#INFO:	QUERY:	CEF86897	N/A	N/A
#INFO:	QUERY:	CEF73318	N/A	N/A
#INFO:	QUERY:	SCB65373	N/A	N/A
#INFO:	QUERY:	CEF86860	N/A	N/A
#INFO:	QUERY:	CEF82968	N/A	N/A
#INFO:	QUERY:	CEF73412	N/A	N/A
#INFO:	QUERY:	SCB64850	N/A	N/A
#INFO:	QUERY:	CEF83775	N/A	N/A
#INFO:	QUERY:	CEF85410	N/A	N/A
#INFO:	QUERY:	SCB64769	N/A	N/A
#INFO:	QUERY:	CEF72500	N/A	N/A
#INFO:	QUERY:	CEF84477	N/A	N/A
#INFO:	QUERY:	SCB65700	N/A	N/A
#INFO:	QUERY:	CEF74254	N/A	N/A
#INFO:	QUERY:	CEF72682	N/A	N/A
#INFO:	QUERY:	CEF83737	N/A	N/A
#INFO:	QUERY:	CEF74877	N/A	N/A
#INFO:	QUERY:	CEF74134	N/A	N/A
#INFO:	QUERY:	CEF84996	N/A	N/A
#INFO:	QUERY:	CEF75130	N/A	N/A
#INFO:	QUERY:	CEF75694	N/A	N/A
#INFO:	QUERY:	CEF88632	N/A	N/A
#INFO:	QUERY:	CEF88667	N/A	N/A
#INFO:	QUERY:	CEF74935	N/A	N/A
#INFO:	QUERY:	CEF86082	N/A	N/A
#INFO:	QUERY:	CEF79261	N/A	N/A
#INFO:	QUERY:	CEF74936	N/A	N/A
#INFO:	QUERY:	SCB64823	N/A	N/A
#INFO:	QUERY:	CEF87469	N/A	N/A
#INFO:	QUERY:	SCB65622	N/A	N/A
#INFO:	QUERY:	CEF79084	N/A	N/A
#INFO:	QUERY:	CEF77451	N/A	N/A
#INFO:	QUERY:	CEF84646	N/A	N/A
#INFO:	QUERY:	CEF72178	N/A	N/A
#INFO:	QUERY:	CEF88706	N/A	N/A
#INFO:	QUERY:	CEF74763	N/A	N/A
#INFO:	QUERY:	CEF83140	N/A	N/A
#INFO:	QUERY:	CEF83553	N/A	N/A
#INFO:	QUERY:	CEF72934	N/A	N/A
#INFO:	QUERY:	SCB64067	N/A	N/A
#INFO:	QUERY:	SCB65262	N/A	N/A
#INFO:	QUERY:	CEF85138	N/A	N/A
#INFO:	QUERY:	CEF79467	N/A	N/A
#INFO:	QUERY:	CEF73555	N/A	N/A
#INFO:	QUERY:	CEF73010	N/A	N/A
#INFO:	QUERY:	CEF73304	N/A	N/A
#INFO:	QUERY:	CEF72640	N/A	N/A
#INFO:	QUERY:	SCB64780	N/A	N/A
#INFO:	QUERY:	CEF75043	N/A	N/A
#INFO:	QUERY:	SCB64758	N/A	N/A
#INFO:	QUERY:	CEF74757	N/A	N/A
#INFO:	QUERY:	CEF75271	N/A	N/A
#INFO:	QUERY:	CEF84691	N/A	N/A
#INFO:	QUERY:	CEF75762	N/A	N/A
#INFO:	QUERY:	CEF85207	N/A	N/A
#INFO:	QUERY:	CEF76925	N/A	N/A
#INFO:	QUERY:	CEF73263	N/A	N/A
#INFO:	QUERY:	SCB65640	N/A	N/A
#INFO:	QUERY:	CEF76949	N/A	N/A
#INFO:	QUERY:	SCB64914	N/A	N/A
#INFO:	QUERY:	SCB64676	N/A	N/A
#INFO:	QUERY:	CEF73454	N/A	N/A
#INFO:	QUERY:	CEF86004	N/A	N/A
#INFO:	QUERY:	CEF86519	N/A	N/A
#INFO:	QUERY:	CEF85592	N/A	N/A
#INFO:	QUERY:	CEF72235	N/A	N/A
#INFO:	QUERY:	CEF75692	N/A	N/A
#INFO:	QUERY:	CEF79058	N/A	N/A
#INFO:	QUERY:	SCB65202	N/A	N/A
#INFO:	QUERY:	CEF88432	N/A	N/A
#INFO:	QUERY:	SCB65229	N/A	N/A
#INFO:	QUERY:	CEF79404	N/A	N/A
#INFO:	QUERY:	CEF73714	N/A	N/A
#INFO:	QUERY:	CEF88709	N/A	N/A
#INFO:	QUERY:	SCB64210	N/A	N/A
#INFO:	QUERY:	CEF74973	N/A	N/A
#INFO:	QUERY:	CEF86522	N/A	N/A
#INFO:	QUERY:	CEF75494	N/A	N/A
#INFO:	QUERY:	CEF83542	N/A	N/A
#INFO:	QUERY:	CEF73290	N/A	N/A
#INFO:	QUERY:	CEF83430	N/A	N/A
#INFO:	QUERY:	CEF73807	N/A	N/A
#INFO:	QUERY:	CEF87377	N/A	N/A
#INFO:	QUERY:	CEF73751	N/A	N/A
#INFO:	QUERY:	CEF86177	N/A	N/A
#INFO:	QUERY:	CEF85066	N/A	N/A
#INFO:	QUERY:	CEF77474	N/A	N/A
#INFO:	QUERY:	CEF85358	N/A	N/A
#INFO:	QUERY:	CEF84224	N/A	N/A
#INFO:	QUERY:	SCB64729	N/A	N/A
#INFO:	QUERY:	SCB65943	N/A	N/A
#INFO:	QUERY:	CEF72162	N/A	N/A
#INFO:	QUERY:	CEF76639	N/A	N/A
#INFO:	QUERY:	CEF83049	N/A	N/A
#INFO:	QUERY:	CEF88380	N/A	N/A
#INFO:	QUERY:	CEF85529	N/A	N/A
#INFO:	QUERY:	CEF79056	N/A	N/A
#INFO:	QUERY:	CEF73411	N/A	N/A
#INFO:	QUERY:	CEF88125	N/A	N/A
#INFO:	QUERY:	SCB64785	N/A	N/A
#INFO:	QUERY:	CEF88548	N/A	N/A
#INFO:	QUERY:	CEF86830	N/A	N/A
#INFO:	QUERY:	CEF73640	N/A	N/A
#INFO:	QUERY:	CEF88886	N/A	N/A
#INFO:	QUERY:	CEF74838	N/A	N/A
#INFO:	QUERY:	SCB64933	N/A	N/A
#INFO:	QUERY:	SCB65505	N/A	N/A
#INFO:	QUERY:	CEF75882	N/A	N/A
#INFO:	QUERY:	SCB65635	N/A	N/A
#INFO:	QUERY:	CEF73286	N/A	N/A
#INFO:	QUERY:	CEF84286	N/A	N/A
#INFO:	QUERY:	CEF78973	N/A	N/A
#INFO:	QUERY:	CEF72743	N/A	N/A
#INFO:	QUERY:	SCB65932	N/A	N/A
#INFO:	QUERY:	CEF83132	N/A	N/A
#INFO:	QUERY:	CEF85643	N/A	N/A
#INFO:	QUERY:	CEF87699	N/A	N/A
#INFO:	QUERY:	CEF87048	N/A	N/A
#INFO:	QUERY:	CEF72727	N/A	N/A
#INFO:	QUERY:	CEF78914	N/A	N/A
#INFO:	QUERY:	CEF75620	N/A	N/A
#INFO:	QUERY:	CEF85192	N/A	N/A
#INFO:	QUERY:	CEF72857	N/A	N/A
#INFO:	QUERY:	CEF73095	N/A	N/A
#INFO:	QUERY:	CEF88297	N/A	N/A
#INFO:	QUERY:	SCB64695	N/A	N/A
#INFO:	QUERY:	CEF73336	N/A	N/A
#INFO:	QUERY:	CEF85586	N/A	N/A
#INFO:	QUERY:	SCB65544	N/A	N/A
#INFO:	QUERY:	CEF86454	N/A	N/A
#INFO:	QUERY:	CEF79207	N/A	N/A
#INFO:	QUERY:	CEF85535	N/A	N/A
#INFO:	QUERY:	CEF76849	N/A	N/A
#INFO:	QUERY:	CEF72766	N/A	N/A
#INFO:	QUERY:	SCB65085	N/A	N/A
#INFO:	QUERY:	CEF88162	N/A	N/A
#INFO:	QUERY:	CEF88136	N/A	N/A
#INFO:	QUERY:	CEF76850	N/A	N/A
#INFO:	QUERY:	CEF83115	N/A	N/A
#INFO:	QUERY:	CEF72377	N/A	N/A
#INFO:	QUERY:	SCB65421	N/A	N/A
#INFO:	QUERY:	CEF75505	N/A	N/A
#INFO:	QUERY:	CEF88450	N/A	N/A
#INFO:	QUERY:	CEF83390	N/A	N/A
#INFO:	QUERY:	SCB64719	N/A	N/A
#INFO:	QUERY:	CEF75154	N/A	N/A
#INFO:	QUERY:	CEF73072	N/A	N/A
#INFO:	QUERY:	CEF87310	N/A	N/A
#INFO:	QUERY:	SCB65641	N/A	N/A
#INFO:	QUERY:	CEF73125	N/A	N/A
#INFO:	QUERY:	CEF72233	N/A	N/A
#INFO:	QUERY:	CEF73207	N/A	N/A
#INFO:	QUERY:	CEF74847	N/A	N/A
#INFO:	QUERY:	CEF73198	N/A	N/A
#INFO:	QUERY:	CEF72336	N/A	N/A
#INFO:	QUERY:	CEF84609	N/A	N/A
#INFO:	QUERY:	SCB64811	N/A	N/A
#INFO:	QUERY:	CEF88307	N/A	N/A
#INFO:	QUERY:	CEF85276	N/A	N/A
#INFO:	QUERY:	SCB64101	N/A	N/A
#INFO:	QUERY:	SCB65935	N/A	N/A
#INFO:	QUERY:	CEF79342	N/A	N/A
#INFO:	QUERY:	CEF73679	N/A	N/A
#INFO:	QUERY:	CEF75493	N/A	N/A
#INFO:	QUERY:	CEF72284	N/A	N/A
#INFO:	QUERY:	SCB65368	N/A	N/A
#INFO:	QUERY:	CEF73270	N/A	N/A
#INFO:	QUERY:	CEF75074	N/A	N/A
#INFO:	QUERY:	SCB65388	N/A	N/A
#INFO:	QUERY:	CEF84555	N/A	N/A
#INFO:	QUERY:	CEF83489	N/A	N/A
#INFO:	QUERY:	CEF74832	N/A	N/A
#INFO:	QUERY:	SCB65181	N/A	N/A
#INFO:	QUERY:	CEF87287	N/A	N/A
#INFO:	QUERY:	CEF86469	N/A	N/A
#INFO:	QUERY:	SCB65193	N/A	N/A
#INFO:	QUERY:	CEF72265	N/A	N/A
#INFO:	QUERY:	CEF72446	N/A	N/A
#INFO:	QUERY:	CEF83988	N/A	N/A
#INFO:	QUERY:	CEF74778	N/A	N/A
#INFO:	QUERY:	CEF72843	N/A	N/A
#INFO:	QUERY:	CEF73123	N/A	N/A
#INFO:	QUERY:	SCB65661	N/A	N/A
#INFO:	QUERY:	CEF86616	N/A	N/A
#INFO:	QUERY:	CEF73524	N/A	N/A
#INFO:	QUERY:	CEF79403	N/A	N/A
#INFO:	QUERY:	CEF74816	N/A	N/A
#INFO:	QUERY:	CEF75613	N/A	N/A
#INFO:	QUERY:	CEF85258	N/A	N/A
#INFO:	QUERY:	CEF79377	N/A	N/A
#INFO:	QUERY:	CEF78174	N/A	N/A
#INFO:	QUERY:	CEF77417	N/A	N/A
#INFO:	QUERY:	CEF87232	N/A	N/A
#INFO:	QUERY:	CEF78976	N/A	N/A
#INFO:	QUERY:	CEF73275	N/A	N/A
#INFO:	QUERY:	CEF85324	N/A	N/A
#INFO:	QUERY:	CEF79269	N/A	N/A
#INFO:	QUERY:	CEF85976	N/A	N/A
#INFO:	QUERY:	CEF72549	N/A	N/A
#INFO:	QUERY:	CEF84322	N/A	N/A
#INFO:	QUERY:	CEF74970	N/A	N/A
#INFO:	QUERY:	SCB65159	N/A	N/A
#INFO:	QUERY:	SCB65155	N/A	N/A
#INFO:	QUERY:	CEF87955	N/A	N/A
#INFO:	QUERY:	CEF85425	N/A	N/A
#INFO:	QUERY:	CEF79397	N/A	N/A
#INFO:	QUERY:	CEF88312	N/A	N/A
#INFO:	QUERY:	CEF85166	N/A	N/A
#INFO:	QUERY:	CEF72152	N/A	N/A
#INFO:	QUERY:	CEF85505	N/A	N/A
#INFO:	QUERY:	CEF76646	N/A	N/A
#INFO:	QUERY:	CEF73816	N/A	N/A
#INFO:	QUERY:	CEF79440	N/A	N/A
#INFO:	QUERY:	CEF83216	N/A	N/A
#INFO:	QUERY:	CEF86696	N/A	N/A
#INFO:	QUERY:	CEF85436	N/A	N/A
#INFO:	QUERY:	CEF72551	N/A	N/A
#INFO:	QUERY:	SCB65286	N/A	N/A
#INFO:	QUERY:	CEF85648	N/A	N/A
#INFO:	QUERY:	CEF85673	N/A	N/A
#INFO:	QUERY:	SCB65659	N/A	N/A
#INFO:	QUERY:	SCB64776	N/A	N/A
#INFO:	QUERY:	CEF87944	N/A	N/A
#INFO:	QUERY:	CEF86809	N/A	N/A
#INFO:	QUERY:	SCB65527	N/A	N/A
#INFO:	QUERY:	CEF86208	N/A	N/A
#INFO:	QUERY:	CEF83441	N/A	N/A
#INFO:	QUERY:	CEF74767	N/A	N/A
#INFO:	QUERY:	CEF73359	N/A	N/A
#INFO:	QUERY:	SCB65904	N/A	N/A
#INFO:	QUERY:	CEF82788	N/A	N/A
#INFO:	QUERY:	CEF85223	N/A	N/A
#INFO:	QUERY:	SCB65372	N/A	N/A
#INFO:	QUERY:	CEF77166	N/A	N/A
#INFO:	QUERY:	CEF86637	N/A	N/A
#INFO:	QUERY:	CEF72204	N/A	N/A
#INFO:	QUERY:	CEF72641	N/A	N/A
#INFO:	QUERY:	CEF77049	N/A	N/A
#INFO:	QUERY:	CEF86558	N/A	N/A
#INFO:	QUERY:	CEF72199	N/A	N/A
#INFO:	QUERY:	CEF72582	N/A	N/A
#INFO:	QUERY:	CEF88778	N/A	N/A
#INFO:	QUERY:	CEF87740	N/A	N/A
#INFO:	QUERY:	CEF74918	N/A	N/A
#INFO:	QUERY:	CEF83153	N/A	N/A
#INFO:	QUERY:	CEF73434	N/A	N/A
#INFO:	QUERY:	SCB65384	N/A	N/A
#INFO:	QUERY:	CEF83605	N/A	N/A
#INFO:	QUERY:	CEF85856	N/A	N/A
#INFO:	QUERY:	CEF87825	N/A	N/A
#INFO:	QUERY:	CEF75193	N/A	N/A
#INFO:	QUERY:	CEF72383	N/A	N/A
#INFO:	QUERY:	SCB64205	N/A	N/A
#INFO:	QUERY:	CEF74389	N/A	N/A
#INFO:	QUERY:	SCB65938	N/A	N/A
#INFO:	QUERY:	CEF72624	N/A	N/A
#INFO:	QUERY:	CEF77014	N/A	N/A
#INFO:	QUERY:	SCB64894	N/A	N/A
#INFO:	QUERY:	CEF83360	N/A	N/A
#INFO:	QUERY:	CEF73209	N/A	N/A
#INFO:	QUERY:	CEF84084	N/A	N/A
#INFO:	QUERY:	CEF85901	N/A	N/A
#INFO:	QUERY:	CEF87130	N/A	N/A
#INFO:	QUERY:	SCB64070	N/A	N/A
#INFO:	QUERY:	CEF86400	N/A	N/A
#INFO:	QUERY:	CEF76881	N/A	N/A
#INFO:	QUERY:	CEF87125	N/A	N/A
#INFO:	QUERY:	CEF79249	N/A	N/A
#INFO:	QUERY:	SCB65380	N/A	N/A
#INFO:	QUERY:	CEF87560	N/A	N/A
#INFO:	QUERY:	CEF74031	N/A	N/A
#INFO:	QUERY:	SCB64245	N/A	N/A
#INFO:	QUERY:	CEF87515	N/A	N/A
#INFO:	QUERY:	CEF84731	N/A	N/A
#INFO:	QUERY:	CEF87861	N/A	N/A
#INFO:	QUERY:	SCB65642	N/A	N/A
#INFO:	QUERY:	CEF72856	N/A	N/A
#INFO:	QUERY:	SCB65404	N/A	N/A
#INFO:	QUERY:	CEF88022	N/A	N/A
#INFO:	QUERY:	CEF85739	N/A	N/A
#INFO:	QUERY:	SCB64965	N/A	N/A
#INFO:	QUERY:	CEF76622	N/A	N/A
#INFO:	QUERY:	CEF73603	N/A	N/A
#INFO:	QUERY:	SCB64276	N/A	N/A
#INFO:	QUERY:	CEF72487	N/A	N/A
#INFO:	QUERY:	CEF84616	N/A	N/A
#INFO:	QUERY:	CEF83907	N/A	N/A
#INFO:	QUERY:	SCB64178	N/A	N/A
#INFO:	QUERY:	CEF73193	N/A	N/A
#INFO:	QUERY:	SCB64167	N/A	N/A
#INFO:	QUERY:	CEF88316	N/A	N/A
#INFO:	QUERY:	CEF83882	N/A	N/A
#INFO:	QUERY:	SCB64963	N/A	N/A
#INFO:	QUERY:	CEF73060	N/A	N/A
#INFO:	QUERY:	CEF86622	N/A	N/A
#INFO:	QUERY:	CEF74931	N/A	N/A
#INFO:	QUERY:	CEF79053	N/A	N/A
#INFO:	QUERY:	SCB64132	N/A	N/A
#INFO:	QUERY:	CEF72745	N/A	N/A
#INFO:	QUERY:	CEF88883	N/A	N/A
#INFO:	QUERY:	CEF72348	N/A	N/A
#INFO:	QUERY:	CEF73836	N/A	N/A
#INFO:	QUERY:	CEF87495	N/A	N/A
#INFO:	QUERY:	CEF86250	N/A	N/A
#INFO:	QUERY:	SCB64794	N/A	N/A
#INFO:	QUERY:	CEF88817	N/A	N/A
#INFO:	QUERY:	CEF74817	N/A	N/A
#INFO:	QUERY:	CEF73382	N/A	N/A
#INFO:	QUERY:	CEF88754	N/A	N/A
#INFO:	QUERY:	CEF73242	N/A	N/A
#INFO:	QUERY:	CEF75407	N/A	N/A
#INFO:	QUERY:	CEF79507	N/A	N/A
#INFO:	QUERY:	CEF77358	N/A	N/A
#INFO:	QUERY:	CEF84301	N/A	N/A
#INFO:	QUERY:	CEF83302	N/A	N/A
#INFO:	QUERY:	CEF83759	N/A	N/A
#INFO:	QUERY:	CEF87558	N/A	N/A
#INFO:	QUERY:	CEF72808	N/A	N/A
#INFO:	QUERY:	SCB65146	N/A	N/A
#INFO:	QUERY:	SCB64035	N/A	N/A
#INFO:	QUERY:	SCB64522	N/A	N/A
#INFO:	QUERY:	SCB65139	N/A	N/A
#INFO:	QUERY:	CEF83300	N/A	N/A
#INFO:	QUERY:	CEF73379	N/A	N/A
#INFO:	QUERY:	CEF87214	N/A	N/A
#INFO:	QUERY:	CEF88838	N/A	N/A
#INFO:	QUERY:	CEF76976	N/A	N/A
#INFO:	QUERY:	CEF77307	N/A	N/A
#INFO:	QUERY:	SCB64071	N/A	N/A
#INFO:	QUERY:	CEF87662	N/A	N/A
#INFO:	QUERY:	SCB65153	N/A	N/A
#INFO:	QUERY:	CEF83594	N/A	N/A
#INFO:	QUERY:	CEF86926	N/A	N/A
#INFO:	QUERY:	CEF88686	N/A	N/A
#INFO:	QUERY:	CEF84494	N/A	N/A
#INFO:	QUERY:	SCB65091	N/A	N/A
#INFO:	QUERY:	SCB64959	N/A	N/A
#INFO:	QUERY:	CEF75303	N/A	N/A
#INFO:	QUERY:	CEF83579	N/A	N/A
#INFO:	QUERY:	SCB64558	N/A	N/A
#INFO:	QUERY:	CEF85378	N/A	N/A
#INFO:	QUERY:	CEF77455	N/A	N/A
#INFO:	QUERY:	CEF85199	N/A	N/A
#INFO:	QUERY:	SCB65102	N/A	N/A
#INFO:	QUERY:	CEF76652	N/A	N/A
#INFO:	QUERY:	CEF72307	N/A	N/A
#INFO:	QUERY:	SCB64555	N/A	N/A
#INFO:	QUERY:	CEF76843	N/A	N/A
#INFO:	QUERY:	CEF78504	N/A	N/A
#INFO:	QUERY:	CEF74930	N/A	N/A
#INFO:	QUERY:	CEF72245	N/A	N/A
#INFO:	QUERY:	CEF84665	N/A	N/A
#INFO:	QUERY:	CEF85264	N/A	N/A
#INFO:	QUERY:	SCB65937	N/A	N/A
#INFO:	QUERY:	CEF85136	N/A	N/A
#INFO:	QUERY:	CEF85327	N/A	N/A
#INFO:	QUERY:	CEF72264	N/A	N/A
#INFO:	QUERY:	SCB64328	N/A	N/A
#INFO:	QUERY:	CEF77189	N/A	N/A
#INFO:	QUERY:	CEF85480	N/A	N/A
#INFO:	QUERY:	CEF74749	N/A	N/A
#INFO:	QUERY:	CEF77926	N/A	N/A
#INFO:	QUERY:	CEF74499	N/A	N/A
#INFO:	QUERY:	SCB64715	N/A	N/A
#INFO:	QUERY:	CEF83419	N/A	N/A
#INFO:	QUERY:	CEF87647	N/A	N/A
#INFO:	QUERY:	CEF75751	N/A	N/A
#INFO:	QUERY:	CEF77134	N/A	N/A
#INFO:	QUERY:	CEF85274	N/A	N/A
#INFO:	QUERY:	CEF75825	N/A	N/A
#INFO:	QUERY:	SCB65488	N/A	N/A
#INFO:	QUERY:	CEF87349	N/A	N/A
#INFO:	QUERY:	CEF84170	N/A	N/A
#INFO:	QUERY:	CEF87010	N/A	N/A
#INFO:	QUERY:	CEF88680	N/A	N/A
#INFO:	QUERY:	CEF86312	N/A	N/A
#INFO:	QUERY:	CEF77164	N/A	N/A
#INFO:	QUERY:	SCB65358	N/A	N/A
#INFO:	QUERY:	CEF87583	N/A	N/A
#INFO:	QUERY:	CEF75082	N/A	N/A
#INFO:	QUERY:	CEF79231	N/A	N/A
#INFO:	QUERY:	SCB64853	N/A	N/A
#INFO:	QUERY:	CEF85647	N/A	N/A
#INFO:	QUERY:	CEF74790	N/A	N/A
#INFO:	QUERY:	CEF74919	N/A	N/A
#INFO:	QUERY:	CEF73445	N/A	N/A
#INFO:	QUERY:	CEF77004	N/A	N/A
#INFO:	QUERY:	CEF73487	N/A	N/A
#INFO:	QUERY:	CEF83114	N/A	N/A
#INFO:	QUERY:	CEF85720	N/A	N/A
#INFO:	QUERY:	CEF86979	N/A	N/A
#INFO:	QUERY:	CEF83118	N/A	N/A
#INFO:	QUERY:	CEF74796	N/A	N/A
#INFO:	QUERY:	CEF73131	N/A	N/A
#INFO:	QUERY:	CEF79296	N/A	N/A
#INFO:	QUERY:	SCB65135	N/A	N/A
#INFO:	QUERY:	CEF74783	N/A	N/A
#INFO:	QUERY:	CEF75128	N/A	N/A
#INFO:	QUERY:	SCB64186	N/A	N/A
#INFO:	QUERY:	CEF84050	N/A	N/A
#INFO:	QUERY:	SCB64027	N/A	N/A
#INFO:	QUERY:	CEF77410	N/A	N/A
#INFO:	QUERY:	SCB64594	N/A	N/A
#INFO:	QUERY:	CEF73633	N/A	N/A
#INFO:	QUERY:	CEF83431	N/A	N/A
#INFO:	QUERY:	CEF77287	N/A	N/A
#INFO:	QUERY:	CEF72291	N/A	N/A
#INFO:	QUERY:	CEF87920	N/A	N/A
#INFO:	QUERY:	CEF87712	N/A	N/A
#INFO:	QUERY:	CEF84138	N/A	N/A
#INFO:	QUERY:	CEF84979	N/A	N/A
#INFO:	QUERY:	SCB64027	N/A	N/A
#INFO:	QUERY:	CEF84265	N/A	N/A
#INFO:	QUERY:	CEF75291	N/A	N/A
#INFO:	QUERY:	CEF74934	N/A	N/A
#INFO:	QUERY:	CEF83488	N/A	N/A
#INFO:	QUERY:	CEF75597	N/A	N/A
#INFO:	QUERY:	CEF86095	N/A	N/A
#INFO:	QUERY:	CEF74094	N/A	N/A
#INFO:	QUERY:	CEF86961	N/A	N/A
#INFO:	QUERY:	CEF75744	N/A	N/A
#INFO:	QUERY:	SCB64726	N/A	N/A
#INFO:	QUERY:	CEF87394	N/A	N/A
#INFO:	QUERY:	CEF73058	N/A	N/A
#INFO:	QUERY:	CEF75103	N/A	N/A
#INFO:	QUERY:	SCB65064	N/A	N/A
#INFO:	QUERY:	CEF74854	N/A	N/A
#INFO:	QUERY:	CEF73699	N/A	N/A
#INFO:	QUERY:	CEF88464	N/A	N/A
#INFO:	QUERY:	SCB65413	N/A	N/A
#INFO:	QUERY:	CEF75908	N/A	N/A
#INFO:	QUERY:	CEF76716	N/A	N/A
#INFO:	QUERY:	CEF75538	N/A	N/A
#INFO:	QUERY:	CEF75435	N/A	N/A
#INFO:	QUERY:	CEF74064	N/A	N/A
#INFO:	QUERY:	CEF85200	N/A	N/A
#INFO:	QUERY:	CEF75952	N/A	N/A
#INFO:	QUERY:	CEF88309	N/A	N/A
#INFO:	QUERY:	CEF78077	N/A	N/A
#INFO:	QUERY:	CEF72897	N/A	N/A
#INFO:	QUERY:	CEF87228	N/A	N/A
#INFO:	QUERY:	CEF84698	N/A	N/A
#INFO:	QUERY:	CEF87870	N/A	N/A
#INFO:	QUERY:	SCB64199	N/A	N/A
#INFO:	QUERY:	CEF72520	N/A	N/A
#INFO:	QUERY:	CEF82846	N/A	N/A
#INFO:	QUERY:	CEF79186	N/A	N/A
#INFO:	QUERY:	SCB64862	N/A	N/A
#INFO:	QUERY:	CEF72580	N/A	N/A
#INFO:	QUERY:	CEF85001	N/A	N/A
#INFO:	QUERY:	SCB64536	N/A	N/A
#INFO:	QUERY:	CEF75206	N/A	N/A
#INFO:	QUERY:	CEF83772	N/A	N/A
#INFO:	QUERY:	CEF72296	N/A	N/A
#INFO:	QUERY:	CEF85350	N/A	N/A
#INFO:	QUERY:	SCB64050	N/A	N/A
#INFO:	QUERY:	CEF79106	N/A	N/A
#INFO:	QUERY:	CEF86924	N/A	N/A
#INFO:	QUERY:	CEF75634	N/A	N/A
#INFO:	QUERY:	CEF82823	N/A	N/A
#INFO:	QUERY:	SCB64878	N/A	N/A
#INFO:	QUERY:	CEF72445	N/A	N/A
#INFO:	QUERY:	CEF86932	N/A	N/A
#INFO:	QUERY:	CEF74257	N/A	N/A
#INFO:	QUERY:	CEF85146	N/A	N/A
#INFO:	QUERY:	CEF83857	N/A	N/A
#INFO:	QUERY:	CEF72295	N/A	N/A
#INFO:	QUERY:	SCB65394	N/A	N/A
#INFO:	QUERY:	CEF84847	N/A	N/A
#INFO:	QUERY:	CEF88458	N/A	N/A
#INFO:	QUERY:	CEF86948	N/A	N/A
#INFO:	QUERY:	CEF73475	N/A	N/A
#INFO:	QUERY:	CEF83387	N/A	N/A
#INFO:	QUERY:	CEF85205	N/A	N/A
#INFO:	QUERY:	CEF75709	N/A	N/A
#INFO:	QUERY:	CEF72268	N/A	N/A
#INFO:	QUERY:	CEF75567	N/A	N/A
#INFO:	QUERY:	CEF72161	N/A	N/A
#INFO:	QUERY:	CEF72561	N/A	N/A
#INFO:	QUERY:	SCB65415	N/A	N/A
#INFO:	QUERY:	CEF72420	N/A	N/A
#INFO:	QUERY:	CEF76935	N/A	N/A
#INFO:	QUERY:	CEF76892	N/A	N/A
#INFO:	QUERY:	CEF87046	N/A	N/A
#INFO:	QUERY:	CEF87727	N/A	N/A
#INFO:	QUERY:	SCB64152	N/A	N/A
#INFO:	QUERY:	CEF84192	N/A	N/A
#INFO:	QUERY:	CEF74131	N/A	N/A
#INFO:	QUERY:	SCB65616	N/A	N/A
#INFO:	QUERY:	CEF85904	N/A	N/A
#INFO:	QUERY:	CEF74239	N/A	N/A
#INFO:	QUERY:	CEF83174	N/A	N/A
#INFO:	QUERY:	SCB65353	N/A	N/A
#INFO:	QUERY:	CEF83730	N/A	N/A
#INFO:	QUERY:	SCB64510	N/A	N/A
#INFO:	QUERY:	CEF87539	N/A	N/A
#INFO:	QUERY:	CEF86178	N/A	N/A
#INFO:	QUERY:	CEF79076	N/A	N/A
#INFO:	QUERY:	CEF77155	N/A	N/A
#INFO:	QUERY:	CEF76963	N/A	N/A
#INFO:	QUERY:	CEF77197	N/A	N/A
#INFO:	QUERY:	CEF85543	N/A	N/A
#INFO:	QUERY:	CEF72881	N/A	N/A
#INFO:	QUERY:	CEF87731	N/A	N/A
#INFO:	QUERY:	SCB64496	N/A	N/A
#INFO:	QUERY:	SCB65884	N/A	N/A
#INFO:	QUERY:	CEF78947	N/A	N/A
#INFO:	QUERY:	CEF76924	N/A	N/A
#INFO:	QUERY:	CEF84499	N/A	N/A
#INFO:	QUERY:	CEF74333	N/A	N/A
#INFO:	QUERY:	CEF84881	N/A	N/A
#INFO:	QUERY:	CEF79411	N/A	N/A
#INFO:	QUERY:	CEF86437	N/A	N/A
#INFO:	QUERY:	CEF75793	N/A	N/A
#INFO:	QUERY:	CEF72862	N/A	N/A
#INFO:	QUERY:	CEF87266	N/A	N/A
#INFO:	QUERY:	CEF77344	N/A	N/A
#INFO:	QUERY:	CEF72939	N/A	N/A
#INFO:	QUERY:	SCB65157	N/A	N/A
#INFO:	QUERY:	SCB64822	N/A	N/A
#INFO:	QUERY:	CEF74041	N/A	N/A
#INFO:	QUERY:	CEF88729	N/A	N/A
#INFO:	QUERY:	CEF75212	N/A	N/A
#INFO:	QUERY:	CEF76601	N/A	N/A
#INFO:	QUERY:	CEF73481	N/A	N/A
#INFO:	QUERY:	CEF73573	N/A	N/A
#INFO:	QUERY:	CEF87909	N/A	N/A
#INFO:	QUERY:	CEF72809	N/A	N/A
#INFO:	QUERY:	SCB65238	N/A	N/A
#INFO:	QUERY:	CEF79003	N/A	N/A
#INFO:	QUERY:	CEF78768	N/A	N/A
#INFO:	QUERY:	CEF73032	N/A	N/A
#INFO:	QUERY:	SCB64545	N/A	N/A
#INFO:	QUERY:	CEF72195	N/A	N/A
#INFO:	QUERY:	CEF75679	N/A	N/A
#INFO:	QUERY:	CEF84370	N/A	N/A
#INFO:	QUERY:	SCB65160	N/A	N/A
#INFO:	QUERY:	CEF88454	N/A	N/A
#INFO:	QUERY:	CEF88615	N/A	N/A
#INFO:	QUERY:	CEF73171	N/A	N/A
#INFO:	QUERY:	CEF86659	N/A	N/A
#INFO:	QUERY:	CEF75368	N/A	N/A
#INFO:	QUERY:	CEF72424	N/A	N/A
#INFO:	QUERY:	CEF85129	N/A	N/A
#INFO:	QUERY:	CEF79095	N/A	N/A
#INFO:	QUERY:	CEF85607	N/A	N/A
#INFO:	QUERY:	CEF73231	N/A	N/A
#INFO:	QUERY:	CEF76847	N/A	N/A
#INFO:	QUERY:	CEF84364	N/A	N/A
#INFO:	QUERY:	CEF85377	N/A	N/A
#INFO:	QUERY:	CEF86204	N/A	N/A
#INFO:	QUERY:	CEF84797	N/A	N/A
#INFO:	QUERY:	SCB65445	N/A	N/A
#INFO:	QUERY:	CEF75122	N/A	N/A
#INFO:	QUERY:	CEF77311	N/A	N/A
#INFO:	QUERY:	CEF72279	N/A	N/A
#INFO:	QUERY:	CEF87047	N/A	N/A
#INFO:	QUERY:	SCB64441	N/A	N/A
#INFO:	QUERY:	CEF82869	N/A	N/A
#INFO:	QUERY:	SCB64372	N/A	N/A
#INFO:	QUERY:	CEF88711	N/A	N/A
#INFO:	QUERY:	CEF73567	N/A	N/A
#INFO:	QUERY:	SCB64189	N/A	N/A
#INFO:	QUERY:	CEF85715	N/A	N/A
#INFO:	QUERY:	CEF88048	N/A	N/A
#INFO:	QUERY:	SCB65487	N/A	N/A
#INFO:	QUERY:	CEF73539	N/A	N/A
#INFO:	QUERY:	CEF74921	N/A	N/A
#INFO:	QUERY:	CEF84612	N/A	N/A
#INFO:	QUERY:	CEF77023	N/A	N/A
#INFO:	QUERY:	CEF86281	N/A	N/A
#INFO:	QUERY:	CEF72451	N/A	N/A
#INFO:	QUERY:	CEF85587	N/A	N/A
#INFO:	QUERY:	CEF73554	N/A	N/A
#INFO:	QUERY:	CEF79388	N/A	N/A
#INFO:	QUERY:	SCB64452	N/A	N/A
#INFO:	QUERY:	CEF88656	N/A	N/A
#INFO:	QUERY:	CEF75882	N/A	N/A
#INFO:	QUERY:	CEF73121	N/A	N/A
#INFO:	QUERY:	CEF76973	N/A	N/A
#INFO:	QUERY:	CEF73430	N/A	N/A
#INFO:	QUERY:	SCB64848	N/A	N/A
#INFO:	QUERY:	CEF75568	N/A	N/A
#INFO:	QUERY:	CEF72883	N/A	N/A
#INFO:	QUERY:	CEF77179	N/A	N/A
#INFO:	QUERY:	CEF84174	N/A	N/A
#INFO:	QUERY:	CEF75371	N/A	N/A
#INFO:	QUERY:	CEF82873	N/A	N/A
#INFO:	QUERY:	SCB65095	N/A	N/A
#INFO:	QUERY:	CEF77036	N/A	N/A
#INFO:	QUERY:	CEF83248	N/A	N/A
#INFO:	QUERY:	CEF85615	N/A	N/A
#INFO:	QUERY:	CEF87045	N/A	N/A
#INFO:	QUERY:	CEF84010	N/A	N/A
#INFO:	QUERY:	CEF88797	N/A	N/A
#INFO:	QUERY:	CEF87606	N/A	N/A
#INFO:	QUERY:	SCB64541	N/A	N/A
#INFO:	QUERY:	CEF78874	N/A	N/A
#INFO:	QUERY:	CEF75442	N/A	N/A
#INFO:	QUERY:	SCB64163	N/A	N/A
#INFO:	QUERY:	CEF84481	N/A	N/A
#INFO:	QUERY:	SCB64003	N/A	N/A
#INFO:	QUERY:	CEF87408	N/A	N/A
#INFO:	QUERY:	SCB64137	N/A	N/A
#INFO:	QUERY:	CEF85123	N/A	N/A
#INFO:	QUERY:	SCB64685	N/A	N/A
#INFO:	QUERY:	CEF75796	N/A	N/A
#INFO:	QUERY:	CEF76746	N/A	N/A
#INFO:	QUERY:	CEF88526	N/A	N/A
#INFO:	QUERY:	CEF76559	N/A	N/A
#INFO:	QUERY:	CEF79611	N/A	N/A
#INFO:	QUERY:	SCB65099	N/A	N/A
#INFO:	QUERY:	CEF86651	N/A	N/A
#INFO:	QUERY:	CEF75061	N/A	N/A
#INFO:	QUERY:	CEF83146	N/A	N/A
#INFO:	QUERY:	CEF86572	N/A	N/A
#INFO:	QUERY:	CEF85840	N/A	N/A
#INFO:	QUERY:	CEF88572	N/A	N/A
#INFO:	QUERY:	CEF83122	N/A	N/A
#INFO:	QUERY:	CEF86394	N/A	N/A
#INFO:	QUERY:	CEF78727	N/A	N/A
#INFO:	QUERY:	CEF73110	N/A	N/A
#INFO:	QUERY:	CEF79360	N/A	N/A
#INFO:	QUERY:	CEF73329	N/A	N/A
#INFO:	QUERY:	SCB65613	N/A	N/A
#INFO:	QUERY:	SCB65470	N/A	N/A
#INFO:	QUERY:	SCB64206	N/A	N/A
#INFO:	QUERY:	CEF74258	N/A	N/A
#INFO:	QUERY:	CEF78647	N/A	N/A
#INFO:	QUERY:	CEF83119	N/A	N/A
#INFO:	QUERY:	CEF72578	N/A	N/A
#INFO:	QUERY:	CEF84315	N/A	N/A
#INFO:	QUERY:	CEF84237	N/A	N/A
#INFO:	QUERY:	CEF77286	N/A	N/A
#INFO:	QUERY:	CEF84389	N/A	N/A
#INFO:	QUERY:	CEF83056	N/A	N/A
#INFO:	QUERY:	CEF87101	N/A	N/A
#INFO:	QUERY:	CEF75264	N/A	N/A
#INFO:	QUERY:	SCB64620	N/A	N/A
#INFO:	QUERY:	CEF73553	N/A	N/A
#INFO:	QUERY:	CEF84191	N/A	N/A
#INFO:	QUERY:	CEF77107	N/A	N/A
#INFO:	QUERY:	CEF84625	N/A	N/A
#INFO:	QUERY:	CEF79289	N/A	N/A
#INFO:	QUERY:	CEF72833	N/A	N/A
#INFO:	QUERY:	CEF83556	N/A	N/A
#INFO:	QUERY:	CEF85417	N/A	N/A
#INFO:	QUERY:	CEF86871	N/A	N/A
#INFO:	QUERY:	CEF86218	N/A	N/A
#INFO:	QUERY:	SCB63998	N/A	N/A
#INFO:	QUERY:	CEF83664	N/A	N/A
#INFO:	QUERY:	CEF85588	N/A	N/A
#INFO:	QUERY:	CEF73666	N/A	N/A
#INFO:	QUERY:	SCB64436	N/A	N/A
#INFO:	QUERY:	CEF87741	N/A	N/A
#INFO:	QUERY:	CEF83383	N/A	N/A
#INFO:	QUERY:	SCB64141	N/A	N/A
#INFO:	QUERY:	CEF84773	N/A	N/A
#INFO:	QUERY:	CEF85766	N/A	N/A
#INFO:	QUERY:	CEF83161	N/A	N/A
#INFO:	QUERY:	CEF72616	N/A	N/A
#INFO:	QUERY:	CEF76815	N/A	N/A
#INFO:	QUERY:	CEF86001	N/A	N/A
#INFO:	QUERY:	CEF74167	N/A	N/A
#INFO:	QUERY:	CEF85702	N/A	N/A
#INFO:	QUERY:	SCB64198	N/A	N/A
#INFO:	QUERY:	CEF87563	N/A	N/A
#INFO:	QUERY:	CEF73421	N/A	N/A
#INFO:	QUERY:	CEF87172	N/A	N/A
#INFO:	QUERY:	SCB64346	N/A	N/A
#INFO:	QUERY:	CEF86381	N/A	N/A
#INFO:	QUERY:	CEF84846	N/A	N/A
#INFO:	QUERY:	CEF72229	N/A	N/A
[truncated: 2,287 more rows]
