# Supplementary material for: The Interactomic Analysis Reveals Pathogenic Protein Networks in Phomopsis longicolla Underlying Seed Decay of Soybean
Source: Front Genet. 2018 Apr 3;9:104. doi: 10.3389/fgene.2018.00104 (PMC5891612; doi:10.3389/fgene.2018.00104)
Supplement: TABLE S3 — Phomopsis longicolla Blast Results against Phibase. This supplemental table contains the results of Phibase database blast against the P. longicolla interactome. It shows P. longicolla proteins from the interactome that are inferred to be involved with virulence, non-virulence and pathogenicity factors. [file Table_3.XLSX]

## Sheet: Phibase_phomopsis
g2207.t1	B2HHI1|PHI:3364|MMAR_1663|1781|Mycobacterium_marinum|reduced_virulence	32.74	113	58	7	40	150	79	175	5e-05	41.6	B2HHI1	PHI:3364	MMAR_1663	1781	Mycobacterium_marinum	reduced_virulence
g10530.t1	I1RU69|PHI:1393|GzC2H056|5518|Fusarium_graminearum|unaffected_pathogenicity	38.81	67	27	4	280	337	56	117	0.001	39.7	I1RU69	PHI:1393	GzC2H056	5518	Fusarium_graminearum	unaffected_pathogenicity
g3062.t1	G4MRP7|PHI:803|MGG_04629|318829|Magnaporthe_oryzae|reduced_virulence	23.08	286	198	8	337	614	452	723	2e-06	48.9	G4MRP7	PHI:803	MGG_04629	318829	Magnaporthe_oryzae	reduced_virulence
g7892.t1	I1S2M5|PHI:2909|Cyp51C|5518|Fusarium_graminearum|reduced_virulence__unaffected_pathogenicity	24.74	287	190	9	181	460	234	501	1e-11	64.3	I1S2M5	PHI:2909	Cyp51C	5518	Fusarium_graminearum	reduced_virulence__unaffected_pathogenicity
g7892.t1	A4ULI8|PHI:842|erg11/cyp51|1047171|Zymoseptoria_tritici|chemistry_target:_resistance_to_chemical	24.46	278	167	12	188	435	247	511	9e-10	58.2	A4ULI8	PHI:842	erg11/cyp51	1047171	Zymoseptoria_tritici	chemistry_target:_resistance_to_chemical
g7892.t1	B6E227|PHI:1157__PHI:1158|cyp51/erg11|1047171|Zymoseptoria_tritici|chemistry_target:_resistance_to_chemical	24.55	277	166	12	188	435	223	485	1e-09	58.2	B6E227	PHI:1157__PHI:1158	cyp51/erg11	1047171	Zymoseptoria_tritici	chemistry_target:_resistance_to_chemical
g7892.t1	A4ULJ2|PHI:846|erg11/cyp51|1047171|Zymoseptoria_tritici|chemistry_target:_resistance_to_chemical	24.55	277	166	12	188	435	247	509	1e-09	57.8	A4ULJ2	PHI:846	erg11/cyp51	1047171	Zymoseptoria_tritici	chemistry_target:_resistance_to_chemical
g7892.t1	B6E225|PHI:1155__PHI:1156|cyp51/erg11|1047171|Zymoseptoria_tritici|chemistry_target:_resistance_to_chemical	24.55	277	166	12	188	435	223	485	1e-09	57.8	B6E225	PHI:1155__PHI:1156	cyp51/erg11	1047171	Zymoseptoria_tritici	chemistry_target:_resistance_to_chemical
g7892.t1	B6E223|PHI:1152__PHI:1153|cyp51/erg11|1047171|Zymoseptoria_tritici|chemistry_target:_resistance_to_chemical	24.55	277	168	11	188	435	223	487	1e-09	57.8	B6E223	PHI:1152__PHI:1153	cyp51/erg11	1047171	Zymoseptoria_tritici	chemistry_target:_resistance_to_chemical
g7892.t1	A4ULJ0|PHI:844|erg11/cyp51|1047171|Zymoseptoria_tritici|chemistry_target:_resistance_to_chemical	24.55	277	168	11	188	435	247	511	2e-09	57.4	A4ULJ0	PHI:844	erg11/cyp51	1047171	Zymoseptoria_tritici	chemistry_target:_resistance_to_chemical
g7892.t1	B6E218|PHI:1149__PHI:1151|cyp51/erg11|1047171|Zymoseptoria_tritici|chemistry_target:_resistance_to_chemical	24.55	277	168	11	188	435	223	487	2e-09	57	B6E218	PHI:1149__PHI:1151	cyp51/erg11	1047171	Zymoseptoria_tritici	chemistry_target:_resistance_to_chemical
g7892.t1	B6E222|PHI:1154|cyp51/erg11|1047171|Zymoseptoria_tritici|chemistry_target:_resistance_to_chemical	24.55	277	168	11	188	435	223	487	2e-09	57	B6E222	PHI:1154	cyp51/erg11	1047171	Zymoseptoria_tritici	chemistry_target:_resistance_to_chemical
g7892.t1	A4ULI7|PHI:841|erg11/cyp51|1047171|Zymoseptoria_tritici|chemistry_target:_resistance_to_chemical	24.46	278	167	12	188	435	247	511	2e-09	57	A4ULI7	PHI:841	erg11/cyp51	1047171	Zymoseptoria_tritici	chemistry_target:_resistance_to_chemical
g7892.t1	A4ULI4|PHI:838|erg11/cyp51|1047171|Zymoseptoria_tritici|chemistry_target:_sensitivity_to_chemical	24.46	278	167	12	188	435	247	511	2e-09	57	A4ULI4	PHI:838	erg11/cyp51	1047171	Zymoseptoria_tritici	chemistry_target:_sensitivity_to_chemical
g7892.t1	I1R980|PHI:2393|Related_to_O-methylsterigmatocystin_oxidoreductase|5518|Fusarium_graminearum|increased_virulence_(hypervirulence)	25.93	189	111	6	247	430	228	392	2e-09	56.6	I1R980	PHI:2393	Related_to_O-methylsterigmatocystin_oxidoreductase	5518	Fusarium_graminearum	increased_virulence_(hypervirulence)
g7892.t1	G4MRP8|PHI:2190|MoCYP51A|318829|Magnaporthe_oryzae|reduced_virulence	23.67	245	165	8	220	460	272	498	3e-09	56.6	G4MRP8	PHI:2190	MoCYP51A	318829	Magnaporthe_oryzae	reduced_virulence
g7892.t1	I1RBR4|PHI:2908|Cyp51B|5518|Fusarium_graminearum|unaffected_pathogenicity__reduced_virulence	24.67	227	156	9	220	435	277	499	4e-09	56.2	I1RBR4	PHI:2908	Cyp51B	5518	Fusarium_graminearum	unaffected_pathogenicity__reduced_virulence
g7892.t1	E9QY26|PHI:2535|ERG11B|746128|Aspergillus_fumigatus|unaffected_pathogenicity__lethal__loss_of_pathogenicity	24.8	254	162	11	181	421	241	478	6e-09	55.5	E9QY26	PHI:2535	ERG11B	746128	Aspergillus_fumigatus	unaffected_pathogenicity__lethal__loss_of_pathogenicity
g7892.t1	Q4WNT5|PHI:2534|ERG11A|746128|Aspergillus_fumigatus|loss_of_pathogenicity__lethal__unaffected_pathogenicity	25.42	236	163	9	220	446	262	493	7e-09	55.5	Q4WNT5	PHI:2534	ERG11A	746128	Aspergillus_fumigatus	loss_of_pathogenicity__lethal__unaffected_pathogenicity
g7892.t1	A4ULI5|PHI:839|erg11/cyp51|1047171|Zymoseptoria_tritici|chemistry_target:_resistance_to_chemical	24.37	279	163	14	188	433	247	510	7e-09	55.5	A4ULI5	PHI:839	erg11/cyp51	1047171	Zymoseptoria_tritici	chemistry_target:_resistance_to_chemical
g7892.t1	A4ULJ1|PHI:845|erg11/cyp51|1047171|Zymoseptoria_tritici|chemistry_target:_resistance_to_chemical	24.46	278	166	12	188	433	247	512	1e-08	55.1	A4ULJ1	PHI:845	erg11/cyp51	1047171	Zymoseptoria_tritici	chemistry_target:_resistance_to_chemical
g7892.t1	A4ULI9|PHI:843|erg11/cyp51|1047171|Zymoseptoria_tritici|chemistry_target:_resistance_to_chemical	24.44	270	159	13	188	427	247	501	1e-08	54.7	A4ULI9	PHI:843	erg11/cyp51	1047171	Zymoseptoria_tritici	chemistry_target:_resistance_to_chemical
g7892.t1	B6E221|PHI:1150|cyp51/erg11|1047171|Zymoseptoria_tritici|chemistry_target:_resistance_to_chemical	23.83	277	170	11	188	435	223	487	1e-08	54.3	B6E221	PHI:1150	cyp51/erg11	1047171	Zymoseptoria_tritici	chemistry_target:_resistance_to_chemical
g7892.t1	I6YDU0|PHI:2907|Cyp51A|5518|Fusarium_graminearum|unaffected_pathogenicity__reduced_virulence	25.66	265	173	10	185	434	222	477	4e-08	53.1	I6YDU0	PHI:2907	Cyp51A	5518	Fusarium_graminearum	unaffected_pathogenicity__reduced_virulence
g7892.t1	G4MZG5|PHI:2191|MoCYP51B|318829|Magnaporthe_oryzae|unaffected_pathogenicity	22.09	258	187	6	188	435	247	500	7e-08	52	G4MZG5	PHI:2191	MoCYP51B	318829	Magnaporthe_oryzae	unaffected_pathogenicity
g7892.t1	A4ULI6|PHI:840|erg11/cyp51|1047171|Zymoseptoria_tritici|chemistry_target:_resistance_to_chemical	23.66	279	167	13	188	433	247	512	1e-07	51.6	A4ULI6	PHI:840	erg11/cyp51	1047171	Zymoseptoria_tritici	chemistry_target:_resistance_to_chemical
g7892.t1	I1RE80|PHI:3037|FgERG5A|5518|Fusarium_graminearum|reduced_virulence	24.49	196	120	8	239	427	330	504	2e-07	50.8	I1RE80	PHI:3037	FgERG5A	5518	Fusarium_graminearum	reduced_virulence
g7892.t1	Q4QGX0|PHI:3258|C14DM|5664|Leishmania_major|reduced_virulence	24.81	258	155	9	181	431	222	447	6e-07	49.3	Q4QGX0	PHI:3258	C14DM	5664	Leishmania_major	reduced_virulence
g7892.t1	V5XZS6|PHI:4194|AKT7|5599|Alternaria_alternata|reduced_virulence__increased_virulence_(hypervirulence)	20.73	246	180	6	191	434	248	480	8e-06	45.4	V5XZS6	PHI:4194	AKT7	5599	Alternaria_alternata	reduced_virulence__increased_virulence_(hypervirulence)
g7892.t1	Q6WP49|PHI:438|BcBOT1_(CND5)|40559|Botrytis_cinerea|reduced_virulence	23.68	114	86	1	249	361	316	429	4e-05	43.1	Q6WP49	PHI:438	BcBOT1_(CND5)	40559	Botrytis_cinerea	reduced_virulence
g7892.t1	I1RIP4|PHI:3038|FgERG5B|5518|Fusarium_graminearum|reduced_virulence	22.96	196	124	6	238	428	329	502	7e-05	42.7	I1RIP4	PHI:3038	FgERG5B	5518	Fusarium_graminearum	reduced_virulence
g7892.t1	G2X6V8|PHI:6331|VdCYP1|27337|Verticillium_dahliae|loss_of_pathogenicity	23.62	127	79	2	295	420	330	439	0.004	37	G2X6V8	PHI:6331	VdCYP1	27337	Verticillium_dahliae	loss_of_pathogenicity
g917.t1	Q5XTQ4|PHI:541|LIP1|40559|Botrytis_cinerea|unaffected_pathogenicity	30.75	400	236	17	30	404	32	415	4e-38	145	Q5XTQ4	PHI:541	LIP1	40559	Botrytis_cinerea	unaffected_pathogenicity
g917.t1	I1RHI8|PHI:6121|FGSG_03243|5518|Fusarium_graminearum|reduced_virulence	30.89	369	210	17	12	369	4	338	1e-35	137	I1RHI8	PHI:6121	FGSG_03243	5518	Fusarium_graminearum	reduced_virulence
g917.t1	G4NGA7|PHI:2032|VTL1|318829|Magnaporthe_oryzae|unaffected_pathogenicity	31.06	322	190	9	49	366	37	330	1e-33	131	G4NGA7	PHI:2032	VTL1	318829	Magnaporthe_oryzae	unaffected_pathogenicity
g11473.t1	A4HTK3|PHI:2643|CFAS|5671|Leishmania_infantum|reduced_virulence	31.64	373	218	10	330	688	118	467	7e-40	151	A4HTK3	PHI:2643	CFAS	5671	Leishmania_infantum	reduced_virulence
g11473.t1	I1RNL0|PHI:2409|FgMT2|5518|Fusarium_graminearum|reduced_virulence	29.12	340	203	12	350	678	146	458	2e-31	126	I1RNL0	PHI:2409	FgMT2	5518	Fusarium_graminearum	reduced_virulence
g11473.t1	I1RJD6|PHI:2408|FgMT1|5518|Fusarium_graminearum|unaffected_pathogenicity	31.91	282	160	11	409	682	207	464	5e-30	122	I1RJD6	PHI:2408	FgMT1	5518	Fusarium_graminearum	unaffected_pathogenicity
g11473.t1	P9WPB5|PHI:4472|cmaA2|1773|Mycobacterium_tuberculosis|increased_virulence_(hypervirulence)	31.4	258	149	8	409	649	20	266	4e-26	108	P9WPB5	PHI:4472	cmaA2	1773	Mycobacterium_tuberculosis	increased_virulence_(hypervirulence)
g11473.t1	Q6MX39|PHI:3633|UmaA1|1773|Mycobacterium_tuberculosis|increased_virulence_(hypervirulence)	30.47	233	145	5	413	637	15	238	9e-26	106	Q6MX39	PHI:3633	UmaA1	1773	Mycobacterium_tuberculosis	increased_virulence_(hypervirulence)
g3659.t1	I1R980|PHI:2393|Related_to_O-methylsterigmatocystin_oxidoreductase|5518|Fusarium_graminearum|increased_virulence_(hypervirulence)	20.82	269	167	9	265	517	152	390	0.0002	42.7	I1R980	PHI:2393	Related_to_O-methylsterigmatocystin_oxidoreductase	5518	Fusarium_graminearum	increased_virulence_(hypervirulence)
g12773.t1	G4MQZ9|PHI:2025|HDL1|318829|Magnaporthe_oryzae|unaffected_pathogenicity	25.19	131	81	3	148	261	214	344	1e-06	48.9	G4MQZ9	PHI:2025	HDL1	318829	Magnaporthe_oryzae	unaffected_pathogenicity
g15099.t1	I1RUC7|PHI:1260|FGSG_07816|5518|Fusarium_graminearum|unaffected_pathogenicity	36.49	74	40	1	21	87	483	556	2e-05	42	I1RUC7	PHI:1260	FGSG_07816	5518	Fusarium_graminearum	unaffected_pathogenicity
g1704.t1	V5XZS6|PHI:4194|AKT7|5599|Alternaria_alternata|reduced_virulence__increased_virulence_(hypervirulence)	26.64	488	324	9	21	498	15	478	1e-44	164	V5XZS6	PHI:4194	AKT7	5599	Alternaria_alternata	reduced_virulence__increased_virulence_(hypervirulence)
g1704.t1	Q6WP49|PHI:438|BcBOT1_(CND5)|40559|Botrytis_cinerea|reduced_virulence	26.03	511	322	16	16	506	17	491	7e-36	137	Q6WP49	PHI:438	BcBOT1_(CND5)	40559	Botrytis_cinerea	reduced_virulence
g1704.t1	G2X6V8|PHI:6331|VdCYP1|27337|Verticillium_dahliae|loss_of_pathogenicity	25.96	470	270	18	43	489	28	442	7e-26	108	G2X6V8	PHI:6331	VdCYP1	27337	Verticillium_dahliae	loss_of_pathogenicity
g1704.t1	I1R980|PHI:2393|Related_to_O-methylsterigmatocystin_oxidoreductase|5518|Fusarium_graminearum|increased_virulence_(hypervirulence)	24.18	335	204	10	190	505	98	401	4e-16	78.6	I1R980	PHI:2393	Related_to_O-methylsterigmatocystin_oxidoreductase	5518	Fusarium_graminearum	increased_virulence_(hypervirulence)
g1704.t1	A0A0B5J4U6|PHI:4609|BxCYP33D3|6326|Bursaphelenchus_xylophilus|reduced_virulence	26.13	199	113	4	300	493	298	467	5e-10	59.3	A0A0B5J4U6	PHI:4609	BxCYP33D3	6326	Bursaphelenchus_xylophilus	reduced_virulence
g1704.t1	G4MZG5|PHI:2191|MoCYP51B|318829|Magnaporthe_oryzae|unaffected_pathogenicity	24.76	319	198	14	227	526	231	526	1e-08	55.1	G4MZG5	PHI:2191	MoCYP51B	318829	Magnaporthe_oryzae	unaffected_pathogenicity
g1704.t1	E2EAF6|PHI:2357|CYP52X1|176275|Beauveria_bassiana|reduced_virulence	24.34	267	141	10	253	494	266	496	4e-07	50.1	E2EAF6	PHI:2357	CYP52X1	176275	Beauveria_bassiana	reduced_virulence
g1704.t1	A0A0B5JGW8|PHI:4607|BxCYP33C9|6326|Bursaphelenchus_xylophilus|reduced_virulence	25.13	187	114	3	310	495	309	470	4e-07	50.1	A0A0B5JGW8	PHI:4607	BxCYP33C9	6326	Bursaphelenchus_xylophilus	reduced_virulence
g1704.t1	A0A0B5JJZ6|PHI:4608|BxCYP33C4|6326|Bursaphelenchus_xylophilus|reduced_virulence	23.7	346	212	9	166	490	72	386	2e-06	47.8	A0A0B5JJZ6	PHI:4608	BxCYP33C4	6326	Bursaphelenchus_xylophilus	reduced_virulence
g1704.t1	I1RIP4|PHI:3038|FgERG5B|5518|Fusarium_graminearum|reduced_virulence	24.29	140	97	3	294	428	325	460	9e-06	45.8	I1RIP4	PHI:3038	FgERG5B	5518	Fusarium_graminearum	reduced_virulence
g1704.t1	I1RBR4|PHI:2908|Cyp51B|5518|Fusarium_graminearum|unaffected_pathogenicity__reduced_virulence	22.76	290	175	9	225	493	230	491	5e-05	43.5	I1RBR4	PHI:2908	Cyp51B	5518	Fusarium_graminearum	unaffected_pathogenicity__reduced_virulence
g1704.t1	E9QY26|PHI:2535|ERG11B|746128|Aspergillus_fumigatus|unaffected_pathogenicity__lethal__loss_of_pathogenicity	24.45	229	150	6	297	517	294	507	8e-05	42.7	E9QY26	PHI:2535	ERG11B	746128	Aspergillus_fumigatus	unaffected_pathogenicity__lethal__loss_of_pathogenicity
g1704.t1	A4ULI9|PHI:843|erg11/cyp51|1047171|Zymoseptoria_tritici|chemistry_target:_resistance_to_chemical	22.07	299	173	13	225	493	233	501	0.0002	42	A4ULI9	PHI:843	erg11/cyp51	1047171	Zymoseptoria_tritici	chemistry_target:_resistance_to_chemical
g1704.t1	Q4WNT5|PHI:2534|ERG11A|746128|Aspergillus_fumigatus|loss_of_pathogenicity__lethal__unaffected_pathogenicity	23.37	261	167	10	277	519	258	503	0.0002	42	Q4WNT5	PHI:2534	ERG11A	746128	Aspergillus_fumigatus	loss_of_pathogenicity__lethal__unaffected_pathogenicity
g1704.t1	A4ULJ2|PHI:846|erg11/cyp51|1047171|Zymoseptoria_tritici|chemistry_target:_resistance_to_chemical	22.07	299	173	13	225	493	233	501	0.0002	41.6	A4ULJ2	PHI:846	erg11/cyp51	1047171	Zymoseptoria_tritici	chemistry_target:_resistance_to_chemical
g1704.t1	A4ULI5|PHI:839|erg11/cyp51|1047171|Zymoseptoria_tritici|chemistry_target:_resistance_to_chemical	22.07	299	173	13	225	493	233	501	0.0002	41.6	A4ULI5	PHI:839	erg11/cyp51	1047171	Zymoseptoria_tritici	chemistry_target:_resistance_to_chemical
g1704.t1	B6E227|PHI:1157__PHI:1158|cyp51/erg11|1047171|Zymoseptoria_tritici|chemistry_target:_resistance_to_chemical	21.36	295	180	11	225	493	209	477	0.0002	41.6	B6E227	PHI:1157__PHI:1158	cyp51/erg11	1047171	Zymoseptoria_tritici	chemistry_target:_resistance_to_chemical
g1704.t1	A4ULJ1|PHI:845|erg11/cyp51|1047171|Zymoseptoria_tritici|chemistry_target:_resistance_to_chemical	21.93	301	173	13	225	493	233	503	0.0002	41.6	A4ULJ1	PHI:845	erg11/cyp51	1047171	Zymoseptoria_tritici	chemistry_target:_resistance_to_chemical
g1704.t1	A4ULJ0|PHI:844|erg11/cyp51|1047171|Zymoseptoria_tritici|chemistry_target:_resistance_to_chemical	21.93	301	173	13	225	493	233	503	0.0002	41.2	A4ULJ0	PHI:844	erg11/cyp51	1047171	Zymoseptoria_tritici	chemistry_target:_resistance_to_chemical
g1704.t1	B6E225|PHI:1155__PHI:1156|cyp51/erg11|1047171|Zymoseptoria_tritici|chemistry_target:_resistance_to_chemical	21.36	295	180	11	225	493	209	477	0.0002	41.2	B6E225	PHI:1155__PHI:1156	cyp51/erg11	1047171	Zymoseptoria_tritici	chemistry_target:_resistance_to_chemical
g1704.t1	B6E223|PHI:1152__PHI:1153|cyp51/erg11|1047171|Zymoseptoria_tritici|chemistry_target:_resistance_to_chemical	21.21	297	180	11	225	493	209	479	0.0002	41.2	B6E223	PHI:1152__PHI:1153	cyp51/erg11	1047171	Zymoseptoria_tritici	chemistry_target:_resistance_to_chemical
g1704.t1	A4ULI8|PHI:842|erg11/cyp51|1047171|Zymoseptoria_tritici|chemistry_target:_resistance_to_chemical	21.93	301	173	13	225	493	233	503	0.0003	40.8	A4ULI8	PHI:842	erg11/cyp51	1047171	Zymoseptoria_tritici	chemistry_target:_resistance_to_chemical
g1704.t1	A4ULI4|PHI:838|erg11/cyp51|1047171|Zymoseptoria_tritici|chemistry_target:_sensitivity_to_chemical	21.93	301	173	13	225	493	233	503	0.0003	40.8	A4ULI4	PHI:838	erg11/cyp51	1047171	Zymoseptoria_tritici	chemistry_target:_sensitivity_to_chemical
g1704.t1	B6E222|PHI:1154|cyp51/erg11|1047171|Zymoseptoria_tritici|chemistry_target:_resistance_to_chemical	21.21	297	180	11	225	493	209	479	0.0003	40.8	B6E222	PHI:1154	cyp51/erg11	1047171	Zymoseptoria_tritici	chemistry_target:_resistance_to_chemical
g1704.t1	A4ULI6|PHI:840|erg11/cyp51|1047171|Zymoseptoria_tritici|chemistry_target:_resistance_to_chemical	21.93	301	173	13	225	493	233	503	0.0003	40.8	A4ULI6	PHI:840	erg11/cyp51	1047171	Zymoseptoria_tritici	chemistry_target:_resistance_to_chemical
g1704.t1	A4ULI7|PHI:841|erg11/cyp51|1047171|Zymoseptoria_tritici|chemistry_target:_resistance_to_chemical	21.93	301	173	13	225	493	233	503	0.0004	40.8	A4ULI7	PHI:841	erg11/cyp51	1047171	Zymoseptoria_tritici	chemistry_target:_resistance_to_chemical
g1704.t1	B6E221|PHI:1150|cyp51/erg11|1047171|Zymoseptoria_tritici|chemistry_target:_resistance_to_chemical	21.21	297	180	11	225	493	209	479	0.0004	40.4	B6E221	PHI:1150	cyp51/erg11	1047171	Zymoseptoria_tritici	chemistry_target:_resistance_to_chemical
g1704.t1	B6E218|PHI:1149__PHI:1151|cyp51/erg11|1047171|Zymoseptoria_tritici|chemistry_target:_resistance_to_chemical	21.21	297	180	11	225	493	209	479	0.0004	40.4	B6E218	PHI:1149__PHI:1151	cyp51/erg11	1047171	Zymoseptoria_tritici	chemistry_target:_resistance_to_chemical
g1704.t1	I1RE80|PHI:3037|FgERG5A|5518|Fusarium_graminearum|reduced_virulence	21.96	214	130	8	286	494	322	503	0.0007	39.7	I1RE80	PHI:3037	FgERG5A	5518	Fusarium_graminearum	reduced_virulence
g1704.t1	I6YDU0|PHI:2907|Cyp51A|5518|Fusarium_graminearum|unaffected_pathogenicity__reduced_virulence	21.26	207	143	5	297	495	278	472	0.001	39.3	I6YDU0	PHI:2907	Cyp51A	5518	Fusarium_graminearum	unaffected_pathogenicity__reduced_virulence
g2740.t1	L2G011|PHI:3973|ASP|474922|Colletotrichum_gloeosporioides|reduced_virulence	27.88	416	240	16	38	433	43	418	9e-31	120	L2G011	PHI:3973	ASP	474922	Colletotrichum_gloeosporioides	reduced_virulence
g2740.t1	Q8NJS2|PHI:697|ugt51E1|5022|Leptosphaeria_maculans|unaffected_pathogenicity	28.4	331	206	17	128	442	82	397	1e-21	94	Q8NJS2	PHI:697	ugt51E1	5022	Leptosphaeria_maculans	unaffected_pathogenicity
g2740.t1	Q00663|PHI:17|ACP|5482|Candida_tropicalis|reduced_virulence	25.24	313	195	12	146	440	91	382	2e-16	78.6	Q00663	PHI:17	ACP	5482	Candida_tropicalis	reduced_virulence
g2740.t1	P0DJ06|PHI:72|SAP2|5476|Candida_albicans|reduced_virulence	24.57	346	217	11	120	440	59	385	3e-15	74.7	P0DJ06	PHI:72	SAP2	5476	Candida_albicans	reduced_virulence
g2740.t1	P43095|PHI:127|SAP6|5476|Candida_albicans|reduced_virulence	24.34	341	206	14	129	440	88	405	6e-14	70.9	P43095	PHI:127	SAP6	5476	Candida_albicans	reduced_virulence
g2740.t1	P0CY26|PHI:68|SAP1|5476|Candida_albicans|reduced_virulence	29.41	238	131	9	129	347	62	281	8e-14	70.5	P0CY26	PHI:68	SAP1	5476	Candida_albicans	reduced_virulence
g2740.t1	P43094|PHI:126|SAP5|5476|Candida_albicans|reduced_virulence	23.8	353	213	12	118	439	77	404	2e-13	68.9	P43094	PHI:126	SAP5	5476	Candida_albicans	reduced_virulence
g2740.t1	P43093|PHI:125|SAP4|5476|Candida_albicans|reduced_virulence	24.63	341	205	14	129	440	87	404	3e-13	68.6	P43093	PHI:125	SAP4	5476	Candida_albicans	reduced_virulence
g2740.t1	P0CY28|PHI:73|SAP3|5476|Candida_albicans|reduced_virulence	25.29	348	192	16	129	440	70	385	1e-12	66.6	P0CY28	PHI:73	SAP3	5476	Candida_albicans	reduced_virulence
g2740.t1	Q59VH7|PHI:480|SAP7|5476|Candida_albicans|reduced_virulence__unaffected_pathogenicity	25.15	167	106	6	140	295	237	395	2e-05	44.7	Q59VH7	PHI:480	SAP7	5476	Candida_albicans	reduced_virulence__unaffected_pathogenicity
g1028.t1	N4VRT7|PHI:5039|BUB2|5465|Colletotrichum_orbiculare|reduced_virulence	30.53	131	82	4	579	708	303	425	3e-08	54.7	N4VRT7	PHI:5039	BUB2	5465	Colletotrichum_orbiculare	reduced_virulence
g1028.t1	Q5A679|PHI:4906|Gyp1|5476|Candida_albicans|reduced_virulence	27.27	88	62	1	596	683	408	493	7e-06	47.4	Q5A679	PHI:4906	Gyp1	5476	Candida_albicans	reduced_virulence
g15771.t1	I1RQS1|PHI:1262|FGSG_06420|5518|Fusarium_graminearum|unaffected_pathogenicity	31.85	248	120	9	183	391	72	309	1e-21	99	I1RQS1	PHI:1262	FGSG_06420	5518	Fusarium_graminearum	unaffected_pathogenicity
g15771.t1	G4NGK7|PHI:2161|Sep-01|318829|Magnaporthe_oryzae|loss_of_pathogenicity	32.88	222	129	8	180	395	59	266	4e-18	88.2	G4NGK7	PHI:2161	2017-09-01	318829	Magnaporthe_oryzae	loss_of_pathogenicity
g15771.t1	I1RW16|PHI:1178__PHI:4941|(Sc_Cdc28)__cdc2A|5518|Fusarium_graminearum|reduced_virulence__loss_of_pathogenicity__lethal	27.89	251	149	9	180	405	4	247	3e-17	82	I1RW16	PHI:1178__PHI:4941	(Sc_Cdc28)__cdc2A	5518	Fusarium_graminearum	reduced_virulence__loss_of_pathogenicity__lethal
g15771.t1	V6RAJ2|PHI:1016__PHI:1191__PHI:3376|STE11__(Sc_Ste11)__FgSte11|5518|Fusarium_graminearum|loss_of_pathogenicity__reduced_virulence	30.74	231	132	8	169	380	562	783	5e-17	84.3	V6RAJ2	PHI:1016__PHI:1191__PHI:3376	STE11__(Sc_Ste11)__FgSte11	5518	Fusarium_graminearum	loss_of_pathogenicity__reduced_virulence
g15771.t1	I1RFC7|PHI:1239|FGSG_02399|5518|Fusarium_graminearum|unaffected_pathogenicity	31.08	222	124	8	169	380	99	301	1e-16	80.5	I1RFC7	PHI:1239	FGSG_02399	5518	Fusarium_graminearum	unaffected_pathogenicity
g15771.t1	C6KEF4|PHI:1073__PHI:2123|STE11__MGSTE11p|1047171|Zymoseptoria_tritici|loss_of_pathogenicity	32.05	234	134	9	171	386	636	862	4e-16	81.3	C6KEF4	PHI:1073__PHI:2123	STE11__MGSTE11p	1047171	Zymoseptoria_tritici	loss_of_pathogenicity
g15771.t1	B6VCT9|PHI:2484|Ste11|40559|Botrytis_cinerea|loss_of_pathogenicity	31.46	213	120	8	185	380	688	891	4e-16	81.6	B6VCT9	PHI:2484	Ste11	40559	Botrytis_cinerea	loss_of_pathogenicity
g15771.t1	I1RAA6|PHI:1256|FGSG_00433|5518|Fusarium_graminearum|unaffected_pathogenicity	30.87	230	124	9	173	377	281	500	9e-16	80.5	I1RAA6	PHI:1256	FGSG_00433	5518	Fusarium_graminearum	unaffected_pathogenicity
g15771.t1	V6RFV4|PHI:1230|FGSG_06959|5518|Fusarium_graminearum|lethal	27.39	241	149	7	223	460	163	380	1e-15	78.2	V6RFV4	PHI:1230	FGSG_06959	5518	Fusarium_graminearum	lethal
g15771.t1	G4N7X0|PHI:418__PHI:2119|MST11__MST11p|318829|Magnaporthe_oryzae|loss_of_pathogenicity	30.05	213	123	7	185	380	646	849	2e-15	79	G4N7X0	PHI:418__PHI:2119	MST11__MST11p	318829	Magnaporthe_oryzae	loss_of_pathogenicity
g15771.t1	I1RSK0|PHI:1257|FGSG_07121|5518|Fusarium_graminearum|unaffected_pathogenicity	30.85	201	121	7	183	376	290	479	6e-15	77	I1RSK0	PHI:1257	FGSG_07121	5518	Fusarium_graminearum	unaffected_pathogenicity
g15771.t1	Q9P932|PHI:428|TPK2|5476|Candida_albicans|reduced_virulence	29.21	202	130	7	180	380	101	290	7e-15	75.9	Q9P932	PHI:428	TPK2	5476	Candida_albicans	reduced_virulence
g15771.t1	M2TIY7|PHI:4778|Csste11|45130|Bipolaris_sorokiniana|loss_of_pathogenicity	28.1	274	169	11	185	445	689	947	1e-14	76.6	M2TIY7	PHI:4778	Csste11	45130	Bipolaris_sorokiniana	loss_of_pathogenicity
g15771.t1	F2Z6H2|PHI:493|STE11|5478|Candida_glabrata|reduced_virulence	29.57	186	116	4	201	379	432	609	1e-14	75.9	F2Z6H2	PHI:493	STE11	5478	Candida_glabrata	reduced_virulence
g15771.t1	E9EU30|PHI:5433|Mero-Ste11|568076|Metarhizium_robertsii|unaffected_pathogenicity	29.11	213	125	6	185	380	633	836	2e-14	75.9	E9EU30	PHI:5433	Mero-Ste11	568076	Metarhizium_robertsii	unaffected_pathogenicity
g15771.t1	Q8J2N0|PHI:301|foSNF1|5507|Fusarium_oxysporum|reduced_virulence	28.73	275	164	12	180	440	67	323	2e-14	75.5	Q8J2N0	PHI:301	foSNF1	5507	Fusarium_oxysporum	reduced_virulence
g15771.t1	Q9HFT9|PHI:476|STE11alpha|5207|Cryptococcus_neoformans|reduced_virulence	28.5	207	129	6	185	380	941	1139	5e-14	74.7	Q9HFT9	PHI:476	STE11alpha	5207	Cryptococcus_neoformans	reduced_virulence
g15771.t1	E9EW91|PHI:5435|Mero-Ssk2|568076|Metarhizium_robertsii|reduced_virulence	25.15	338	200	10	184	503	1050	1352	7e-14	73.9	E9EW91	PHI:5435	Mero-Ssk2	568076	Metarhizium_robertsii	reduced_virulence
g15771.t1	E9E8J3|PHI:3263|MaSnf1|92637|Metarhizium_acridum|reduced_virulence	28.52	277	166	12	180	440	77	337	8e-14	73.6	E9E8J3	PHI:3263	MaSnf1	92637	Metarhizium_acridum	reduced_virulence
g15771.t1	Q6FPF2|PHI:4626|CgSlt2|5478|Candida_glabrata|unaffected_pathogenicity	27.54	207	138	5	180	379	13	214	1e-13	71.2	Q6FPF2	PHI:4626	CgSlt2	5478	Candida_glabrata	unaffected_pathogenicity
g15771.t1	I1RZP6|PHI:1197__PHI:3862|(Snf1)__FgSNF1|5518|Fusarium_graminearum|reduced_virulence	31.19	202	120	9	180	376	66	253	1e-13	72.8	I1RZP6	PHI:1197__PHI:3862	(Snf1)__FgSNF1	5518	Fusarium_graminearum	reduced_virulence
g15771.t1	I1RN31|PHI:1223|FGSG_05393|5518|Fusarium_graminearum|lethal	27.45	204	133	8	180	379	10	202	2e-13	70.5	I1RN31	PHI:1223	FGSG_05393	5518	Fusarium_graminearum	lethal
g15771.t1	I1RH87|PHI:1266__PHI:4942|FGSG_03132__cdc2B|5518|Fusarium_graminearum|unaffected_pathogenicity__lethal	27.31	249	148	10	189	412	30	270	2e-13	70.5	I1RH87	PHI:1266__PHI:4942	FGSG_03132__cdc2B	5518	Fusarium_graminearum	unaffected_pathogenicity__lethal
g15771.t1	Q7Z9J3|PHI:296|CZK3|135779|Cercospora_zeae-maydis|reduced_virulence	28.21	234	132	9	168	379	1091	1310	3e-13	72.4	Q7Z9J3	PHI:296	CZK3	135779	Cercospora_zeae-maydis	reduced_virulence
g15771.t1	Q1HGK2|PHI:1058|MoSNF1|318829|Magnaporthe_oryzae|reduced_virulence	28.04	271	162	10	186	453	136	376	3e-13	72	Q1HGK2	PHI:1058	MoSNF1	318829	Magnaporthe_oryzae	reduced_virulence
g15771.t1	G4NEB4|PHI:3173|Mosnf1|318829|Magnaporthe_oryzae|loss_of_pathogenicity	28.04	271	162	10	186	453	136	376	3e-13	72	G4NEB4	PHI:3173	Mosnf1	318829	Magnaporthe_oryzae	loss_of_pathogenicity
g15771.t1	C6L683|PHI:2397|ChSte11|5016|Cochliobolus_heterostrophus|loss_of_pathogenicity	29.3	215	134	8	185	386	690	899	4e-13	71.6	C6L683	PHI:2397	ChSte11	5016	Cochliobolus_heterostrophus	loss_of_pathogenicity
g15771.t1	Q00LS5|PHI:1082__PHI:2271|CpkA|13684|Parastagonospora_nodorum|reduced_virulence__unaffected_pathogenicity	23.93	280	170	10	180	449	18	264	4e-13	70.5	Q00LS5	PHI:1082__PHI:2271	CpkA	13684	Parastagonospora_nodorum	reduced_virulence__unaffected_pathogenicity
g15771.t1	I1RCF7|PHI:1220|FGSG_01271|5518|Fusarium_graminearum|lethal	25.5	251	158	9	223	456	80	318	8e-13	70.5	I1RCF7	PHI:1220	FGSG_01271	5518	Fusarium_graminearum	lethal
g15771.t1	Q9Y880|PHI:188|SNF1|5017|Cochliobolus_carbonum|reduced_virulence	27.05	292	175	10	181	468	68	325	9e-13	70.5	Q9Y880	PHI:188	SNF1	5017	Cochliobolus_carbonum	reduced_virulence
g15771.t1	Q99079|PHI:100|ADR1|5270|Ustilago_maydis|loss_of_pathogenicity	28.37	215	133	8	186	399	98	292	1e-12	68.9	Q99079	PHI:100	ADR1	5270	Ustilago_maydis	loss_of_pathogenicity
g15771.t1	I1RNH0|PHI:1265|FGSG_05549|5518|Fusarium_graminearum|unaffected_pathogenicity	31.64	177	95	6	216	380	54	216	1e-12	68.2	I1RNH0	PHI:1265	FGSG_05549	5518	Fusarium_graminearum	unaffected_pathogenicity
g15771.t1	G4YTW4|PHI:3013|PsMPK7|67593|Phytophthora_sojae|reduced_virulence	24.48	290	181	7	180	457	514	777	1e-12	69.7	G4YTW4	PHI:3013	PsMPK7	67593	Phytophthora_sojae	reduced_virulence
g15771.t1	B5TM01|PHI:2158|MoCMK1|318829|Magnaporthe_oryzae|reduced_virulence	24.01	304	183	12	163	451	1	271	2e-12	68.6	B5TM01	PHI:2158	MoCMK1	318829	Magnaporthe_oryzae	reduced_virulence
g15771.t1	I1RA81|PHI:1198|(Sc_Ssk2/Ssk22)|5518|Fusarium_graminearum|reduced_virulence	30.26	195	111	7	206	379	1046	1236	2e-12	69.7	I1RA81	PHI:1198	(Sc_Ssk2/Ssk22)	5518	Fusarium_graminearum	reduced_virulence
g15771.t1	I1RU59|PHI:1279|FGSG_07742|5518|Fusarium_graminearum|unaffected_pathogenicity	24.13	460	249	19	97	470	168	613	2e-12	68.9	I1RU59	PHI:1279	FGSG_07742	5518	Fusarium_graminearum	unaffected_pathogenicity
g15771.t1	I1RSW5|PHI:1199__PHI:3087|(Sc_Tpk2)__CPK1|5518|Fusarium_graminearum|reduced_virulence__loss_of_pathogenicity	26.96	204	133	6	178	380	280	468	3e-12	68.2	I1RSW5	PHI:1199__PHI:3087	(Sc_Tpk2)__CPK1	5518	Fusarium_graminearum	reduced_virulence__loss_of_pathogenicity
g15771.t1	Q5AP71|PHI:427|TPK1|5476|Candida_albicans|unaffected_pathogenicity	26.73	202	135	6	180	380	93	282	4e-12	67	Q5AP71	PHI:427	TPK1	5476	Candida_albicans	unaffected_pathogenicity
g15771.t1	I1RNY7|PHI:1181|(Sc_Kic1)|5518|Fusarium_graminearum|reduced_virulence	28.47	288	168	12	188	471	32	285	5e-12	67.8	I1RNY7	PHI:1181	(Sc_Kic1)	5518	Fusarium_graminearum	reduced_virulence
g15771.t1	Q5A1D3|PHI:107|CEK1|5476|Candida_albicans|reduced_virulence	25.24	206	147	4	178	381	68	268	5e-12	67	Q5A1D3	PHI:107	CEK1	5476	Candida_albicans	reduced_virulence
g15771.t1	Q8J230|PHI:6069|kpp4|5270|Ustilago_maydis|loss_of_pathogenicity	29.95	217	127	8	185	381	1109	1320	5e-12	68.2	Q8J230	PHI:6069	kpp4	5270	Ustilago_maydis	loss_of_pathogenicity
g15771.t1	C0H5W3|PHI:2370|bcpka1|40559|Botrytis_cinerea|reduced_virulence	26.73	202	135	6	180	380	176	365	6e-12	67	C0H5W3	PHI:2370	bcpka1	40559	Botrytis_cinerea	reduced_virulence
g15771.t1	B0LW64|PHI:2317|aapk1|5599|Alternaria_alternata|reduced_virulence	26.73	202	135	6	180	380	180	369	7e-12	66.6	B0LW64	PHI:2317	aapk1	5599	Alternaria_alternata	reduced_virulence
g15771.t1	G2XG03|PHI:5536|VdHog1|27337|Verticillium_dahliae|reduced_virulence	24.19	339	204	14	167	487	11	314	9e-12	65.9	G2XG03	PHI:5536	VdHog1	27337	Verticillium_dahliae	reduced_virulence
g15771.t1	Q9HFW0|PHI:227|PKA1|5207|Cryptococcus_neoformans|reduced_virulence__loss_of_pathogenicity	29.21	202	118	8	186	380	209	392	1e-11	66.2	Q9HFW0	PHI:227	PKA1	5207	Cryptococcus_neoformans	reduced_virulence__loss_of_pathogenicity
g15771.t1	I1RB84|PHI:1263|FGSG_00792|5518|Fusarium_graminearum|unaffected_pathogenicity	24.32	370	231	14	114	452	258	609	1e-11	66.6	I1RB84	PHI:1263	FGSG_00792	5518	Fusarium_graminearum	unaffected_pathogenicity
g15771.t1	I1RP88|PHI:1226|FGSG_05845|5518|Fusarium_graminearum|lethal	29.13	206	134	6	180	383	286	481	1e-11	66.2	I1RP88	PHI:1226	FGSG_05845	5518	Fusarium_graminearum	lethal
g15771.t1	G4N7T3|PHI:2162|CPKA|318829|Magnaporthe_oryzae|reduced_virulence	26.73	202	135	6	180	380	228	417	1e-11	66.2	G4N7T3	PHI:2162	CPKA	318829	Magnaporthe_oryzae	reduced_virulence
g15771.t1	Q8J129|PHI:371|PKAC1|746128|Aspergillus_fumigatus|reduced_virulence	26.79	209	130	7	178	380	189	380	1e-11	65.9	Q8J129	PHI:371	PKAC1	746128	Aspergillus_fumigatus	reduced_virulence
g15771.t1	Q01143|PHI:36|CPKA|318829|Magnaporthe_oryzae|loss_of_pathogenicity	26.73	202	135	6	180	380	228	417	1e-11	66.2	Q01143	PHI:36	CPKA	318829	Magnaporthe_oryzae	loss_of_pathogenicity
g15771.t1	O42793|PHI:146|CT-PKAC|5466|Colletotrichum_trifolii|loss_of_pathogenicity	25.98	204	135	6	178	380	220	408	1e-11	65.9	O42793	PHI:146	CT-PKAC	5466	Colletotrichum_trifolii	loss_of_pathogenicity
g15771.t1	I1RRX7|PHI:1183|(Sc_Cmk1/Cmk2)|5518|Fusarium_graminearum|reduced_virulence	26.34	224	139	8	163	375	1	209	1e-11	65.5	I1RRX7	PHI:1183	(Sc_Cmk1/Cmk2)	5518	Fusarium_graminearum	reduced_virulence
g15771.t1	Q75T36|PHI:341|CPK1|5462|Colletotrichum_lagenarium|loss_of_pathogenicity	26.24	202	136	6	180	380	207	396	1e-11	65.9	Q75T36	PHI:341	CPK1	5462	Colletotrichum_lagenarium	loss_of_pathogenicity
g15771.t1	F9X6J7|PHI:1044|MgTpk2|1047171|Zymoseptoria_tritici|reduced_virulence	26.24	202	136	6	180	380	150	339	2e-11	65.5	F9X6J7	PHI:1044	MgTpk2	1047171	Zymoseptoria_tritici	reduced_virulence
g15771.t1	E5ADK1|PHI:4169|LmSNF1|5022|Leptosphaeria_maculans|loss_of_pathogenicity	27.02	285	170	11	188	468	75	325	3e-11	65.5	E5ADK1	PHI:4169	LmSNF1	5022	Leptosphaeria_maculans	loss_of_pathogenicity
g15771.t1	G4NDR3|PHI:777|MGG_00883|318829|Magnaporthe_oryzae|loss_of_pathogenicity	26.57	207	131	8	185	379	1243	1440	4e-11	65.5	G4NDR3	PHI:777	MGG_00883	318829	Magnaporthe_oryzae	loss_of_pathogenicity
g15771.t1	I1RTC2|PHI:1232|FGSG_07423|5518|Fusarium_graminearum|lethal	26	200	135	7	186	380	78	269	4e-11	64.3	I1RTC2	PHI:1232	FGSG_07423	5518	Fusarium_graminearum	lethal
g15771.t1	Q99078|PHI:402__PHI:2224__PHI:6068|FUZ7__fuz7|5270|Ustilago_maydis|loss_of_pathogenicity__unaffected_pathogenicity__reduced_virulence	28.85	208	121	8	180	379	109	297	4e-11	64.3	Q99078	PHI:402__PHI:2224__PHI:6068	FUZ7__fuz7	5270	Ustilago_maydis	loss_of_pathogenicity__unaffected_pathogenicity__reduced_virulence
g15771.t1	Q8X1F0|PHI:680|PAK1|5207|Cryptococcus_neoformans|reduced_virulence	26.96	293	169	12	177	452	365	629	4e-11	64.7	Q8X1F0	PHI:680	PAK1	5207	Cryptococcus_neoformans	reduced_virulence
g15771.t1	Q9UQY5|PHI:151__PHI:406__PHI:2230|KPP2__UBC3__kpp2|5270|Ustilago_maydis|reduced_virulence__loss_of_pathogenicity	25.3	332	200	14	176	483	18	325	4e-11	63.5	Q9UQY5	PHI:151__PHI:406__PHI:2230	KPP2__UBC3__kpp2	5270	Ustilago_maydis	reduced_virulence__loss_of_pathogenicity
g15771.t1	Q8NIK9|PHI:370|PKA2|5207|Cryptococcus_neoformans|reduced_virulence	28.09	178	107	6	225	398	267	427	5e-11	64.3	Q8NIK9	PHI:370	PKA2	5207	Cryptococcus_neoformans	reduced_virulence
g15771.t1	Q9UV51|PHI:153|OSM1|318829|Magnaporthe_oryzae|unaffected_pathogenicity	24.78	339	202	15	167	487	11	314	7e-11	63.2	Q9UV51	PHI:153	OSM1	318829	Magnaporthe_oryzae	unaffected_pathogenicity
g15771.t1	E9F0W4|PHI:5432|Mero-Mkk1/2|568076|Metarhizium_robertsii|reduced_virulence	27.71	231	149	8	156	381	237	454	7e-11	63.5	E9F0W4	PHI:5432	Mero-Mkk1/2	568076	Metarhizium_robertsii	reduced_virulence
g15771.t1	A0A068BFA5|PHI:4468|mkkA|35717|Epichloe_festucae|increased_virulence_(hypervirulence)	29.3	215	131	8	175	381	230	431	1e-10	63.2	A0A068BFA5	PHI:4468	mkkA	35717	Epichloe_festucae	increased_virulence_(hypervirulence)
g15771.t1	I1RT06|PHI:1194__PHI:3917|(Sc_Mkk1/Mkk2)__FgMkk1|5518|Fusarium_graminearum|reduced_virulence	31.53	203	116	9	186	379	49	237	1e-10	62.4	I1RT06	PHI:1194__PHI:3917	(Sc_Mkk1/Mkk2)__FgMkk1	5518	Fusarium_graminearum	reduced_virulence
g15771.t1	Q6IWN3|PHI:528|CLA4|5270|Ustilago_maydis|loss_of_pathogenicity	28.37	208	124	9	180	380	554	743	1e-10	63.5	Q6IWN3	PHI:528	CLA4	5270	Ustilago_maydis	loss_of_pathogenicity
g15771.t1	L7IT41|PHI:6327|MoMKK1|318829|Magnaporthe_oryzae|reduced_virulence	29.89	184	109	7	206	381	421	592	1e-10	63.2	L7IT41	PHI:6327	MoMKK1	318829	Magnaporthe_oryzae	reduced_virulence
g15771.t1	Q6FPV9|PHI:2559|Slt2|5478|Candida_glabrata|reduced_virulence__increased_virulence_(hypervirulence)	26.29	213	137	9	180	380	21	225	1e-10	62.8	Q6FPV9	PHI:2559	Slt2	5478	Candida_glabrata	reduced_virulence__increased_virulence_(hypervirulence)
g15771.t1	Q86ZC3|PHI:308__PHI:2225__PHI:2231|KPP6__kpp6|5270|Ustilago_maydis|reduced_virulence__loss_of_pathogenicity	25.81	217	132	5	180	381	191	393	1e-10	62.8	Q86ZC3	PHI:308__PHI:2225__PHI:2231	KPP6__kpp6	5270	Ustilago_maydis	reduced_virulence__loss_of_pathogenicity
g15771.t1	Q92207|PHI:149|HOG1|5476|Candida_albicans|reduced_virulence	25.59	211	125	7	180	380	23	211	1e-10	62.4	Q92207	PHI:149	HOG1	5476	Candida_albicans	reduced_virulence
g15771.t1	X0JSI1|PHI:4680|FoMkk2|5507|Fusarium_oxysporum|reduced_virulence	31.22	205	118	9	186	381	235	425	2e-10	62.8	X0JSI1	PHI:4680	FoMkk2	5507	Fusarium_oxysporum	reduced_virulence
g15771.t1	Q6FIU2|PHI:4625|CgHog1|5478|Candida_glabrata|reduced_virulence	26.42	212	122	8	180	380	23	211	2e-10	62.4	Q6FIU2	PHI:4625	CgHog1	5478	Candida_glabrata	reduced_virulence
g15771.t1	C4MEZ6|PHI:2810|MPK1|552467|Cryptococcus_gattii|reduced_virulence	33.62	116	65	5	286	390	129	243	2e-10	62	C4MEZ6	PHI:2810	MPK1	552467	Cryptococcus_gattii	reduced_virulence
g15771.t1	Q56R42|PHI:497|HOG1|5207|Cryptococcus_neoformans|reduced_virulence	24.92	325	195	14	180	486	20	313	2e-10	61.6	Q56R42	PHI:497	HOG1	5207	Cryptococcus_neoformans	reduced_virulence
g15771.t1	A0A097BQG4|PHI:5539|CpBck1|5116|Cryphonectria_parasitica|reduced_virulence	26.98	215	120	9	185	379	1330	1527	2e-10	62.8	A0A097BQG4	PHI:5539	CpBck1	5116	Cryphonectria_parasitica	reduced_virulence
g15771.t1	I1RQI2|PHI:1195|(Sc_Bck1)|5518|Fusarium_graminearum|reduced_virulence	28.17	213	120	8	185	379	1585	1782	2e-10	62.8	I1RQI2	PHI:1195	(Sc_Bck1)	5518	Fusarium_graminearum	reduced_virulence
g15771.t1	Q873Y1|PHI:313|MPK1|5207|Cryptococcus_neoformans|reduced_virulence	33.62	116	65	5	286	390	129	243	2e-10	61.6	Q873Y1	PHI:313	MPK1	5207	Cryptococcus_neoformans	reduced_virulence
g15771.t1	W7MFP3|PHI:5270|FvBck1|117187|Fusarium_verticillioides|reduced_virulence	28.17	213	120	8	185	379	1496	1693	2e-10	62.8	W7MFP3	PHI:5270	FvBck1	117187	Fusarium_verticillioides	reduced_virulence
g15771.t1	Q96VL1|PHI:245|CPMK1|5111|Claviceps_purpurea|loss_of_pathogenicity	25	212	140	6	178	381	21	221	3e-10	61.2	Q96VL1	PHI:245	CPMK1	5111	Claviceps_purpurea	loss_of_pathogenicity
g15771.t1	Q8J0E1|PHI:246|CPMK2|5111|Claviceps_purpurea|reduced_virulence	27.4	208	125	8	186	380	29	223	3e-10	61.2	Q8J0E1	PHI:246	CPMK2	5111	Claviceps_purpurea	reduced_virulence
g15771.t1	Q4P0K0|PHI:2498|atg1|5270|Ustilago_maydis|loss_of_pathogenicity__reduced_virulence	24.87	197	105	3	223	380	54	246	3e-10	62.4	Q4P0K0	PHI:2498	atg1	5270	Ustilago_maydis	loss_of_pathogenicity__reduced_virulence
g15771.t1	E9EX34|PHI:5434|Mero-Bck1|568076|Metarhizium_robertsii|reduced_virulence	27.05	207	130	7	185	379	1375	1572	3e-10	62.4	E9EX34	PHI:5434	Mero-Bck1	568076	Metarhizium_robertsii	reduced_virulence
g15771.t1	I1S0Y9|PHI:1186|(Sc_Cdc15)|5518|Fusarium_graminearum|reduced_virulence	38.1	105	55	5	296	395	143	242	3e-10	62.4	I1S0Y9	PHI:1186	(Sc_Cdc15)	5518	Fusarium_graminearum	reduced_virulence
g15771.t1	X0KCM6|PHI:4681|FoBck1|5507|Fusarium_oxysporum|reduced_virulence	28.17	213	120	8	185	379	1502	1699	3e-10	62.4	X0KCM6	PHI:4681	FoBck1	5507	Fusarium_oxysporum	reduced_virulence
g15771.t1	I1RUC7|PHI:1260|FGSG_07816|5518|Fusarium_graminearum|unaffected_pathogenicity	28.35	194	113	6	226	399	90	277	4e-10	61.6	I1RUC7	PHI:1260	FGSG_07816	5518	Fusarium_graminearum	unaffected_pathogenicity
g15771.t1	I1RUC7|PHI:1260|FGSG_07816|5518|Fusarium_graminearum|unaffected_pathogenicity	32.41	108	71	2	914	1021	453	558	2e-05	45.8	I1RUC7	PHI:1260	FGSG_07816	5518	Fusarium_graminearum	unaffected_pathogenicity
g15771.t1	Q0UGB6|PHI:1084|CpkC|13684|Parastagonospora_nodorum|reduced_virulence	27.81	169	111	5	216	377	155	319	5e-10	61.2	Q0UGB6	PHI:1084	CpkC	13684	Parastagonospora_nodorum	reduced_virulence
g15771.t1	I1S1V3|PHI:1238|FGSG_10725|5518|Fusarium_graminearum|lethal	26.24	221	135	10	180	380	239	451	5e-10	61.6	I1S1V3	PHI:1238	FGSG_10725	5518	Fusarium_graminearum	lethal
g15771.t1	I1RJM9|PHI:1221|FGSG_04054|5518|Fusarium_graminearum|lethal	25.34	292	169	14	184	457	60	320	5e-10	60.8	I1RJM9	PHI:1221	FGSG_04054	5518	Fusarium_graminearum	lethal
g15771.t1	P87248|PHI:109|CLK1|290576|Colletotrichum_lindemuthianum|reduced_virulence	25.48	208	104	4	221	381	62	265	5e-10	61.2	P87248	PHI:109	CLK1	290576	Colletotrichum_lindemuthianum	reduced_virulence
g15771.t1	I1RT36|PHI:1200__PHI:4587|(Gsk3)__Fgk3|5518|Fusarium_graminearum|reduced_virulence__loss_of_pathogenicity	25.9	251	158	11	219	449	67	309	5e-10	60.5	I1RT36	PHI:1200__PHI:4587	(Gsk3)__Fgk3	5518	Fusarium_graminearum	reduced_virulence__loss_of_pathogenicity
g15771.t1	Q1KTF2|PHI:1043|MgHog1|1047171|Zymoseptoria_tritici|loss_of_pathogenicity	24.01	354	212	15	167	502	11	325	6e-10	60.1	Q1KTF2	PHI:1043	MgHog1	1047171	Zymoseptoria_tritici	loss_of_pathogenicity
g15771.t1	I1RNG8|PHI:1176|(Sc_Atg1)|5518|Fusarium_graminearum|reduced_virulence	25.24	206	103	3	221	379	61	262	6e-10	61.2	I1RNG8	PHI:1176	(Sc_Atg1)	5518	Fusarium_graminearum	reduced_virulence
g15771.t1	E9EWM2|PHI:5430|Mero-Ste7|568076|Metarhizium_robertsii|reduced_virulence	30.73	205	116	7	183	379	67	253	7e-10	60.5	E9EWM2	PHI:5430	Mero-Ste7	568076	Metarhizium_robertsii	reduced_virulence
g15771.t1	I1RC35|PHI:1219|FGSG_01137|5518|Fusarium_graminearum|lethal	23.25	228	145	8	188	391	547	768	8e-10	60.8	I1RC35	PHI:1219	FGSG_01137	5518	Fusarium_graminearum	lethal
g15771.t1	O14427|PHI:85|CLA4|5476|Candida_albicans|reduced_virulence	29.72	212	119	9	180	380	680	872	9e-10	60.5	O14427	PHI:85	CLA4	5476	Candida_albicans	reduced_virulence
g15771.t1	E9ESS9|PHI:5428|Mero-Slt2|568076|Metarhizium_robertsii|loss_of_pathogenicity	27.4	208	125	8	186	380	29	223	9e-10	59.7	E9ESS9	PHI:5428	Mero-Slt2	568076	Metarhizium_robertsii	loss_of_pathogenicity
g15771.t1	A0A0D2XQS0|PHI:6317|Hog1|5507|Fusarium_oxysporum|reduced_virulence	25.37	339	200	16	167	487	11	314	1e-09	59.3	A0A0D2XQS0	PHI:6317	Hog1	5507	Fusarium_oxysporum	reduced_virulence
g15771.t1	Q8X1A2|PHI:309__PHI:3517__PHI:4245__PHI:5479|MAP1_(related:_GPMK1)__MAP1__Gpmk1__gpmk1|5518|Fusarium_graminearum|loss_of_pathogenicity__reduced_virulence	25.24	206	135	6	184	381	27	221	1e-09	59.3	Q8X1A2	PHI:309__PHI:3517__PHI:4245__PHI:5479	MAP1_(related:_GPMK1)__MAP1__Gpmk1__gpmk1	5518	Fusarium_graminearum	loss_of_pathogenicity__reduced_virulence
g15771.t1	I1RQN9|PHI:1189|(Gpmk1)|5518|Fusarium_graminearum|reduced_virulence	25.24	206	135	6	184	381	27	221	1e-09	59.3	I1RQN9	PHI:1189	(Gpmk1)	5518	Fusarium_graminearum	reduced_virulence
g15771.t1	Q9HG08|PHI:161__PHI:545|BMP1|40559|Botrytis_cinerea|loss_of_pathogenicity	25.24	206	135	6	184	381	27	221	1e-09	59.3	Q9HG08	PHI:161__PHI:545	BMP1	40559	Botrytis_cinerea	loss_of_pathogenicity
g15771.t1	B6V9Y6|PHI:4057|PsMPK1|67593|Phytophthora_sojae|reduced_virulence	25.91	220	126	12	179	380	27	227	1e-09	59.3	B6V9Y6	PHI:4057	PsMPK1	67593	Phytophthora_sojae	reduced_virulence
g15771.t1	M2SJ60|PHI:4779|Cshog1|45130|Bipolaris_sorokiniana|reduced_virulence__unaffected_pathogenicity	24.71	344	196	14	167	487	11	314	1e-09	58.9	M2SJ60	PHI:4779	Cshog1	45130	Bipolaris_sorokiniana	reduced_virulence__unaffected_pathogenicity
g15771.t1	E9DS25|PHI:3889|MaMk1|92637|Metarhizium_acridum|loss_of_pathogenicity	26.57	207	131	6	184	381	27	221	1e-09	58.9	E9DS25	PHI:3889	MaMk1	92637	Metarhizium_acridum	loss_of_pathogenicity
g15771.t1	I1RD19|PHI:1251|FGSG_01506|5518|Fusarium_graminearum|unaffected_pathogenicity	23.9	251	170	7	186	419	20	266	2e-09	59.3	I1RD19	PHI:1251	FGSG_01506	5518	Fusarium_graminearum	unaffected_pathogenicity
g15771.t1	O13352|PHI:113|MPS1|318829|Magnaporthe_oryzae|loss_of_pathogenicity	27.4	208	125	8	186	380	29	223	2e-09	58.9	O13352	PHI:113	MPS1	318829	Magnaporthe_oryzae	loss_of_pathogenicity
g15771.t1	Q96X31|PHI:230|PTK1|53485|Pyrenophora_teres|loss_of_pathogenicity	26.57	207	131	8	184	381	24	218	2e-09	58.5	Q96X31	PHI:230	PTK1	53485	Pyrenophora_teres	loss_of_pathogenicity
g15771.t1	Q6R3Q3|PHI:736|AMK1|29001|Alternaria_brassicicola|loss_of_pathogenicity	26.57	207	131	8	184	381	24	218	2e-09	58.5	Q6R3Q3	PHI:736	AMK1	29001	Alternaria_brassicicola	loss_of_pathogenicity
g15771.t1	Q2TLM7|PHI:2268|Mak2|13684|Parastagonospora_nodorum|loss_of_pathogenicity	26.57	207	131	8	184	381	24	218	2e-09	58.5	Q2TLM7	PHI:2268	Mak2	13684	Parastagonospora_nodorum	loss_of_pathogenicity
g15771.t1	F5HEA9|PHI:448|MAK2|13684|Parastagonospora_nodorum|loss_of_pathogenicity	26.57	207	131	8	184	381	24	218	2e-09	58.5	F5HEA9	PHI:448	MAK2	13684	Parastagonospora_nodorum	loss_of_pathogenicity
g15771.t1	P0C431|PHI:1005__PHI:2327|FgHOG1__HOG1|5518|Fusarium_graminearum|reduced_virulence__unaffected_pathogenicity	25.07	339	201	16	167	487	11	314	2e-09	58.5	P0C431	PHI:1005__PHI:2327	FgHOG1__HOG1	5518	Fusarium_graminearum	reduced_virulence__unaffected_pathogenicity
g15771.t1	Q92246|PHI:56__PHI:690|PMK1|318829|Magnaporthe_oryzae|loss_of_pathogenicity	25.24	206	135	6	184	381	28	222	2e-09	58.5	Q92246	PHI:56__PHI:690	PMK1	318829	Magnaporthe_oryzae	loss_of_pathogenicity
g15771.t1	Q9UVN7|PHI:142__PHI:2366__PHI:2398|CHK1__Chk1|5016|Cochliobolus_heterostrophus|reduced_virulence	26.57	207	131	8	184	381	24	218	2e-09	58.5	Q9UVN7	PHI:142__PHI:2366__PHI:2398	CHK1__Chk1	5016	Cochliobolus_heterostrophus	reduced_virulence
g15771.t1	Q9UW09|PHI:170|CMK1|5462|Colletotrichum_lagenarium|loss_of_pathogenicity	25.24	206	135	6	184	381	27	221	2e-09	58.5	Q9UW09	PHI:170	CMK1	5462	Colletotrichum_lagenarium	loss_of_pathogenicity
g15771.t1	R9RJ65|PHI:4155|stk|1307|Streptococcus_suis|reduced_virulence	24.24	165	113	4	220	380	50	206	2e-09	58.9	R9RJ65	PHI:4155	stk	1307	Streptococcus_suis	reduced_virulence
g15771.t1	Q7ZA49|PHI:2330|Lf_pmk1|93591|Lecanicillium_fungicola|unaffected_pathogenicity	24.76	206	136	6	184	381	28	222	2e-09	58.2	Q7ZA49	PHI:2330	Lf_pmk1	93591	Lecanicillium_fungicola	unaffected_pathogenicity
g15771.t1	Q8TG19|PHI:266|MGV1|5518|Fusarium_graminearum|loss_of_pathogenicity__reduced_virulence	27.4	208	125	8	186	380	29	223	2e-09	58.5	Q8TG19	PHI:266	MGV1	5518	Fusarium_graminearum	loss_of_pathogenicity__reduced_virulence
g15771.t1	I1S0S6|PHI:1196|(Mgv1)|5518|Fusarium_graminearum|reduced_virulence	27.4	208	125	8	186	380	29	223	2e-09	58.5	I1S0S6	PHI:1196	(Mgv1)	5518	Fusarium_graminearum	reduced_virulence
g15771.t1	G4N0Z0|PHI:2163|PMK1|318829|Magnaporthe_oryzae|reduced_virulence	25.24	206	135	6	184	381	28	222	3e-09	58.2	G4N0Z0	PHI:2163	PMK1	318829	Magnaporthe_oryzae	reduced_virulence
g15771.t1	G4NEB8|PHI:417__PHI:2120|MST7__MST7p|318829|Magnaporthe_oryzae|loss_of_pathogenicity	25.32	312	206	9	150	455	32	322	3e-09	58.2	G4NEB8	PHI:417__PHI:2120	MST7__MST7p	318829	Magnaporthe_oryzae	loss_of_pathogenicity
g15771.t1	I1RRQ8|PHI:1211|(Sc_Ctk1)|5518|Fusarium_graminearum|reduced_virulence	27.93	222	132	10	172	381	381	586	3e-09	58.9	I1RRQ8	PHI:1211	(Sc_Ctk1)	5518	Fusarium_graminearum	reduced_virulence
g15771.t1	Q9HGU2|PHI:215__PHI:2285__PHI:2827__PHI:6315|FMK1__Fmk1__fmk1|5507|Fusarium_oxysporum|unaffected_pathogenicity__loss_of_pathogenicity__reduced_virulence	24.76	206	136	6	184	381	27	221	3e-09	58.2	Q9HGU2	PHI:215__PHI:2285__PHI:2827__PHI:6315	FMK1__Fmk1__fmk1	5507	Fusarium_oxysporum	unaffected_pathogenicity__loss_of_pathogenicity__reduced_virulence
g15771.t1	A1IVT7|PHI:1031|bcSAK1|40559|Botrytis_cinerea|reduced_virulence	25.07	339	191	14	167	482	11	309	3e-09	58.2	A1IVT7	PHI:1031	bcSAK1	40559	Botrytis_cinerea	reduced_virulence
g15771.t1	X0JB59|PHI:4679|FoSlt2|5507|Fusarium_oxysporum|reduced_virulence	27.4	208	125	8	186	380	29	223	3e-09	58.2	X0JB59	PHI:4679	FoSlt2	5507	Fusarium_oxysporum	reduced_virulence
g15771.t1	O93876|PHI:3987|cpkk1|5116|Cryphonectria_parasitica|reduced_virulence	30.95	168	100	6	221	380	267	426	3e-09	58.5	O93876	PHI:3987	cpkk1	5116	Cryphonectria_parasitica	reduced_virulence
g15771.t1	Q8X125|PHI:263|MAF1|5462|Colletotrichum_lagenarium|reduced_virulence	25.96	208	128	8	186	380	29	223	3e-09	58.2	Q8X125	PHI:263	MAF1	5462	Colletotrichum_lagenarium	reduced_virulence
g15771.t1	I1RWG2|PHI:1242|FGSG_08631|5518|Fusarium_graminearum|unaffected_pathogenicity	36.08	97	57	2	285	380	19	111	3e-09	58.2	I1RWG2	PHI:1242	FGSG_08631	5518	Fusarium_graminearum	unaffected_pathogenicity
g15771.t1	G9DDS6|PHI:2429__PHI:5045|Bbslt2__slt2|176275|Beauveria_bassiana|reduced_virulence	32.65	98	63	3	286	380	126	223	4e-09	57.8	G9DDS6	PHI:2429__PHI:5045	Bbslt2__slt2	176275	Beauveria_bassiana	reduced_virulence
g15771.t1	I1RN43|PHI:1268|FGSG_05406|5518|Fusarium_graminearum|unaffected_pathogenicity	30.06	173	100	8	231	390	145	309	4e-09	58.2	I1RN43	PHI:1268	FGSG_05406	5518	Fusarium_graminearum	unaffected_pathogenicity
g15771.t1	Q29YB0|PHI:2438|MgFus3|1047171|Zymoseptoria_tritici|loss_of_pathogenicity	24.5	200	144	4	184	381	28	222	4e-09	57.4	Q29YB0	PHI:2438	MgFus3	1047171	Zymoseptoria_tritici	loss_of_pathogenicity
g15771.t1	E9EYM7|PHI:5427|Mero-Hog1|568076|Metarhizium_robertsii|reduced_virulence	24.19	339	204	15	167	487	11	314	4e-09	57.4	E9EYM7	PHI:5427	Mero-Hog1	568076	Metarhizium_robertsii	reduced_virulence
g15771.t1	Q000T6|PHI:1032|Bmp3|40559|Botrytis_cinerea|reduced_virulence	27.4	208	125	8	186	380	29	223	4e-09	57.8	Q000T6	PHI:1032	Bmp3	40559	Botrytis_cinerea	reduced_virulence
g15771.t1	Q1G7H6|PHI:1042|MgSlt2|1047171|Zymoseptoria_tritici|reduced_virulence	32.65	98	63	3	286	380	126	223	4e-09	57.8	Q1G7H6	PHI:1042	MgSlt2	1047171	Zymoseptoria_tritici	reduced_virulence
g15771.t1	Q52EB3|PHI:2035__PHI:2069|ATG1__Moatg1|318829|Magnaporthe_oryzae|loss_of_pathogenicity	23.44	209	107	3	221	380	56	260	4e-09	58.5	Q52EB3	PHI:2035__PHI:2069	ATG1__Moatg1	318829	Magnaporthe_oryzae	loss_of_pathogenicity
g15771.t1	Q9HEW5|PHI:678|STE20alpha|5207|Cryptococcus_neoformans|unaffected_pathogenicity__lethal	25.96	208	129	9	180	380	372	561	5e-09	58.2	Q9HEW5	PHI:678	STE20alpha	5207	Cryptococcus_neoformans	unaffected_pathogenicity__lethal
g15771.t1	I1S5M8|PHI:1258|FGSG_12149|5518|Fusarium_graminearum|unaffected_pathogenicity	30.63	160	93	8	229	380	67	216	5e-09	56.2	I1S5M8	PHI:1258	FGSG_12149	5518	Fusarium_graminearum	unaffected_pathogenicity
g15771.t1	Q5EKM7|PHI:483|VMK1|27337|Verticillium_dahliae|reduced_virulence__loss_of_pathogenicity	26.57	207	131	6	184	381	27	221	5e-09	57	Q5EKM7	PHI:483	VMK1	27337	Verticillium_dahliae	reduced_virulence__loss_of_pathogenicity
g15771.t1	A3QYW5|PHI:2367|Mps1|5016|Cochliobolus_heterostrophus|reduced_virulence	32.65	98	63	3	286	380	127	224	5e-09	57.4	A3QYW5	PHI:2367	Mps1	5016	Cochliobolus_heterostrophus	reduced_virulence
g15771.t1	Q4W6D3|PHI:2365|Hog1|5016|Cochliobolus_heterostrophus|reduced_virulence	27.4	219	133	10	167	380	11	208	5e-09	57	Q4W6D3	PHI:2365	Hog1	5016	Cochliobolus_heterostrophus	reduced_virulence
g15771.t1	I1RWQ0|PHI:1240__PHI:3088|FGSG_08729__CPK2|5518|Fusarium_graminearum|unaffected_pathogenicity__loss_of_pathogenicity	27.4	146	99	4	240	381	126	268	5e-09	57.4	I1RWQ0	PHI:1240__PHI:3088	FGSG_08729__CPK2	5518	Fusarium_graminearum	unaffected_pathogenicity__loss_of_pathogenicity
g15771.t1	Q9UV59|PHI:676|STE20alpha|5207|Cryptococcus_neoformans|reduced_virulence__lethal	26.84	190	118	8	198	380	386	561	6e-09	57.8	Q9UV59	PHI:676	STE20alpha	5207	Cryptococcus_neoformans	reduced_virulence__lethal
g15771.t1	G4MWY5|PHI:2113|Kin4|318829|Magnaporthe_oryzae|loss_of_pathogenicity__reduced_virulence	29.05	148	95	4	184	328	312	452	6e-09	58.2	G4MWY5	PHI:2113	Kin4	318829	Magnaporthe_oryzae	loss_of_pathogenicity__reduced_virulence
g15771.t1	Q6FUI3|PHI:2691|IRE1|5478|Candida_glabrata|reduced_virulence	26.09	322	154	14	185	452	606	897	6e-09	58.2	Q6FUI3	PHI:2691	IRE1	5478	Candida_glabrata	reduced_virulence
g15771.t1	I1RT48|PHI:1216|FGSG_07344|5518|Fusarium_graminearum|reduced_virulence	26.67	165	109	4	220	381	64	219	6e-09	57.8	I1RT48	PHI:1216	FGSG_07344	5518	Fusarium_graminearum	reduced_virulence
g15771.t1	Q875L0|PHI:342|CpMK1|5116|Cryphonectria_parasitica|reduced_virulence	24.48	339	203	15	167	487	11	314	6e-09	57	Q875L0	PHI:342	CpMK1	5116	Cryphonectria_parasitica	reduced_virulence
g15771.t1	D3J127|PHI:2318|AaSLT2|5599|Alternaria_alternata|reduced_virulence	32.65	98	63	3	286	380	126	223	6e-09	57.4	D3J127	PHI:2318	AaSLT2	5599	Alternaria_alternata	reduced_virulence
g15771.t1	Q4WUN7|PHI:6085|mpkC|746128|Aspergillus_fumigatus|reduced_virulence	27.8	205	116	9	186	380	26	208	7e-09	57	Q4WUN7	PHI:6085	mpkC	746128	Aspergillus_fumigatus	reduced_virulence
g15771.t1	I1RAE5|PHI:1208__PHI:3131|(Sc_Sch9)__FgSCH9|5518|Fusarium_graminearum|reduced_virulence	27.45	255	156	11	139	379	446	685	7e-09	57.8	I1RAE5	PHI:1208__PHI:3131	(Sc_Sch9)__FgSCH9	5518	Fusarium_graminearum	reduced_virulence
g15771.t1	Q8NKF8|PHI:376|SCH9|5207|Cryptococcus_neoformans|reduced_virulence	28.37	215	131	8	180	379	242	448	7e-09	57.4	Q8NKF8	PHI:376	SCH9	5207	Cryptococcus_neoformans	reduced_virulence
g15771.t1	C5MK57|PHI:1072__PHI:2124|STE7__MGSTE7p|1047171|Zymoseptoria_tritici|loss_of_pathogenicity	28.5	207	112	8	186	379	72	255	8e-09	57	C5MK57	PHI:1072__PHI:2124	STE7__MGSTE7p	1047171	Zymoseptoria_tritici	loss_of_pathogenicity
g15771.t1	Q5AHG6|PHI:2557|CaSch9p|5476|Candida_albicans|reduced_virulence	30.33	211	131	8	176	380	388	588	8e-09	57.4	Q5AHG6	PHI:2557	CaSch9p	5476	Candida_albicans	reduced_virulence
g15771.t1	C4YLK8|PHI:462|HST7|5476|Candida_albicans|unaffected_pathogenicity	23.76	202	140	6	182	379	251	442	8e-09	57	C4YLK8	PHI:462	HST7	5476	Candida_albicans	unaffected_pathogenicity
g15771.t1	D2IV71|PHI:2303|AaFUS3|5599|Alternaria_alternata|loss_of_pathogenicity	27.4	208	128	10	184	381	24	218	8e-09	56.6	D2IV71	PHI:2303	AaFUS3	5599	Alternaria_alternata	loss_of_pathogenicity
g15771.t1	I1RXS5|PHI:1276|FGSG_09150|5518|Fusarium_graminearum|unaffected_pathogenicity	28.33	240	108	13	228	406	227	463	1e-08	57	I1RXS5	PHI:1276	FGSG_09150	5518	Fusarium_graminearum	unaffected_pathogenicity
g15771.t1	Q4WSF6|PHI:6084|sakA|746128|Aspergillus_fumigatus|reduced_virulence	24.58	354	210	16	167	502	11	325	1e-08	55.8	Q4WSF6	PHI:6084	sakA	746128	Aspergillus_fumigatus	reduced_virulence
g15771.t1	I1RKR8|PHI:1175__PHI:6148|(Sc_Srb10)__FgSsn3|5518|Fusarium_graminearum|reduced_virulence	25	160	107	5	231	382	94	248	1e-08	56.2	I1RKR8	PHI:1175__PHI:6148	(Sc_Srb10)__FgSsn3	5518	Fusarium_graminearum	reduced_virulence
g15771.t1	I1RS33|PHI:1250|FGSG_06940|5518|Fusarium_graminearum|unaffected_pathogenicity	29.49	156	100	6	225	374	196	347	2e-08	56.2	I1RS33	PHI:1250	FGSG_06940	5518	Fusarium_graminearum	unaffected_pathogenicity
g15771.t1	I1RAE2|PHI:1241|FGSG_00469|5518|Fusarium_graminearum|unaffected_pathogenicity	26.67	225	141	10	166	381	156	365	2e-08	56.2	I1RAE2	PHI:1241	FGSG_00469	5518	Fusarium_graminearum	unaffected_pathogenicity
g15771.t1	I1RS57|PHI:1253|FGSG_06970|5518|Fusarium_graminearum|unaffected_pathogenicity	30.13	156	94	7	232	380	995	1142	2e-08	56.6	I1RS57	PHI:1253	FGSG_06970	5518	Fusarium_graminearum	unaffected_pathogenicity
g15771.t1	A9Z1V6|PHI:1083__PHI:2272|CpkB|13684|Parastagonospora_nodorum|unaffected_pathogenicity	26.21	206	128	9	180	375	23	214	2e-08	55.5	A9Z1V6	PHI:1083__PHI:2272	CpkB	13684	Parastagonospora_nodorum	unaffected_pathogenicity
g15771.t1	J9VH94|PHI:2955|PKH2-02|5207|Cryptococcus_neoformans|loss_of_pathogenicity	23.97	146	102	4	240	380	600	741	2e-08	56.6	J9VH94	PHI:2955	PKH2-02	5207	Cryptococcus_neoformans	loss_of_pathogenicity
g15771.t1	P43068|PHI:67|MKC1|5476|Candida_albicans|reduced_virulence	23.43	303	199	12	180	449	28	330	2e-08	55.8	P43068	PHI:67	MKC1	5476	Candida_albicans	reduced_virulence
g15771.t1	Q9UQZ1|PHI:165|CgMEK1_(EMK1)|474922|Colletotrichum_gloeosporioides|loss_of_pathogenicity	30.2	202	115	7	186	379	64	247	2e-08	55.5	Q9UQZ1	PHI:165	CgMEK1_(EMK1)	474922	Colletotrichum_gloeosporioides	loss_of_pathogenicity
g15771.t1	Q6GX81|PHI:3988|cpkk2|5116|Cryphonectria_parasitica|reduced_virulence	30.2	202	115	7	186	379	72	255	3e-08	55.5	Q6GX81	PHI:3988	cpkk2	5116	Cryphonectria_parasitica	reduced_virulence
g15771.t1	I1RJM8|PHI:1206|(Sp_Prp4)|5518|Fusarium_graminearum|reduced_virulence	27.95	161	92	5	230	379	476	623	3e-08	55.8	I1RJM8	PHI:1206	(Sp_Prp4)	5518	Fusarium_graminearum	reduced_virulence
g15771.t1	L7JE74|PHI:3132|Mosch9|318829|Magnaporthe_oryzae|reduced_virulence	26.67	210	138	8	176	379	494	693	3e-08	55.5	L7JE74	PHI:3132	Mosch9	318829	Magnaporthe_oryzae	reduced_virulence
g15771.t1	E9EZF4|PHI:5429|Mero-Ime2|568076|Metarhizium_robertsii|unaffected_pathogenicity	25.27	281	152	12	177	415	20	284	4e-08	55.1	E9EZF4	PHI:5429	Mero-Ime2	568076	Metarhizium_robertsii	unaffected_pathogenicity
g15771.t1	I1RYF8|PHI:1236|FGSG_09408|5518|Fusarium_graminearum|lethal	25.21	238	137	8	175	379	2	231	4e-08	55.1	I1RYF8	PHI:1236	FGSG_09408	5518	Fusarium_graminearum	lethal
g15771.t1	Q4P5N0|PHI:382__PHI:2233|SMU1__Smu1|5270|Ustilago_maydis|reduced_virulence	26.32	209	126	7	180	380	472	660	5e-08	54.7	Q4P5N0	PHI:382__PHI:2233	SMU1__Smu1	5270	Ustilago_maydis	reduced_virulence
g15771.t1	I1RA39|PHI:1205|(Sc_CDC15)|5518|Fusarium_graminearum|reduced_virulence	24.67	227	150	7	180	394	43	260	5e-08	54.7	I1RA39	PHI:1205	(Sc_CDC15)	5518	Fusarium_graminearum	reduced_virulence
g15771.t1	I1RKK7|PHI:1267|FGSG_04418|5518|Fusarium_graminearum|unaffected_pathogenicity	25.43	291	155	13	167	415	14	284	6e-08	54.7	I1RKK7	PHI:1267	FGSG_04418	5518	Fusarium_graminearum	unaffected_pathogenicity
g15771.t1	O59918|PHI:158|UKC1|5270|Ustilago_maydis|reduced_virulence	23.9	251	135	7	178	380	207	449	6e-08	54.3	O59918	PHI:158	UKC1	5270	Ustilago_maydis	reduced_virulence
g15771.t1	P0CY23|PHI:461|CST20|5476|Candida_albicans|reduced_virulence	30.82	159	88	6	230	380	998	1142	6e-08	54.7	P0CY23	PHI:461	CST20	5476	Candida_albicans	reduced_virulence
g15771.t1	Q9HEW2|PHI:679|STE20a|5207|Cryptococcus_neoformans|lethal__unaffected_pathogenicity	26.32	190	119	8	198	380	384	559	8e-08	53.9	Q9HEW2	PHI:679	STE20a	5207	Cryptococcus_neoformans	lethal__unaffected_pathogenicity
g15771.t1	I1S4P4|PHI:1217|FGSG_00792|5518|Fusarium_graminearum|reduced_virulence	25.22	230	133	8	184	380	262	485	1e-07	53.9	I1S4P4	PHI:1217	FGSG_00792	5518	Fusarium_graminearum	reduced_virulence
g15771.t1	Q4I5U9|PHI:1231__PHI:1492|FGSG_07409__GzHMG024|5518|Fusarium_graminearum|lethal__unaffected_pathogenicity	27.84	194	106	9	231	397	84	270	1e-07	53.1	Q4I5U9	PHI:1231__PHI:1492	FGSG_07409__GzHMG024	5518	Fusarium_graminearum	lethal__unaffected_pathogenicity
g15771.t1	Q7Z8E9|PHI:518|MST20|318829|Magnaporthe_oryzae|unaffected_pathogenicity	29.56	159	90	6	230	380	678	822	1e-07	53.5	Q7Z8E9	PHI:518	MST20	318829	Magnaporthe_oryzae	unaffected_pathogenicity
g15771.t1	I1RME6|PHI:1274|FGSG_05135|5518|Fusarium_graminearum|unaffected_pathogenicity	26.67	285	139	14	165	388	229	504	1e-07	53.5	I1RME6	PHI:1274	FGSG_05135	5518	Fusarium_graminearum	unaffected_pathogenicity
g15771.t1	I1RME6|PHI:1274|FGSG_05135|5518|Fusarium_graminearum|unaffected_pathogenicity	33.04	112	59	5	296	391	810	921	3e-07	52.4	I1RME6	PHI:1274	FGSG_05135	5518	Fusarium_graminearum	unaffected_pathogenicity
g15771.t1	I1RA20|PHI:1244|FGSG_00337|5518|Fusarium_graminearum|unaffected_pathogenicity	35.23	88	45	3	295	375	125	207	2e-07	52.8	I1RA20	PHI:1244	FGSG_00337	5518	Fusarium_graminearum	unaffected_pathogenicity
g15771.t1	A6RYB8|PHI:6159|BcATG1|40559|Botrytis_cinerea|loss_of_pathogenicity__reduced_virulence	21.9	210	110	3	221	380	60	265	2e-07	53.1	A6RYB8	PHI:6159	BcATG1	40559	Botrytis_cinerea	loss_of_pathogenicity__reduced_virulence
g15771.t1	I1RZQ2|PHI:1004__PHI:1179__PHI:3377|STE7__(Sc_Ste7)__FgSte7|5518|Fusarium_graminearum|loss_of_pathogenicity__reduced_virulence	30.1	196	116	7	186	379	71	247	2e-07	52.8	I1RZQ2	PHI:1004__PHI:1179__PHI:3377	STE7__(Sc_Ste7)__FgSte7	5518	Fusarium_graminearum	loss_of_pathogenicity__reduced_virulence
g15771.t1	I1RB79|PHI:1249|FGSG_00786|5518|Fusarium_graminearum|unaffected_pathogenicity	25.95	185	94	5	231	380	155	331	2e-07	52.8	I1RB79	PHI:1249	FGSG_00786	5518	Fusarium_graminearum	unaffected_pathogenicity
g15771.t1	P9WI71|PHI:3624|pknH|1773|Mycobacterium_tuberculosis|increased_virulence_(hypervirulence)	25.73	206	128	7	185	381	21	210	2e-07	52.4	P9WI71	PHI:3624	pknH	1773	Mycobacterium_tuberculosis	increased_virulence_(hypervirulence)
g15771.t1	I1RS48|PHI:1202|(Sc_Cla4)|5518|Fusarium_graminearum|reduced_virulence	25.93	162	95	6	230	380	600	747	3e-07	52.4	I1RS48	PHI:1202	(Sc_Cla4)	5518	Fusarium_graminearum	reduced_virulence
g15771.t1	G4N7J5|PHI:5041|MoYAK1|318829|Magnaporthe_oryzae|reduced_virulence	26.34	205	132	8	183	380	422	614	3e-07	52.4	G4N7J5	PHI:5041	MoYAK1	318829	Magnaporthe_oryzae	reduced_virulence
g15771.t1	I1RZ37|PHI:1237|FGSG_09660|5518|Fusarium_graminearum|lethal	25.46	216	133	10	176	380	838	1036	4e-07	52.4	I1RZ37	PHI:1237	FGSG_09660	5518	Fusarium_graminearum	lethal
g15771.t1	Q96UH9|PHI:519|CHM1|318829|Magnaporthe_oryzae|reduced_virulence	26.09	184	111	7	208	380	604	773	4e-07	52	Q96UH9	PHI:519	CHM1	318829	Magnaporthe_oryzae	reduced_virulence
g15771.t1	Q8NJW8|PHI:515|UKB1|5270|Ustilago_maydis|reduced_virulence	26.34	224	139	8	163	368	401	616	4e-07	52	Q8NJW8	PHI:515	UKB1	5270	Ustilago_maydis	reduced_virulence
g15771.t1	I1RN54|PHI:1214|FGSG_07816|5518|Fusarium_graminearum|reduced_virulence	25.85	205	133	8	183	380	337	529	5e-07	51.6	I1RN54	PHI:1214	FGSG_07816	5518	Fusarium_graminearum	reduced_virulence
g15771.t1	I1S0J9|PHI:1185|(Sc_Swe1)|5518|Fusarium_graminearum|reduced_virulence	28.85	156	102	5	231	383	746	895	5e-07	51.6	I1S0J9	PHI:1185	(Sc_Swe1)	5518	Fusarium_graminearum	reduced_virulence
g15771.t1	G4N7H1|PHI:2112__PHI:3177|Tos3__MoTos3|318829|Magnaporthe_oryzae|unaffected_pathogenicity__reduced_virulence	23.93	234	141	9	231	453	189	396	5e-07	51.2	G4N7H1	PHI:2112__PHI:3177	Tos3__MoTos3	318829	Magnaporthe_oryzae	unaffected_pathogenicity__reduced_virulence
g15771.t1	I1RUC3|PHI:1286|FGSG_07812|5518|Fusarium_graminearum|unaffected_pathogenicity	28.85	156	76	6	259	380	245	399	6e-07	51.2	I1RUC3	PHI:1286	FGSG_07812	5518	Fusarium_graminearum	unaffected_pathogenicity
g15771.t1	Q5K995|PHI:360|KIN1|5207|Cryptococcus_neoformans|reduced_virulence	34.26	108	53	4	281	380	254	351	6e-07	51.6	Q5K995	PHI:360	KIN1	5207	Cryptococcus_neoformans	reduced_virulence
g15771.t1	I1RY42|PHI:1207__PHI:3178|(Sc_Kin1/Kin2)__FgKin1|5518|Fusarium_graminearum|reduced_virulence	28	175	108	7	215	380	39	204	6e-07	51.6	I1RY42	PHI:1207__PHI:3178	(Sc_Kin1/Kin2)__FgKin1	5518	Fusarium_graminearum	reduced_virulence
g15771.t1	E9EJ96|PHI:5431|Mero-Pbs2|568076|Metarhizium_robertsii|reduced_virulence	28.4	169	101	6	221	378	351	510	6e-07	51.2	E9EJ96	PHI:5431	Mero-Pbs2	568076	Metarhizium_robertsii	reduced_virulence
g15771.t1	I1RU62|PHI:1280|FGSG_07745|5518|Fusarium_graminearum|unaffected_pathogenicity	35.63	87	49	2	306	385	289	375	7e-07	50.8	I1RU62	PHI:1280	FGSG_07745	5518	Fusarium_graminearum	unaffected_pathogenicity
g15771.t1	B0B5Z9|PHI:1037|Cla4|5111|Claviceps_purpurea|loss_of_pathogenicity	29.11	158	95	6	230	380	609	756	8e-07	50.8	B0B5Z9	PHI:1037	Cla4	5111	Claviceps_purpurea	loss_of_pathogenicity
g15771.t1	Q4WVG0|PHI:5065|pkcA|746128|Aspergillus_fumigatus|unaffected_pathogenicity	22.01	209	149	7	176	380	777	975	9e-07	50.8	Q4WVG0	PHI:5065	pkcA	746128	Aspergillus_fumigatus	unaffected_pathogenicity
g15771.t1	I1S9H8|PHI:1282|FGSG_13509|5518|Fusarium_graminearum|unaffected_pathogenicity	26.47	204	108	8	228	390	439	641	2e-06	50.1	I1S9H8	PHI:1282	FGSG_13509	5518	Fusarium_graminearum	unaffected_pathogenicity
g15771.t1	I1RDX3|PHI:1254|FGSG_01842|5518|Fusarium_graminearum|unaffected_pathogenicity	27.62	181	103	6	220	380	458	630	3e-06	49.3	I1RDX3	PHI:1254	FGSG_01842	5518	Fusarium_graminearum	unaffected_pathogenicity
g15771.t1	I1RTL1|PHI:1245|FGSG_07520|5518|Fusarium_graminearum|unaffected_pathogenicity	21.58	329	186	13	179	452	153	464	4e-06	48.5	I1RTL1	PHI:1245	FGSG_07520	5518	Fusarium_graminearum	unaffected_pathogenicity
g15771.t1	I1RS32|PHI:1180|(Sc_Sat4)|5518|Fusarium_graminearum|reduced_virulence	24.42	303	167	19	177	452	214	481	6e-06	47.8	I1RS32	PHI:1180	(Sc_Sat4)	5518	Fusarium_graminearum	reduced_virulence
g15771.t1	Q9Y7W4|PHI:172|CRK1|5476|Candida_albicans|loss_of_pathogenicity	24.12	257	137	11	169	387	34	270	7e-06	47.8	Q9Y7W4	PHI:172	CRK1	5476	Candida_albicans	loss_of_pathogenicity
g15771.t1	B2ZAW3|PHI:3989|cpkk3|5116|Cryphonectria_parasitica|unaffected_pathogenicity	27.33	172	97	6	221	378	344	501	8e-06	47.4	B2ZAW3	PHI:3989	cpkk3	5116	Cryphonectria_parasitica	unaffected_pathogenicity
g15771.t1	I1S077|PHI:1210|FGSG_10095|5518|Fusarium_graminearum|reduced_virulence	25.48	208	127	9	183	379	988	1178	9e-06	47.8	I1S077	PHI:1210	FGSG_10095	5518	Fusarium_graminearum	reduced_virulence
g15771.t1	I1REQ8|PHI:1281|FGSG_02153|5518|Fusarium_graminearum|unaffected_pathogenicity	29.36	109	62	3	306	404	506	609	1e-05	46.6	I1REQ8	PHI:1281	FGSG_02153	5518	Fusarium_graminearum	unaffected_pathogenicity
g15771.t1	P9WI77|PHI:3625|pknE|1773|Mycobacterium_tuberculosis|unaffected_pathogenicity	39.47	76	43	2	307	381	137	210	2e-05	46.2	P9WI77	PHI:3625	pknE	1773	Mycobacterium_tuberculosis	unaffected_pathogenicity
g15771.t1	I1RKH9|PHI:1177|nrc-2|5518|Fusarium_graminearum|reduced_virulence	23.45	226	144	5	180	380	244	465	4e-05	45.4	I1RKH9	PHI:1177	nrc-2	5518	Fusarium_graminearum	reduced_virulence
g15771.t1	Q8MYK0|PHI:2636|TgCDPK3|5811|Toxoplasma_gondii|reduced_virulence	32.18	87	50	3	293	375	234	315	4e-05	45.1	Q8MYK0	PHI:2636	TgCDPK3	5811	Toxoplasma_gondii	reduced_virulence
g15771.t1	I1S453|PHI:1278|FGSG_11614|5518|Fusarium_graminearum|unaffected_pathogenicity	33.01	103	55	3	291	379	182	284	5e-05	45.1	I1S453	PHI:1278	FGSG_11614	5518	Fusarium_graminearum	unaffected_pathogenicity
g15771.t1	G2XBR1|PHI:3708|VdSSP1|27337|Verticillium_dahliae|reduced_virulence	27.91	129	68	4	297	400	440	568	6e-05	45.1	G2XBR1	PHI:3708	VdSSP1	27337	Verticillium_dahliae	reduced_virulence
g15771.t1	G2X6S4|PHI:3479|Vdcla4|27337|Verticillium_dahliae|reduced_virulence	25.64	156	92	6	230	380	629	765	8e-05	44.7	G2X6S4	PHI:3479	Vdcla4	27337	Verticillium_dahliae	reduced_virulence
g15771.t1	I1RLX6|PHI:1192|(Sc_Cak1)|5518|Fusarium_graminearum|reduced_virulence	25.97	231	131	10	229	453	108	304	0.0001	43.5	I1RLX6	PHI:1192	(Sc_Cak1)	5518	Fusarium_graminearum	reduced_virulence
g15771.t1	G4MY59|PHI:3179|MoKIN1|318829|Magnaporthe_oryzae|reduced_virulence	26.9	145	97	4	238	380	221	358	0.0001	43.9	G4MY59	PHI:3179	MoKIN1	318829	Magnaporthe_oryzae	reduced_virulence
g15771.t1	I1RP25|PHI:1225|FGSG_05775|5518|Fusarium_graminearum|lethal	24.76	315	164	13	201	461	823	1118	0.0001	43.9	I1RP25	PHI:1225	FGSG_05775	5518	Fusarium_graminearum	lethal
g15771.t1	C6KEF5|PHI:1076__PHI:2127|STE20__MGSTE20p|1047171|Zymoseptoria_tritici|unaffected_pathogenicity	28.12	160	91	7	230	380	597	741	0.0001	43.9	C6KEF5	PHI:1076__PHI:2127	STE20__MGSTE20p	1047171	Zymoseptoria_tritici	unaffected_pathogenicity
g15771.t1	I1RWL6|PHI:1190|(Sc_Pbs2)|5518|Fusarium_graminearum|reduced_virulence	25.29	174	100	6	221	378	339	498	0.0001	43.5	I1RWL6	PHI:1190	(Sc_Pbs2)	5518	Fusarium_graminearum	reduced_virulence
g15771.t1	I1RHM4|PHI:1213|FGSG_05586|5518|Fusarium_graminearum|reduced_virulence	21.36	206	122	8	187	380	11	188	0.0001	42.7	I1RHM4	PHI:1213	FGSG_05586	5518	Fusarium_graminearum	reduced_virulence
g15771.t1	I1RP15|PHI:1252|FGSG_05764|5518|Fusarium_graminearum|unaffected_pathogenicity	25.3	166	104	6	231	380	38	199	0.0001	43.5	I1RP15	PHI:1252	FGSG_05764	5518	Fusarium_graminearum	unaffected_pathogenicity
g15771.t1	I1RMV6|PHI:1222|FGSG_05306|5518|Fusarium_graminearum|lethal	25.71	175	95	5	293	451	129	284	0.0002	43.5	I1RMV6	PHI:1222	FGSG_05306	5518	Fusarium_graminearum	lethal
g15771.t1	A1E140|PHI:4050|rop18|5811|Toxoplasma_gondii|reduced_virulence__loss_of_pathogenicity	31.43	105	59	7	297	396	429	525	0.0002	43.1	A1E140	PHI:4050	rop18	5811	Toxoplasma_gondii	reduced_virulence__loss_of_pathogenicity
g15771.t1	Q0GBR6|PHI:2889|Rop18|5811|Toxoplasma_gondii|reduced_virulence__increased_virulence_(hypervirulence)	31.73	104	58	7	297	395	384	479	0.0002	43.1	Q0GBR6	PHI:2889	Rop18	5811	Toxoplasma_gondii	reduced_virulence__increased_virulence_(hypervirulence)
g15771.t1	G4MNZ0|PHI:3176|MoSak1|318829|Magnaporthe_oryzae|reduced_virulence	33.33	108	49	4	296	380	424	531	0.0002	43.1	G4MNZ0	PHI:3176	MoSak1	318829	Magnaporthe_oryzae	reduced_virulence
g15771.t1	I1RAY2|PHI:1218|FGSG_00677|5518|Fusarium_graminearum|lethal	25.89	112	72	4	286	390	126	233	0.0002	42.4	I1RAY2	PHI:1218	FGSG_00677	5518	Fusarium_graminearum	lethal
g15771.t1	I1RWG6|PHI:1187|(Sc_Dbf2/Dbf20)|5518|Fusarium_graminearum|reduced_virulence	23.27	245	135	8	180	380	262	497	0.0002	42.7	I1RWG6	PHI:1187	(Sc_Dbf2/Dbf20)	5518	Fusarium_graminearum	reduced_virulence
g15771.t1	Q5SC61|PHI:3717|TgMAPK1|5811|Toxoplasma_gondii|reduced_virulence	30.09	113	58	3	231	332	158	260	0.0003	42.4	Q5SC61	PHI:3717	TgMAPK1	5811	Toxoplasma_gondii	reduced_virulence
g15771.t1	I1RC85|PHI:1204|(Sc_Cbk1)|5518|Fusarium_graminearum|reduced_virulence	26.11	157	105	5	180	333	260	408	0.0006	41.6	I1RC85	PHI:1204	(Sc_Cbk1)	5518	Fusarium_graminearum	reduced_virulence
g15771.t1	Q5K2R7|PHI:393|CpCOT1|5111|Claviceps_purpurea|loss_of_pathogenicity	25.48	157	106	5	180	333	276	424	0.0007	41.2	Q5K2R7	PHI:393	CpCOT1	5111	Claviceps_purpurea	loss_of_pathogenicity
g15771.t1	Q8X1F1|PHI:677|PAK1|5207|Cryptococcus_neoformans|reduced_virulence	30.69	101	55	3	230	324	456	547	0.0007	41.2	Q8X1F1	PHI:677	PAK1	5207	Cryptococcus_neoformans	reduced_virulence
g15771.t1	Q8Z111|PHI:5009|T4519|28901|Salmonella_enterica|reduced_virulence	23.88	134	79	7	269	380	84	216	0.0008	40.8	Q8Z111	PHI:5009	T4519	28901	Salmonella_enterica	reduced_virulence
g15771.t1	I1RDE5|PHI:1188|(Sc_Sak1)|5518|Fusarium_graminearum|reduced_virulence	23.59	195	97	5	229	400	181	346	0.001	40.4	I1RDE5	PHI:1188	(Sc_Sak1)	5518	Fusarium_graminearum	reduced_virulence
g15771.t1	I1S050|PHI:1203|(Sc_Yck1/2/3)|5518|Fusarium_graminearum|reduced_virulence	29.51	122	69	4	300	406	123	242	0.001	40	I1S050	PHI:1203	(Sc_Yck1/2/3)	5518	Fusarium_graminearum	reduced_virulence
g13045.t1	Q9P304|PHI:199|AOX1|5499|Passalora_fulva|reduced_virulence	24.8	383	202	14	38	414	8	310	5e-11	63.5	Q9P304	PHI:199	AOX1	5499	Passalora_fulva	reduced_virulence
g11489.t1	G4MMK2|PHI:3975|MoIlv2|318829|Magnaporthe_oryzae|loss_of_pathogenicity	27.71	599	360	20	25	580	83	651	1e-39	151	G4MMK2	PHI:3975	MoIlv2	318829	Magnaporthe_oryzae	loss_of_pathogenicity
g11489.t1	Q54970|PHI:3604|spxB|1313|Streptococcus_pneumoniae|increased_virulence_(hypervirulence)	24.24	561	393	14	23	575	5	541	1e-33	133	Q54970	PHI:3604	spxB	1313	Streptococcus_pneumoniae	increased_virulence_(hypervirulence)
g2426.t1	I1RG27|PHI:1442|GzDNL|5518|Fusarium_graminearum|unaffected_pathogenicity	25.15	326	217	10	45	359	242	551	4e-13	68.2	I1RG27	PHI:1442	GzDNL	5518	Fusarium_graminearum	unaffected_pathogenicity
g2426.t1	I1RMT2|PHI:1940|GzZC255|5518|Fusarium_graminearum|unaffected_pathogenicity	25.67	300	189	12	76	359	298	579	4e-12	64.7	I1RMT2	PHI:1940	GzZC255	5518	Fusarium_graminearum	unaffected_pathogenicity
g2426.t1	I1RVN8|PHI:1791|GzZC106|5518|Fusarium_graminearum|unaffected_pathogenicity	22.56	328	217	10	45	359	287	590	1e-08	53.9	I1RVN8	PHI:1791	GzZC106	5518	Fusarium_graminearum	unaffected_pathogenicity
g13346.t1	E2EAF6|PHI:2357|CYP52X1|176275|Beauveria_bassiana|reduced_virulence	32.99	97	54	3	360	456	422	507	0.0002	41.6	E2EAF6	PHI:2357	CYP52X1	176275	Beauveria_bassiana	reduced_virulence
g13346.t1	G4MRP8|PHI:2190|MoCYP51A|318829|Magnaporthe_oryzae|reduced_virulence	20.77	207	132	7	276	469	315	502	0.002	38.5	G4MRP8	PHI:2190	MoCYP51A	318829	Magnaporthe_oryzae	reduced_virulence
g13346.t1	I1S2M5|PHI:2909|Cyp51C|5518|Fusarium_graminearum|reduced_virulence__unaffected_pathogenicity	22.4	192	141	4	116	299	143	334	0.003	37.7	I1S2M5	PHI:2909	Cyp51C	5518	Fusarium_graminearum	reduced_virulence__unaffected_pathogenicity
g13346.t1	G4MZG5|PHI:2191|MoCYP51B|318829|Magnaporthe_oryzae|unaffected_pathogenicity	21.68	226	129	9	276	475	318	521	0.004	37.4	G4MZG5	PHI:2191	MoCYP51B	318829	Magnaporthe_oryzae	unaffected_pathogenicity
g10739.t1	I1S1U7|PHI:2352__PHI:2354|AMT2|5518|Fusarium_graminearum|unaffected_pathogenicity__reduced_virulence	27.5	120	69	5	44	159	218	323	0.002	37	I1S1U7	PHI:2352__PHI:2354	AMT2	5518	Fusarium_graminearum	unaffected_pathogenicity__reduced_virulence
g12697.t1	I1RIS2|PHI:5353|Famfs1|282267|Fusarium_asiaticum|reduced_virulence	25.95	131	79	5	137	262	72	189	0.002	38.1	I1RIS2	PHI:5353	Famfs1	282267	Fusarium_asiaticum	reduced_virulence
g13022.t1	M1W4B7|PHI:6266|cptRNA-ipt|5111|Claviceps_purpurea|reduced_virulence__loss_of_pathogenicity	50.11	469	208	6	3	457	2	458	2e-156	454	M1W4B7	PHI:6266	cptRNA-ipt	5111	Claviceps_purpurea	reduced_virulence__loss_of_pathogenicity
g13022.t1	G4N2B7|PHI:6158|CKS1|318829|Magnaporthe_oryzae|reduced_virulence	48.91	460	208	7	1	437	32	487	5e-147	431	G4N2B7	PHI:6158	CKS1	318829	Magnaporthe_oryzae	reduced_virulence
g13022.t1	I1RXE9|PHI:1408|GzC2H072|5518|Fusarium_graminearum|unaffected_pathogenicity	42.44	443	192	6	1	439	1	384	6e-116	348	I1RXE9	PHI:1408	GzC2H072	5518	Fusarium_graminearum	unaffected_pathogenicity
g13022.t1	M1WES1|PHI:6267|cpipt-log|5111|Claviceps_purpurea|reduced_virulence__loss_of_pathogenicity	31.17	154	97	3	1	154	1	145	3e-13	68.9	M1WES1	PHI:6267	cpipt-log	5111	Claviceps_purpurea	reduced_virulence__loss_of_pathogenicity
g13022.t1	M1WES1|PHI:6267|cpipt-log|5111|Claviceps_purpurea|reduced_virulence__loss_of_pathogenicity	33.33	108	63	3	230	331	135	239	3e-09	56.6	M1WES1	PHI:6267	cpipt-log	5111	Claviceps_purpurea	reduced_virulence__loss_of_pathogenicity
g2120.t1	B1GVX4|PHI:2289|BcBOA2|40559|Botrytis_cinerea|reduced_virulence	25.41	492	291	18	50	528	1	429	3e-31	127	B1GVX4	PHI:2289	BcBOA2	40559	Botrytis_cinerea	reduced_virulence
g16291.t1	P0AA28|PHI:2644|thioredoxin_1|28901|Salmonella_enterica|reduced_virulence	37.89	95	53	3	50	140	9	101	3e-14	64.3	P0AA28	PHI:2644	thioredoxin_1	28901	Salmonella_enterica	reduced_virulence
g13965.t1	P28873|PHI:26|CaMDR1|5476|Candida_albicans|reduced_virulence	24.44	90	62	2	4	91	133	218	0.0007	35	P28873	PHI:26	CaMDR1	5476	Candida_albicans	reduced_virulence
g13965.t1	Q59RG0|PHI:511|CaNAG4|5476|Candida_albicans|reduced_virulence	31.67	60	41	0	34	93	176	235	0.0008	34.7	Q59RG0	PHI:511	CaNAG4	5476	Candida_albicans	reduced_virulence
g7284.t1	J9VKZ2|PHI:3416|Fre4|5207|Cryptococcus_neoformans|reduced_virulence	23.79	496	271	19	257	670	166	636	1e-21	97.1	J9VKZ2	PHI:3416	Fre4	5207	Cryptococcus_neoformans	reduced_virulence
g7284.t1	J9VNH2|PHI:4211|FRE3|5207|Cryptococcus_neoformans|increased_virulence_(hypervirulence)	24.61	321	183	11	266	579	192	460	1e-16	81.3	J9VNH2	PHI:4211	FRE3	5207	Cryptococcus_neoformans	increased_virulence_(hypervirulence)
g2240.t1	Q96VU5|PHI:387|UGD1|5207|Cryptococcus_neoformans|loss_of_pathogenicity	50.11	467	182	5	55	519	6	423	2e-148	454	Q96VU5	PHI:387	UGD1	5207	Cryptococcus_neoformans	loss_of_pathogenicity
g2240.t1	Q96VU5|PHI:387|UGD1|5207|Cryptococcus_neoformans|loss_of_pathogenicity	43.59	39	22	0	634	672	425	463	0.0005	41.6	Q96VU5	PHI:387	UGD1	5207	Cryptococcus_neoformans	loss_of_pathogenicity
g8356.t1	I1RMX8|PHI:1939|GzZC254|5518|Fusarium_graminearum|unaffected_pathogenicity	38.57	293	154	6	1	290	1	270	3e-61	201	I1RMX8	PHI:1939	GzZC254	5518	Fusarium_graminearum	unaffected_pathogenicity
g8356.t1	G4N093|PHI:5654|FZC57|318829|Magnaporthe_oryzae|unaffected_pathogenicity	27.03	455	275	12	4	415	15	455	4e-36	137	G4N093	PHI:5654	FZC57	318829	Magnaporthe_oryzae	unaffected_pathogenicity
g8356.t1	I1S409|PHI:1773|GzZC088|5518|Fusarium_graminearum|unaffected_pathogenicity	26.16	432	269	15	4	430	20	406	5e-33	127	I1S409	PHI:1773	GzZC088	5518	Fusarium_graminearum	unaffected_pathogenicity
g8356.t1	I1S377|PHI:1856|GzZC171|5518|Fusarium_graminearum|unaffected_pathogenicity	25.11	442	267	11	4	426	60	456	3e-29	116	I1S377	PHI:1856	GzZC171	5518	Fusarium_graminearum	unaffected_pathogenicity
g8356.t1	I1RQI0|PHI:1975|GzZC290|5518|Fusarium_graminearum|unaffected_pathogenicity	27.96	465	263	20	4	426	95	529	9e-28	113	I1RQI0	PHI:1975	GzZC290	5518	Fusarium_graminearum	unaffected_pathogenicity
g8356.t1	I1RC73|PHI:1933__PHI:6134|GzZC248__FHS1|5518|Fusarium_graminearum|reduced_virulence	32.37	241	149	9	1	231	1	237	3e-22	96.7	I1RC73	PHI:1933__PHI:6134	GzZC248__FHS1	5518	Fusarium_graminearum	reduced_virulence
g8356.t1	G4MYI3|PHI:5645|FZC48|318829|Magnaporthe_oryzae|unaffected_pathogenicity	28.63	248	142	7	1	244	1	217	8e-22	95.5	G4MYI3	PHI:5645	FZC48	318829	Magnaporthe_oryzae	unaffected_pathogenicity
g8356.t1	I1S5X3|PHI:1775|GzZC090|5518|Fusarium_graminearum|unaffected_pathogenicity	25.23	432	261	12	3	426	6	383	2e-21	93.6	I1S5X3	PHI:1775	GzZC090	5518	Fusarium_graminearum	unaffected_pathogenicity
g8356.t1	I1S6W1|PHI:1747|GzZC062|5518|Fusarium_graminearum|lethal	23.59	390	216	11	3	388	22	333	6e-18	82.4	I1S6W1	PHI:1747	GzZC062	5518	Fusarium_graminearum	lethal
g8356.t1	I1R9S7|PHI:1993|GzZC308|5518|Fusarium_graminearum|unaffected_pathogenicity	22.97	431	241	14	4	428	5	350	2e-17	80.9	I1R9S7	PHI:1993	GzZC308	5518	Fusarium_graminearum	unaffected_pathogenicity
g8356.t1	I1S2A9|PHI:1784|GzZC099|5518|Fusarium_graminearum|unaffected_pathogenicity	23.21	448	272	13	4	405	21	442	3e-16	78.6	I1S2A9	PHI:1784	GzZC099	5518	Fusarium_graminearum	unaffected_pathogenicity
g8356.t1	G4MPR7|PHI:5652|FZC55|318829|Magnaporthe_oryzae|unaffected_pathogenicity	25.88	228	137	6	2	226	8	206	2e-15	76.3	G4MPR7	PHI:5652	FZC55	318829	Magnaporthe_oryzae	unaffected_pathogenicity
g8356.t1	I1RKB4|PHI:1953|GzZC268|5518|Fusarium_graminearum|unaffected_pathogenicity	23.15	419	262	15	3	407	29	401	3e-15	75.5	I1RKB4	PHI:1953	GzZC268	5518	Fusarium_graminearum	unaffected_pathogenicity
g8356.t1	G4MQ49|PHI:5668|FZC67|318829|Magnaporthe_oryzae|unaffected_pathogenicity	24.52	465	287	19	1	427	15	453	5e-15	74.3	G4MQ49	PHI:5668	FZC67	318829	Magnaporthe_oryzae	unaffected_pathogenicity
g8356.t1	G4N362|PHI:5675|FZC72|318829|Magnaporthe_oryzae|unaffected_pathogenicity	29.51	183	106	5	4	178	5	172	2e-12	66.2	G4N362	PHI:5675	FZC72	318829	Magnaporthe_oryzae	unaffected_pathogenicity
g8356.t1	I1S4B9|PHI:1738|GzZC053|5518|Fusarium_graminearum|unaffected_pathogenicity	50.88	57	25	1	4	57	14	70	3e-12	65.9	I1S4B9	PHI:1738	GzZC053	5518	Fusarium_graminearum	unaffected_pathogenicity
g8356.t1	I1RDY4|PHI:1869|GzZC184|5518|Fusarium_graminearum|unaffected_pathogenicity	26.05	238	125	9	2	226	8	207	3e-12	65.9	I1RDY4	PHI:1869	GzZC184	5518	Fusarium_graminearum	unaffected_pathogenicity
g8356.t1	I1R9Z6|PHI:1989|GzZC304|5518|Fusarium_graminearum|unaffected_pathogenicity	57.5	40	17	0	4	43	74	113	8e-11	61.2	I1R9Z6	PHI:1989	GzZC304	5518	Fusarium_graminearum	unaffected_pathogenicity
g8356.t1	G4N2Z7|PHI:5683|FZC79|318829|Magnaporthe_oryzae|unaffected_pathogenicity	60	40	16	0	4	43	39	78	2e-10	60.5	G4N2Z7	PHI:5683	FZC79	318829	Magnaporthe_oryzae	unaffected_pathogenicity
g8356.t1	G4N2Z7|PHI:5683|FZC79|318829|Magnaporthe_oryzae|unaffected_pathogenicity	27.03	148	104	3	86	229	171	318	2e-09	57	G4N2Z7	PHI:5683	FZC79	318829	Magnaporthe_oryzae	unaffected_pathogenicity
g8356.t1	G4N2Z7|PHI:5683|FZC79|318829|Magnaporthe_oryzae|unaffected_pathogenicity	28.77	73	49	2	354	426	538	607	9e-05	42.4	G4N2Z7	PHI:5683	FZC79	318829	Magnaporthe_oryzae	unaffected_pathogenicity
g8356.t1	I1RDP6|PHI:1950|GzZC265|5518|Fusarium_graminearum|unaffected_pathogenicity	28.5	193	113	6	8	200	32	199	2e-10	60.1	I1RDP6	PHI:1950	GzZC265	5518	Fusarium_graminearum	unaffected_pathogenicity
g8356.t1	I1RIP1|PHI:1929|GzZC244|5518|Fusarium_graminearum|lethal	37.18	78	38	2	3	69	9	86	2e-09	56.6	I1RIP1	PHI:1929	GzZC244	5518	Fusarium_graminearum	lethal
g8356.t1	I1RYK8|PHI:1847|GzZC162|5518|Fusarium_graminearum|unaffected_pathogenicity	26.09	184	77	7	4	187	32	156	4e-09	55.8	I1RYK8	PHI:1847	GzZC162	5518	Fusarium_graminearum	unaffected_pathogenicity
g8356.t1	Q5AC02|PHI:2862|Lys14|5476|Candida_albicans|reduced_virulence	34.38	96	59	1	1	92	27	122	6e-09	55.5	Q5AC02	PHI:2862	Lys14	5476	Candida_albicans	reduced_virulence
g8356.t1	G4N224|PHI:5638|FZC41|318829|Magnaporthe_oryzae|unaffected_pathogenicity	50	46	23	0	4	49	41	86	1e-08	54.7	G4N224	PHI:5638	FZC41	318829	Magnaporthe_oryzae	unaffected_pathogenicity
g8356.t1	G4MNC4|PHI:5667|FZC66|318829|Magnaporthe_oryzae|unaffected_pathogenicity	48.78	41	21	0	4	44	61	101	3e-08	53.1	G4MNC4	PHI:5667	FZC66	318829	Magnaporthe_oryzae	unaffected_pathogenicity
g8356.t1	D1FVE6|PHI:5038|OpS3|176275|Beauveria_bassiana|increased_virulence_(hypervirulence)	48.78	41	21	0	3	43	38	78	5e-08	52.4	D1FVE6	PHI:5038	OpS3	176275	Beauveria_bassiana	increased_virulence_(hypervirulence)
g8356.t1	I1RD28|PHI:1876|GzZC191|5518|Fusarium_graminearum|unaffected_pathogenicity	42.31	52	27	1	1	49	1	52	6e-08	52.4	I1RD28	PHI:1876	GzZC191	5518	Fusarium_graminearum	unaffected_pathogenicity
g8356.t1	G4MPH6|PHI:5678|FZC74|318829|Magnaporthe_oryzae|unaffected_pathogenicity	55.56	36	16	0	8	43	14	49	8e-08	52	G4MPH6	PHI:5678	FZC74	318829	Magnaporthe_oryzae	unaffected_pathogenicity
g8356.t1	I1S6Q5|PHI:1748|GzZC063|5518|Fusarium_graminearum|unaffected_pathogenicity	45.24	42	23	0	4	45	19	60	1e-07	51.2	I1S6Q5	PHI:1748	GzZC063	5518	Fusarium_graminearum	unaffected_pathogenicity
g8356.t1	G4N2V8|PHI:5688|FZC83|318829|Magnaporthe_oryzae|unaffected_pathogenicity	53.66	41	18	1	4	43	10	50	2e-07	50.4	G4N2V8	PHI:5688	FZC83	318829	Magnaporthe_oryzae	unaffected_pathogenicity
g8356.t1	G4N4R4|PHI:5676|FZC73|318829|Magnaporthe_oryzae|unaffected_pathogenicity	43.59	39	21	1	8	45	342	380	3e-07	50.4	G4N4R4	PHI:5676	FZC73	318829	Magnaporthe_oryzae	unaffected_pathogenicity
g8356.t1	G4MVR0|PHI:5623|FZC29|318829|Magnaporthe_oryzae|unaffected_pathogenicity	24.87	193	115	5	3	193	30	194	3e-07	50.1	G4MVR0	PHI:5623	FZC29	318829	Magnaporthe_oryzae	unaffected_pathogenicity
g8356.t1	I1RV71|PHI:1812|GzZC127|5518|Fusarium_graminearum|unaffected_pathogenicity	42.86	49	27	1	4	51	14	62	4e-07	49.7	I1RV71	PHI:1812	GzZC127	5518	Fusarium_graminearum	unaffected_pathogenicity
g8356.t1	I1RUJ0|PHI:1810|GzZC125|5518|Fusarium_graminearum|unaffected_pathogenicity	42.86	49	21	1	1	42	1	49	4e-07	49.7	I1RUJ0	PHI:1810	GzZC125	5518	Fusarium_graminearum	unaffected_pathogenicity
g8356.t1	I1RLP8|PHI:1976|GzZC291|5518|Fusarium_graminearum|lethal	32.18	87	51	3	8	89	16	99	5e-07	48.9	I1RLP8	PHI:1976	GzZC291	5518	Fusarium_graminearum	lethal
g8356.t1	G4MSQ8|PHI:5686|FZC82|318829|Magnaporthe_oryzae|unaffected_pathogenicity	45.95	37	20	0	7	43	81	117	7e-07	48.9	G4MSQ8	PHI:5686	FZC82	318829	Magnaporthe_oryzae	unaffected_pathogenicity
g8356.t1	I1S170|PHI:1852|GzZC167|5518|Fusarium_graminearum|unaffected_pathogenicity	35	80	45	3	2	81	3	75	7e-07	48.5	I1S170	PHI:1852	GzZC167	5518	Fusarium_graminearum	unaffected_pathogenicity
g8356.t1	I1RCH8|PHI:1921|GzZC236|5518|Fusarium_graminearum|reduced_virulence	46.34	41	22	0	8	48	41	81	9e-07	48.9	I1RCH8	PHI:1921	GzZC236	5518	Fusarium_graminearum	reduced_virulence
g8356.t1	I1S6X4|PHI:1735|GzZC050|5518|Fusarium_graminearum|unaffected_pathogenicity	44.19	43	24	0	8	50	26	68	1e-06	48.1	I1S6X4	PHI:1735	GzZC050	5518	Fusarium_graminearum	unaffected_pathogenicity
g8356.t1	I1S5H3|PHI:1729|GzZC044|5518|Fusarium_graminearum|unaffected_pathogenicity	43.59	39	22	0	6	44	2	40	1e-06	47.8	I1S5H3	PHI:1729	GzZC044	5518	Fusarium_graminearum	unaffected_pathogenicity
g8356.t1	G4MYQ4|PHI:5608|FZC17|318829|Magnaporthe_oryzae|unaffected_pathogenicity	47.37	38	20	0	4	41	15	52	1e-06	48.1	G4MYQ4	PHI:5608	FZC17	318829	Magnaporthe_oryzae	unaffected_pathogenicity
g8356.t1	I1RHJ0|PHI:1907|GzZC222|5518|Fusarium_graminearum|unaffected_pathogenicity	39.29	56	32	1	4	59	42	95	1e-06	48.1	I1RHJ0	PHI:1907	GzZC222	5518	Fusarium_graminearum	unaffected_pathogenicity
g8356.t1	G4N853|PHI:5630|FZC35|318829|Magnaporthe_oryzae|unaffected_pathogenicity	24.47	188	94	6	4	191	18	157	2e-06	47.4	G4N853	PHI:5630	FZC35	318829	Magnaporthe_oryzae	unaffected_pathogenicity
g8356.t1	I1RPF6|PHI:1878|GzZC193|5518|Fusarium_graminearum|unaffected_pathogenicity	36.17	94	52	4	1	94	103	188	2e-06	47.4	I1RPF6	PHI:1878	GzZC193	5518	Fusarium_graminearum	unaffected_pathogenicity
g8356.t1	I1RPF6|PHI:1878|GzZC193|5518|Fusarium_graminearum|unaffected_pathogenicity	47.5	40	21	0	5	44	53	92	3e-06	47.4	I1RPF6	PHI:1878	GzZC193	5518	Fusarium_graminearum	unaffected_pathogenicity
g8356.t1	G4MP35|PHI:5614|FZC22|318829|Magnaporthe_oryzae|unaffected_pathogenicity	46.34	41	22	0	8	48	49	89	2e-06	47.4	G4MP35	PHI:5614	FZC22	318829	Magnaporthe_oryzae	unaffected_pathogenicity
g8356.t1	G4NGB1|PHI:3311__PHI:5661|pcf1__PCF1|318829|Magnaporthe_oryzae|reduced_virulence	31.78	107	68	3	2	107	20	122	2e-06	47.4	G4NGB1	PHI:3311__PHI:5661	pcf1__PCF1	318829	Magnaporthe_oryzae	reduced_virulence
g8356.t1	I1RXB2|PHI:1769|GzZC084|5518|Fusarium_graminearum|unaffected_pathogenicity	21.76	239	159	7	9	242	6	221	3e-06	47	I1RXB2	PHI:1769	GzZC084	5518	Fusarium_graminearum	unaffected_pathogenicity
g8356.t1	G4N3D8|PHI:5622|FZC28|318829|Magnaporthe_oryzae|unaffected_pathogenicity	33.77	77	46	3	6	78	25	100	3e-06	47	G4N3D8	PHI:5622	FZC28	318829	Magnaporthe_oryzae	unaffected_pathogenicity
g8356.t1	Q59MD2|PHI:3502|UME6|5476|Candida_albicans|reduced_virulence	42.5	40	23	0	4	43	758	797	4e-06	46.6	Q59MD2	PHI:3502	UME6	5476	Candida_albicans	reduced_virulence
g8356.t1	I1S3H3|PHI:1859|GzZC174|5518|Fusarium_graminearum|unaffected_pathogenicity	38.81	67	36	1	4	65	41	107	5e-06	45.8	I1S3H3	PHI:1859	GzZC174	5518	Fusarium_graminearum	unaffected_pathogenicity
g8356.t1	I1RHR0|PHI:1904|GzZC219|5518|Fusarium_graminearum|unaffected_pathogenicity	50	38	19	0	4	41	25	62	6e-06	46.2	I1RHR0	PHI:1904	GzZC219	5518	Fusarium_graminearum	unaffected_pathogenicity
g8356.t1	I1RQ27|PHI:1914|GzZC229|5518|Fusarium_graminearum|unaffected_pathogenicity	47.06	34	18	0	8	41	40	73	6e-06	46.2	I1RQ27	PHI:1914	GzZC229	5518	Fusarium_graminearum	unaffected_pathogenicity
g8356.t1	I1RNU2|PHI:1895|GzZC210|5518|Fusarium_graminearum|unaffected_pathogenicity	32.97	91	47	3	2	80	20	108	6e-06	45.8	I1RNU2	PHI:1895	GzZC210	5518	Fusarium_graminearum	unaffected_pathogenicity
g8356.t1	I1RJ71|PHI:1883|GzZC198|5518|Fusarium_graminearum|unaffected_pathogenicity	40	55	30	2	4	56	38	91	7e-06	45.8	I1RJ71	PHI:1883	GzZC198	5518	Fusarium_graminearum	unaffected_pathogenicity
g8356.t1	I1S053|PHI:1772|GzZC087|5518|Fusarium_graminearum|reduced_virulence	40.82	49	28	1	4	52	209	256	7e-06	45.8	I1S053	PHI:1772	GzZC087	5518	Fusarium_graminearum	reduced_virulence
g8356.t1	G4NII4|PHI:5650|FZC53|318829|Magnaporthe_oryzae|unaffected_pathogenicity	51.28	39	19	0	3	41	121	159	7e-06	45.8	G4NII4	PHI:5650	FZC53	318829	Magnaporthe_oryzae	unaffected_pathogenicity
g8356.t1	I1RFP7|PHI:1935|GzZC250|5518|Fusarium_graminearum|unaffected_pathogenicity	42	50	26	3	2	50	48	95	9e-06	45.8	I1RFP7	PHI:1935	GzZC250	5518	Fusarium_graminearum	unaffected_pathogenicity
g8356.t1	G4MNH3|PHI:5635|FZC40|318829|Magnaporthe_oryzae|unaffected_pathogenicity	44.74	38	21	0	8	45	15	52	9e-06	45.4	G4MNH3	PHI:5635	FZC40	318829	Magnaporthe_oryzae	unaffected_pathogenicity
g8356.t1	I1RSE9|PHI:1917|GzZC232|5518|Fusarium_graminearum|reduced_virulence	41.03	39	23	0	5	43	46	84	1e-05	45.4	I1RSE9	PHI:1917	GzZC232	5518	Fusarium_graminearum	reduced_virulence
g8356.t1	N0DU70|PHI:3613|ProA|35717|Epichloe_festucae|increased_virulence_(hypervirulence)	41.03	39	23	0	5	43	64	102	1e-05	45.4	N0DU70	PHI:3613	ProA	35717	Epichloe_festucae	increased_virulence_(hypervirulence)
g8356.t1	G4NAE2|PHI:5670|CNF4|318829|Magnaporthe_oryzae|unaffected_pathogenicity	54.55	33	15	0	3	35	18	50	1e-05	45.1	G4NAE2	PHI:5670	CNF4	318829	Magnaporthe_oryzae	unaffected_pathogenicity
g8356.t1	I1RIT3|PHI:1982|GzZC297|5518|Fusarium_graminearum|unaffected_pathogenicity	40	45	26	1	2	45	21	65	2e-05	44.7	I1RIT3	PHI:1982	GzZC297	5518	Fusarium_graminearum	unaffected_pathogenicity
g8356.t1	I1RP37|PHI:1913|GzZC228|5518|Fusarium_graminearum|unaffected_pathogenicity	42.11	38	22	0	4	41	20	57	2e-05	44.7	I1RP37	PHI:1913	GzZC228	5518	Fusarium_graminearum	unaffected_pathogenicity
g8356.t1	I1S353|PHI:1778|GzZC093|5518|Fusarium_graminearum|unaffected_pathogenicity	50	30	15	0	13	42	9	38	2e-05	44.7	I1S353	PHI:1778	GzZC093	5518	Fusarium_graminearum	unaffected_pathogenicity
g8356.t1	G4MLZ9|PHI:5633|FZC38|318829|Magnaporthe_oryzae|unaffected_pathogenicity	43.48	46	20	1	8	47	21	66	2e-05	44.7	G4MLZ9	PHI:5633	FZC38	318829	Magnaporthe_oryzae	unaffected_pathogenicity
g8356.t1	I1RK07|PHI:1901|GzZC216|5518|Fusarium_graminearum|unaffected_pathogenicity	42.5	40	23	0	2	41	73	112	2e-05	44.3	I1RK07	PHI:1901	GzZC216	5518	Fusarium_graminearum	unaffected_pathogenicity
g8356.t1	Q5UIP5|PHI:1147|AurR1|101028|Fusarium_pseudograminearum|unaffected_pathogenicity	34.69	49	32	0	2	50	6	54	2e-05	42	Q5UIP5	PHI:1147	AurR1	101028	Fusarium_pseudograminearum	unaffected_pathogenicity
g8356.t1	I1RT69|PHI:1918|GzZC233|5518|Fusarium_graminearum|unaffected_pathogenicity	33.33	78	47	2	5	77	264	341	2e-05	44.3	I1RT69	PHI:1918	GzZC233	5518	Fusarium_graminearum	unaffected_pathogenicity
g8356.t1	I1RJ54|PHI:1885|GzZC200|5518|Fusarium_graminearum|unaffected_pathogenicity	28.57	91	65	0	5	95	37	127	2e-05	43.9	I1RJ54	PHI:1885	GzZC200	5518	Fusarium_graminearum	unaffected_pathogenicity
g8356.t1	I1RF54|PHI:1973|GIP2|5518|Fusarium_graminearum|unaffected_pathogenicity	32.35	68	45	1	2	69	6	72	3e-05	43.9	I1RF54	PHI:1973	GIP2	5518	Fusarium_graminearum	unaffected_pathogenicity
g8356.t1	G4NLQ6|PHI:5597|FZC8|318829|Magnaporthe_oryzae|unaffected_pathogenicity	47.37	38	19	1	4	41	20	56	3e-05	43.9	G4NLQ6	PHI:5597	FZC8	318829	Magnaporthe_oryzae	unaffected_pathogenicity
g8356.t1	G4MZ81|PHI:5642|FZC45|318829|Magnaporthe_oryzae|unaffected_pathogenicity	35.56	45	29	0	5	49	349	393	3e-05	43.9	G4MZ81	PHI:5642	FZC45	318829	Magnaporthe_oryzae	unaffected_pathogenicity
g8356.t1	G4NBS6|PHI:5666|MoPRO1|318829|Magnaporthe_oryzae|unaffected_pathogenicity	38.46	39	24	0	5	43	48	86	3e-05	43.9	G4NBS6	PHI:5666	MoPRO1	318829	Magnaporthe_oryzae	unaffected_pathogenicity
g8356.t1	I1RUX9|PHI:1803|GzZC118|5518|Fusarium_graminearum|unaffected_pathogenicity	41.3	46	23	1	4	49	69	110	3e-05	43.9	I1RUX9	PHI:1803	GzZC118	5518	Fusarium_graminearum	unaffected_pathogenicity
g8356.t1	I1RUX9|PHI:1803|GzZC118|5518|Fusarium_graminearum|unaffected_pathogenicity	48.39	31	16	0	14	44	22	52	8e-05	42.4	I1RUX9	PHI:1803	GzZC118	5518	Fusarium_graminearum	unaffected_pathogenicity
g8356.t1	I1S3H6|PHI:1858|GzZC173|5518|Fusarium_graminearum|unaffected_pathogenicity	44.74	38	21	0	4	41	40	77	3e-05	43.5	I1S3H6	PHI:1858	GzZC173	5518	Fusarium_graminearum	unaffected_pathogenicity
g8356.t1	G4MWV1|PHI:5643|FZC46|318829|Magnaporthe_oryzae|unaffected_pathogenicity	42.86	42	22	1	12	53	62	101	4e-05	43.5	G4MWV1	PHI:5643	FZC46	318829	Magnaporthe_oryzae	unaffected_pathogenicity
g8356.t1	I1S9C7|PHI:1726|GzZC041|5518|Fusarium_graminearum|unaffected_pathogenicity	44.44	36	20	0	6	41	26	61	4e-05	43.5	I1S9C7	PHI:1726	GzZC041	5518	Fusarium_graminearum	unaffected_pathogenicity
g8356.t1	I1RHG2|PHI:1910|GzZC225|5518|Fusarium_graminearum|unaffected_pathogenicity	44.68	47	23	2	3	48	7	51	5e-05	43.1	I1RHG2	PHI:1910	GzZC225	5518	Fusarium_graminearum	unaffected_pathogenicity
g8356.t1	G4NCZ2|PHI:5664|FZC64|318829|Magnaporthe_oryzae|unaffected_pathogenicity	29.41	119	65	4	14	130	51	152	6e-05	42.7	G4NCZ2	PHI:5664	FZC64	318829	Magnaporthe_oryzae	unaffected_pathogenicity
g8356.t1	I1RXJ4|PHI:1762|GzZC077|5518|Fusarium_graminearum|unaffected_pathogenicity	42.11	38	22	0	4	41	36	73	6e-05	42.7	I1RXJ4	PHI:1762	GzZC077	5518	Fusarium_graminearum	unaffected_pathogenicity
g8356.t1	I1RXV1|PHI:1848|GzZC163|5518|Fusarium_graminearum|unaffected_pathogenicity	30.99	71	46	1	10	80	6	73	6e-05	42.7	I1RXV1	PHI:1848	GzZC163	5518	Fusarium_graminearum	unaffected_pathogenicity
g8356.t1	I1RGI7|PHI:1946|GzZC261|5518|Fusarium_graminearum|unaffected_pathogenicity	38.1	42	26	0	5	46	17	58	6e-05	42.7	I1RGI7	PHI:1946	GzZC261	5518	Fusarium_graminearum	unaffected_pathogenicity
g8356.t1	G4N0A5|PHI:5655|CNF3|318829|Magnaporthe_oryzae|unaffected_pathogenicity	29.27	82	35	2	12	70	5	86	7e-05	42.7	G4N0A5	PHI:5655	CNF3	318829	Magnaporthe_oryzae	unaffected_pathogenicity
g8356.t1	I1RH09|PHI:1897|GzZC212|5518|Fusarium_graminearum|unaffected_pathogenicity	53.12	32	15	0	3	34	14	45	8e-05	42.4	I1RH09	PHI:1897	GzZC212	5518	Fusarium_graminearum	unaffected_pathogenicity
g8356.t1	G4MT25|PHI:5591|MoNIT4|318829|Magnaporthe_oryzae|unaffected_pathogenicity	35.71	70	39	4	3	66	54	123	8e-05	42.7	G4MT25	PHI:5591	MoNIT4	318829	Magnaporthe_oryzae	unaffected_pathogenicity
g8356.t1	I1RQT6|PHI:1965|GzZC280|5518|Fusarium_graminearum|unaffected_pathogenicity	27.78	162	93	6	4	162	20	160	0.0001	42.4	I1RQT6	PHI:1965	GzZC280	5518	Fusarium_graminearum	unaffected_pathogenicity
g8356.t1	G4NFM3|PHI:5609|FZC18|318829|Magnaporthe_oryzae|unaffected_pathogenicity	29.79	141	77	5	4	122	25	165	0.0001	42	G4NFM3	PHI:5609	FZC18	318829	Magnaporthe_oryzae	unaffected_pathogenicity
g8356.t1	G3F820|PHI:2506|Amr1|29001|Alternaria_brassicicola|increased_virulence_(hypervirulence)	28.57	56	39	1	5	60	89	143	0.0001	42	G3F820	PHI:2506	Amr1	29001	Alternaria_brassicicola	increased_virulence_(hypervirulence)
g8356.t1	I1RDS9|PHI:1870|GzZC185|5518|Fusarium_graminearum|unaffected_pathogenicity	24.06	133	91	4	4	128	24	154	0.0001	42	I1RDS9	PHI:1870	GzZC185	5518	Fusarium_graminearum	unaffected_pathogenicity
g8356.t1	I1S5L3|PHI:1728|GzZC043|5518|Fusarium_graminearum|unaffected_pathogenicity	44.44	45	20	2	12	52	50	93	0.0001	39.7	I1S5L3	PHI:1728	GzZC043	5518	Fusarium_graminearum	unaffected_pathogenicity
g8356.t1	I1RHH3|PHI:1908|GzZC223|5518|Fusarium_graminearum|unaffected_pathogenicity	35.21	71	40	3	5	71	12	80	0.0001	41.2	I1RHH3	PHI:1908	GzZC223	5518	Fusarium_graminearum	unaffected_pathogenicity
g8356.t1	G4N5Y8|PHI:5653|FZC56|318829|Magnaporthe_oryzae|unaffected_pathogenicity	39.53	43	22	2	5	44	53	94	0.0002	41.2	G4N5Y8	PHI:5653	FZC56	318829	Magnaporthe_oryzae	unaffected_pathogenicity
g8356.t1	G4N8E3|PHI:2983__PHI:5629|MGG_06279.6__FZC34|318829|Magnaporthe_oryzae|reduced_virulence__unaffected_pathogenicity	33.33	51	33	1	1	51	21	70	0.0002	41.2	G4N8E3	PHI:2983__PHI:5629	MGG_06279.6__FZC34	318829	Magnaporthe_oryzae	reduced_virulence__unaffected_pathogenicity
g8356.t1	I1RTU2|PHI:1872|GzZC187|5518|Fusarium_graminearum|lethal	48.48	33	17	0	9	41	3	35	0.0002	40.8	I1RTU2	PHI:1872	GzZC187	5518	Fusarium_graminearum	lethal
g8356.t1	I1RL60|PHI:1815|GzZC130|5518|Fusarium_graminearum|unaffected_pathogenicity	35.71	56	29	2	2	52	7	60	0.0002	40.8	I1RL60	PHI:1815	GzZC130	5518	Fusarium_graminearum	unaffected_pathogenicity
g8356.t1	I1RTS3|PHI:1875|GzZC190|5518|Fusarium_graminearum|unaffected_pathogenicity	44.74	38	21	0	4	41	17	54	0.0003	40.8	I1RTS3	PHI:1875	GzZC190	5518	Fusarium_graminearum	unaffected_pathogenicity
g8356.t1	I1R9K1|PHI:1991|GzZC306|5518|Fusarium_graminearum|lethal	48.28	29	15	0	13	41	20	48	0.0003	40.8	I1R9K1	PHI:1991	GzZC306	5518	Fusarium_graminearum	lethal
g8356.t1	I1S325|PHI:1779|GzZC094|5518|Fusarium_graminearum|unaffected_pathogenicity	39.47	38	23	0	4	41	19	56	0.0003	40.8	I1S325	PHI:1779	GzZC094	5518	Fusarium_graminearum	unaffected_pathogenicity
g8356.t1	I1S7B9|PHI:1739|GzZC054|5518|Fusarium_graminearum|unaffected_pathogenicity	33.33	48	31	1	6	53	16	62	0.0003	40.8	I1S7B9	PHI:1739	GzZC054	5518	Fusarium_graminearum	unaffected_pathogenicity
g8356.t1	I1RER7|PHI:1930|GzZC245|5518|Fusarium_graminearum|unaffected_pathogenicity	46.67	30	16	0	13	42	20	49	0.0004	39.7	I1RER7	PHI:1930	GzZC245	5518	Fusarium_graminearum	unaffected_pathogenicity
g8356.t1	G4N7H6|PHI:5631|FZC36|318829|Magnaporthe_oryzae|unaffected_pathogenicity	44.83	29	16	0	13	41	10	38	0.0004	40.4	G4N7H6	PHI:5631	FZC36	318829	Magnaporthe_oryzae	unaffected_pathogenicity
g8356.t1	I1RNX2|PHI:1894|GzZC209|5518|Fusarium_graminearum|unaffected_pathogenicity	26.5	117	72	4	126	231	136	249	0.0004	40	I1RNX2	PHI:1894	GzZC209	5518	Fusarium_graminearum	unaffected_pathogenicity
g8356.t1	I1S7H5|PHI:1742|GzZC057|5518|Fusarium_graminearum|unaffected_pathogenicity	45.16	31	17	0	13	43	5	35	0.0004	40	I1S7H5	PHI:1742	GzZC057	5518	Fusarium_graminearum	unaffected_pathogenicity
g8356.t1	I1RJ58|PHI:1884|GzZC199|5518|Fusarium_graminearum|unaffected_pathogenicity	39.53	43	24	1	2	44	28	68	0.0004	40	I1RJ58	PHI:1884	GzZC199	5518	Fusarium_graminearum	unaffected_pathogenicity
g8356.t1	G4NAW7|PHI:5689|FZC84|318829|Magnaporthe_oryzae|unaffected_pathogenicity	39.02	41	25	0	1	41	7	47	0.0004	40	G4NAW7	PHI:5689	FZC84	318829	Magnaporthe_oryzae	unaffected_pathogenicity
g8356.t1	I1RNY0|PHI:1893|GzZC208|5518|Fusarium_graminearum|unaffected_pathogenicity	43.9	41	22	1	1	41	1	40	0.0004	40	I1RNY0	PHI:1893	GzZC208	5518	Fusarium_graminearum	unaffected_pathogenicity
g8356.t1	I1RH93|PHI:1924|GzZC239|5518|Fusarium_graminearum|unaffected_pathogenicity	44.68	47	19	2	2	48	97	136	0.0004	40	I1RH93	PHI:1924	GzZC239	5518	Fusarium_graminearum	unaffected_pathogenicity
g8356.t1	I1S396|PHI:1780|GzZC095|5518|Fusarium_graminearum|unaffected_pathogenicity	35.59	59	36	2	3	61	13	69	0.0005	40	I1S396	PHI:1780	GzZC095	5518	Fusarium_graminearum	unaffected_pathogenicity
g8356.t1	I1RHR4|PHI:1903|GzZC218|5518|Fusarium_graminearum|unaffected_pathogenicity	22.22	270	170	9	1	239	1	261	0.0005	39.7	I1RHR4	PHI:1903	GzZC218	5518	Fusarium_graminearum	unaffected_pathogenicity
g8356.t1	I1S1D6|PHI:1754|GzZC069|5518|Fusarium_graminearum|unaffected_pathogenicity	35.56	45	28	1	6	50	4	47	0.0005	39.7	I1S1D6	PHI:1754	GzZC069	5518	Fusarium_graminearum	unaffected_pathogenicity
g8356.t1	G4NEI3|PHI:5663|FZC63|318829|Magnaporthe_oryzae|unaffected_pathogenicity	40.54	37	22	0	5	41	18	54	0.0006	39.7	G4NEI3	PHI:5663	FZC63	318829	Magnaporthe_oryzae	unaffected_pathogenicity
g8356.t1	I1R9I4|PHI:2001|GzZC316|5518|Fusarium_graminearum|unaffected_pathogenicity	44.44	36	20	0	13	48	9	44	0.0006	39.3	I1R9I4	PHI:2001	GzZC316	5518	Fusarium_graminearum	unaffected_pathogenicity
g8356.t1	I1RHY2|PHI:1888|GzZC203|5518|Fusarium_graminearum|unaffected_pathogenicity	44.83	29	16	0	13	41	10	38	0.0007	39.3	I1RHY2	PHI:1888	GzZC203	5518	Fusarium_graminearum	unaffected_pathogenicity
g8356.t1	I1RFG1|PHI:1936|GzZC251|5518|Fusarium_graminearum|unaffected_pathogenicity	30.19	106	53	4	4	88	8	113	0.0007	39.3	I1RFG1	PHI:1936	GzZC251	5518	Fusarium_graminearum	unaffected_pathogenicity
g8356.t1	I1RG47|PHI:1942|GzZC257|5518|Fusarium_graminearum|unaffected_pathogenicity	45.71	35	18	1	14	48	18	51	0.0007	39.3	I1RG47	PHI:1942	GzZC257	5518	Fusarium_graminearum	unaffected_pathogenicity
g8356.t1	I1S6Y8|PHI:1734|GzZC049|5518|Fusarium_graminearum|unaffected_pathogenicity	35.62	73	42	4	11	78	6	78	0.0007	38.5	I1S6Y8	PHI:1734	GzZC049	5518	Fusarium_graminearum	unaffected_pathogenicity
g8356.t1	G4MUB7|PHI:5592|FZC3|318829|Magnaporthe_oryzae|unaffected_pathogenicity	46.67	30	15	1	14	43	182	210	0.0007	39.7	G4MUB7	PHI:5592	FZC3	318829	Magnaporthe_oryzae	unaffected_pathogenicity
g8356.t1	I1RLI4|PHI:1979|GzZC294|5518|Fusarium_graminearum|unaffected_pathogenicity	47.62	42	18	2	13	50	26	67	0.0008	39.3	I1RLI4	PHI:1979	GzZC294	5518	Fusarium_graminearum	unaffected_pathogenicity
g8356.t1	I1RB90|PHI:1983|GzZC298|5518|Fusarium_graminearum|lethal	44.44	36	19	1	14	49	84	118	0.0008	39.3	I1RB90	PHI:1983	GzZC298	5518	Fusarium_graminearum	lethal
g8356.t1	I1RH59|PHI:1925|GzZC240|5518|Fusarium_graminearum|unaffected_pathogenicity	39.47	38	23	0	4	41	18	55	0.0008	39.3	I1RH59	PHI:1925	GzZC240	5518	Fusarium_graminearum	unaffected_pathogenicity
g8356.t1	I1RB67|PHI:1984|GzZC299|5518|Fusarium_graminearum|unaffected_pathogenicity	38.89	36	22	0	9	44	11	46	0.0009	39.3	I1RB67	PHI:1984	GzZC299	5518	Fusarium_graminearum	unaffected_pathogenicity
g8356.t1	Q59M50|PHI:2562|Cwt1|5476|Candida_albicans|reduced_virulence	38.3	47	26	2	3	47	40	85	0.001	38.9	Q59M50	PHI:2562	Cwt1	5476	Candida_albicans	reduced_virulence
g8356.t1	I1RR01|PHI:1963|GzZC278|5518|Fusarium_graminearum|unaffected_pathogenicity	43.75	48	21	4	6	49	27	72	0.001	38.9	I1RR01	PHI:1963	GzZC278	5518	Fusarium_graminearum	unaffected_pathogenicity
g8356.t1	I1RHG6|PHI:1909|GzZC224|5518|Fusarium_graminearum|unaffected_pathogenicity	30	70	48	1	9	78	16	84	0.001	38.9	I1RHG6	PHI:1909	GzZC224	5518	Fusarium_graminearum	unaffected_pathogenicity
g8356.t1	I1R9P3|PHI:1995|GzZC310|5518|Fusarium_graminearum|unaffected_pathogenicity	41.38	29	17	0	14	42	40	68	0.001	38.5	I1R9P3	PHI:1995	GzZC310	5518	Fusarium_graminearum	unaffected_pathogenicity
g8356.t1	G4MWP4|PHI:5624|FZC30|318829|Magnaporthe_oryzae|unaffected_pathogenicity	41.18	34	20	0	8	41	158	191	0.001	38.9	G4MWP4	PHI:5624	FZC30	318829	Magnaporthe_oryzae	unaffected_pathogenicity
g8356.t1	G4MU26|PHI:2203|Transcription_factor|318829|Magnaporthe_oryzae|reduced_virulence	38.46	39	24	0	11	49	13	51	0.001	38.5	G4MU26	PHI:2203	Transcription_factor	318829	Magnaporthe_oryzae	reduced_virulence
g8356.t1	I1RBN6|PHI:1799|GzZC114|5518|Fusarium_graminearum|unaffected_pathogenicity	33.75	80	45	4	5	78	29	106	0.001	38.9	I1RBN6	PHI:1799	GzZC114	5518	Fusarium_graminearum	unaffected_pathogenicity
g8356.t1	I1RRS3|PHI:1816|GzZC131|5518|Fusarium_graminearum|unaffected_pathogenicity	36.84	38	24	0	13	50	63	100	0.001	38.9	I1RRS3	PHI:1816	GzZC131	5518	Fusarium_graminearum	unaffected_pathogenicity
g8356.t1	I1S389|PHI:1781|GzZC096|5518|Fusarium_graminearum|unaffected_pathogenicity	42.5	40	21	1	4	41	14	53	0.001	38.5	I1S389	PHI:1781	GzZC096	5518	Fusarium_graminearum	unaffected_pathogenicity
g8356.t1	G2XED6|PHI:6260|Vdpf|27337|Verticillium_dahliae|reduced_virulence	36.84	38	24	0	13	50	73	110	0.001	38.5	G2XED6	PHI:6260	Vdpf	27337	Verticillium_dahliae	reduced_virulence
g8356.t1	I1RHB3|PHI:1923|GzZC238|5518|Fusarium_graminearum|unaffected_pathogenicity	25.38	130	77	5	4	131	42	153	0.001	38.5	I1RHB3	PHI:1923	GzZC238	5518	Fusarium_graminearum	unaffected_pathogenicity
g8356.t1	I1RJB0|PHI:1880|GzZC195|5518|Fusarium_graminearum|unaffected_pathogenicity	35.42	48	23	1	8	47	34	81	0.001	38.5	I1RJB0	PHI:1880	GzZC195	5518	Fusarium_graminearum	unaffected_pathogenicity
g8356.t1	I1RXE8|PHI:1763|GzZC078|5518|Fusarium_graminearum|unaffected_pathogenicity	48.65	37	17	2	7	42	15	50	0.002	38.5	I1RXE8	PHI:1763	GzZC078	5518	Fusarium_graminearum	unaffected_pathogenicity
g8356.t1	D2E9X1|PHI:2380|DEP6|29001|Alternaria_brassicicola|reduced_virulence__unaffected_pathogenicity	34.15	41	27	0	10	50	12	52	0.002	38.1	D2E9X1	PHI:2380	DEP6	29001	Alternaria_brassicicola	reduced_virulence__unaffected_pathogenicity
g8356.t1	I1S956|PHI:1720|GzZC035|5518|Fusarium_graminearum|unaffected_pathogenicity	40.48	42	24	1	2	43	16	56	0.002	38.1	I1S956	PHI:1720	GzZC035	5518	Fusarium_graminearum	unaffected_pathogenicity
g8356.t1	G4N7V2|PHI:2994__PHI:5604|MGG_06355.6__FZC14|318829|Magnaporthe_oryzae|reduced_virulence__unaffected_pathogenicity	48.57	35	15	2	4	36	22	55	0.002	38.1	G4N7V2	PHI:2994__PHI:5604	MGG_06355.6__FZC14	318829	Magnaporthe_oryzae	reduced_virulence__unaffected_pathogenicity
g8356.t1	I1RJA3|PHI:1881|GzZC196|5518|Fusarium_graminearum|unaffected_pathogenicity	40.62	32	19	0	13	44	23	54	0.002	38.1	I1RJA3	PHI:1881	GzZC196	5518	Fusarium_graminearum	unaffected_pathogenicity
g8356.t1	G4NI99|PHI:5618|FZC26|318829|Magnaporthe_oryzae|unaffected_pathogenicity	27.78	108	70	4	4	104	23	129	0.002	38.1	G4NI99	PHI:5618	FZC26	318829	Magnaporthe_oryzae	unaffected_pathogenicity
g8356.t1	I1R9E5|PHI:1999|GzZC314|5518|Fusarium_graminearum|unaffected_pathogenicity	36.36	44	26	1	6	47	21	64	0.002	38.1	I1R9E5	PHI:1999	GzZC314	5518	Fusarium_graminearum	unaffected_pathogenicity
g8356.t1	I1RVU7|PHI:1789|GzZC104|5518|Fusarium_graminearum|unaffected_pathogenicity	40.43	47	23	2	1	43	182	227	0.002	38.1	I1RVU7	PHI:1789	GzZC104	5518	Fusarium_graminearum	unaffected_pathogenicity
g8356.t1	I1SAE7|PHI:1725|GzZC040|5518|Fusarium_graminearum|unaffected_pathogenicity	42.86	35	20	0	8	42	5	39	0.002	38.1	I1SAE7	PHI:1725	GzZC040	5518	Fusarium_graminearum	unaffected_pathogenicity
g8356.t1	I1RH03|PHI:1898|GzZC213|5518|Fusarium_graminearum|unaffected_pathogenicity	43.33	30	17	0	12	41	4	33	0.002	37.7	I1RH03	PHI:1898	GzZC213	5518	Fusarium_graminearum	unaffected_pathogenicity
g8356.t1	A0ST46|PHI:1050|CTB8|29003|Cercospora_nicotianae|reduced_virulence	35	40	26	0	9	48	21	60	0.002	37.7	A0ST46	PHI:1050	CTB8	29003	Cercospora_nicotianae	reduced_virulence
g8356.t1	I1RIY9|PHI:1981|GzZC296|5518|Fusarium_graminearum|unaffected_pathogenicity	43.75	32	17	1	13	44	11	41	0.002	37.7	I1RIY9	PHI:1981	GzZC296	5518	Fusarium_graminearum	unaffected_pathogenicity
g8356.t1	I1RAP2|PHI:1987|GzZC302|5518|Fusarium_graminearum|reduced_virulence	36.84	38	24	0	13	50	68	105	0.002	37.7	I1RAP2	PHI:1987	GzZC302	5518	Fusarium_graminearum	reduced_virulence
g8356.t1	I1S487|PHI:1750|GzZC065|5518|Fusarium_graminearum|unaffected_pathogenicity	36.84	38	24	0	14	51	10	47	0.002	37.7	I1S487	PHI:1750	GzZC065	5518	Fusarium_graminearum	unaffected_pathogenicity
g8356.t1	I1S1A5|PHI:1755|GzZC070|5518|Fusarium_graminearum|unaffected_pathogenicity	30.61	98	55	4	1	90	1	93	0.003	37.7	I1S1A5	PHI:1755	GzZC070	5518	Fusarium_graminearum	unaffected_pathogenicity
g8356.t1	I1S2U0|PHI:1777|GzZC092|5518|Fusarium_graminearum|unaffected_pathogenicity	30.23	86	52	2	13	91	5	89	0.003	37.7	I1S2U0	PHI:1777	GzZC092	5518	Fusarium_graminearum	unaffected_pathogenicity
g8356.t1	I1RHN1|PHI:1906|GzZC221|5518|Fusarium_graminearum|unaffected_pathogenicity	39.47	38	21	2	6	42	22	58	0.003	37.7	I1RHN1	PHI:1906	GzZC221	5518	Fusarium_graminearum	unaffected_pathogenicity
g8356.t1	G4MSY4|PHI:5590|FZC2|318829|Magnaporthe_oryzae|unaffected_pathogenicity	30.61	49	33	1	1	48	84	132	0.003	37.7	G4MSY4	PHI:5590	FZC2	318829	Magnaporthe_oryzae	unaffected_pathogenicity
g8356.t1	I1RUM5|PHI:1807|GzZC122|5518|Fusarium_graminearum|lethal	37.5	40	25	0	11	50	116	155	0.003	37.4	I1RUM5	PHI:1807	GzZC122	5518	Fusarium_graminearum	lethal
g8356.t1	I1REW1|PHI:1809|GzZC124|5518|Fusarium_graminearum|lethal	38.89	54	31	1	2	53	27	80	0.003	37.4	I1REW1	PHI:1809	GzZC124	5518	Fusarium_graminearum	lethal
g8356.t1	I1RMD1|PHI:1958|GzZC273|5518|Fusarium_graminearum|unaffected_pathogenicity	38.89	36	21	1	14	48	79	114	0.003	37.4	I1RMD1	PHI:1958	GzZC273	5518	Fusarium_graminearum	unaffected_pathogenicity
g8356.t1	G4MM49|PHI:5634|FZC39|318829|Magnaporthe_oryzae|unaffected_pathogenicity	50	32	15	1	5	36	24	54	0.003	37.4	G4MM49	PHI:5634	FZC39	318829	Magnaporthe_oryzae	unaffected_pathogenicity
g8356.t1	G4MKH9|PHI:3310|Mocod1|318829|Magnaporthe_oryzae|reduced_virulence	40.62	32	18	1	13	44	8	38	0.003	37.4	G4MKH9	PHI:3310	Mocod1	318829	Magnaporthe_oryzae	reduced_virulence
g8356.t1	I1RL02|PHI:1867|GzZC182|5518|Fusarium_graminearum|unaffected_pathogenicity	32.61	46	27	1	2	43	27	72	0.004	37	I1RL02	PHI:1867	GzZC182	5518	Fusarium_graminearum	unaffected_pathogenicity
g8356.t1	I1RFD7|PHI:1969|GzZC284|5518|Fusarium_graminearum|unaffected_pathogenicity	29.03	62	41	1	13	74	9	67	0.004	37	I1RFD7	PHI:1969	GzZC284	5518	Fusarium_graminearum	unaffected_pathogenicity
g8356.t1	Q0WXM3|PHI:734|FOW2|5507|Fusarium_oxysporum|loss_of_pathogenicity	34.09	44	27	1	2	43	110	153	0.004	37	Q0WXM3	PHI:734	FOW2	5507	Fusarium_oxysporum	loss_of_pathogenicity
g8356.t1	G4N1K5|PHI:5641|FZC44|318829|Magnaporthe_oryzae|unaffected_pathogenicity	38.46	52	20	2	4	47	20	67	0.005	37	G4N1K5	PHI:5641	FZC44	318829	Magnaporthe_oryzae	unaffected_pathogenicity
g8160.t1	I1RKU0|PHI:1087|FGSG_04510|5518|Fusarium_graminearum|unaffected_pathogenicity	30.45	335	185	13	64	393	39	330	1e-28	112	I1RKU0	PHI:1087	FGSG_04510	5518	Fusarium_graminearum	unaffected_pathogenicity
g924.t1	I1RQU8|PHI:1714|GzZC029|5518|Fusarium_graminearum|lethal	23.9	272	187	5	286	541	292	559	6e-15	75.9	I1RQU8	PHI:1714	GzZC029	5518	Fusarium_graminearum	lethal
g924.t1	I1RF14|PHI:1808|GzZC123|5518|Fusarium_graminearum|unaffected_pathogenicity	26.43	314	186	11	54	351	108	392	4e-11	62.8	I1RF14	PHI:1808	GzZC123	5518	Fusarium_graminearum	unaffected_pathogenicity
g924.t1	I1RVT7|PHI:1790|GzZC105|5518|Fusarium_graminearum|lethal	20.48	332	236	7	254	563	532	857	1e-09	58.9	I1RVT7	PHI:1790	GzZC105	5518	Fusarium_graminearum	lethal
g924.t1	G4NFM3|PHI:5609|FZC18|318829|Magnaporthe_oryzae|unaffected_pathogenicity	25	192	121	5	122	305	245	421	0.0001	43.1	G4NFM3	PHI:5609	FZC18	318829	Magnaporthe_oryzae	unaffected_pathogenicity
g924.t1	I1RQT6|PHI:1965|GzZC280|5518|Fusarium_graminearum|unaffected_pathogenicity	20.51	356	221	8	30	342	110	446	0.0002	42	I1RQT6	PHI:1965	GzZC280	5518	Fusarium_graminearum	unaffected_pathogenicity
g924.t1	I1RBN6|PHI:1799|GzZC114|5518|Fusarium_graminearum|unaffected_pathogenicity	28.81	59	42	0	284	342	382	440	0.002	38.5	I1RBN6	PHI:1799	GzZC114	5518	Fusarium_graminearum	unaffected_pathogenicity
g924.t1	Q0WXM3|PHI:734|FOW2|5507|Fusarium_oxysporum|loss_of_pathogenicity	20	175	130	3	173	342	265	434	0.004	37.7	Q0WXM3	PHI:734	FOW2	5507	Fusarium_oxysporum	loss_of_pathogenicity
g5468.t1	Q00903|PHI:24|Avenacinase_gene|29850|Gaeumannomyces_graminis|loss_of_pathogenicity__unaffected_pathogenicity	43.97	821	390	17	10	794	7	793	0	593	Q00903	PHI:24	Avenacinase_gene	29850	Gaeumannomyces_graminis	loss_of_pathogenicity__unaffected_pathogenicity
g5468.t1	Q4USG7|PHI:3282|NagZ|339|Xanthomonas_campestris|reduced_virulence	26.87	201	128	7	97	285	57	250	0.0002	41.6	Q4USG7	PHI:3282	NagZ	339	Xanthomonas_campestris	reduced_virulence
g13309.t1	G4N402|PHI:2107|Zinc-regulated_transporter_2|318829|Magnaporthe_oryzae|reduced_virulence__unaffected_pathogenicity	54.81	405	128	5	57	406	195	599	4e-145	427	G4N402	PHI:2107	Zinc-regulated_transporter_2	318829	Magnaporthe_oryzae	reduced_virulence__unaffected_pathogenicity
g13309.t1	Q6IZ78|PHI:3908|ZrfA|746128|Aspergillus_fumigatus|loss_of_pathogenicity__reduced_virulence	34.18	354	200	10	67	406	25	359	2e-53	182	Q6IZ78	PHI:3908	ZrfA	746128	Aspergillus_fumigatus	loss_of_pathogenicity__reduced_virulence
g13309.t1	Q6IZ77|PHI:3909|ZrfB|746128|Aspergillus_fumigatus|reduced_virulence__loss_of_pathogenicity	35.76	316	185	8	60	372	19	319	3e-48	168	Q6IZ77	PHI:3909	ZrfB	746128	Aspergillus_fumigatus	reduced_virulence__loss_of_pathogenicity
g13309.t1	D3W9Z8|PHI:3907|ZrfC|746128|Aspergillus_fumigatus|loss_of_pathogenicity__reduced_virulence	30.64	346	210	7	72	406	196	522	7e-41	150	D3W9Z8	PHI:3907	ZrfC	746128	Aspergillus_fumigatus	loss_of_pathogenicity__reduced_virulence
g871.t1	I1RA39|PHI:1205|(Sc_CDC15)|5518|Fusarium_graminearum|reduced_virulence	24.63	134	79	3	55	187	194	306	0.0009	37.7	I1RA39	PHI:1205	(Sc_CDC15)	5518	Fusarium_graminearum	reduced_virulence
g14968.t1	T2C913|PHI:3225|Ndo1|36651|Penicillium_digitatum|unaffected_pathogenicity	65.93	405	135	1	3	407	2	403	0	598	T2C913	PHI:3225	Ndo1	36651	Penicillium_digitatum	unaffected_pathogenicity
g14968.t1	Q8Y0J2|PHI:5271|fabG1|305|Ralstonia_solanacearum|lethal	28.12	192	130	5	414	598	11	201	8e-11	60.8	Q8Y0J2	PHI:5271	fabG1	305	Ralstonia_solanacearum	lethal
g14968.t1	Q0UDE7|PHI:2247|Sch1|13684|Parastagonospora_nodorum|unaffected_pathogenicity	26.57	207	139	6	406	603	34	236	4e-10	59.3	Q0UDE7	PHI:2247	Sch1	13684	Parastagonospora_nodorum	unaffected_pathogenicity
g14968.t1	D2SZX7|PHI:2837|OXI1|5016|Cochliobolus_heterostrophus|reduced_virulence	31.54	130	88	1	462	591	42	170	5e-08	52	D2SZX7	PHI:2837	OXI1	5016	Cochliobolus_heterostrophus	reduced_virulence
g14968.t1	Q12634|PHI:685__PHI:2022|BUF__BUF1|318829|Magnaporthe_oryzae|loss_of_pathogenicity	24.87	189	135	3	421	603	40	227	7e-08	52.4	Q12634	PHI:685__PHI:2022	BUF__BUF1	318829	Magnaporthe_oryzae	loss_of_pathogenicity
g14968.t1	G4MZY1|PHI:2034|MFP1|318829|Magnaporthe_oryzae|reduced_virulence	24.88	209	146	6	414	619	318	518	5e-07	50.4	G4MZY1	PHI:2034	MFP1	318829	Magnaporthe_oryzae	reduced_virulence
g14968.t1	G4NES9|PHI:784|MGG_00056|318829|Magnaporthe_oryzae|reduced_virulence	30.22	139	81	6	462	589	80	213	2e-06	47.8	G4NES9	PHI:784	MGG_00056	318829	Magnaporthe_oryzae	reduced_virulence
g14968.t1	C3JXE9|PHI:2836|RED3|5016|Cochliobolus_heterostrophus|reduced_virulence	26.55	113	81	2	462	573	74	185	5e-06	45.8	C3JXE9	PHI:2836	RED3	5016	Cochliobolus_heterostrophus	reduced_virulence
g14968.t1	G4N1P8|PHI:5440|ABA4|318829|Magnaporthe_oryzae|reduced_virulence	23.46	179	125	6	421	589	33	209	9e-06	45.8	G4N1P8	PHI:5440	ABA4	318829	Magnaporthe_oryzae	reduced_virulence
g14968.t1	P87025|PHI:59|THR1|5462|Colletotrichum_lagenarium|reduced_virulence	25.26	190	133	4	421	603	40	227	3e-05	43.9	P87025	PHI:59	THR1	5462	Colletotrichum_lagenarium	reduced_virulence
g13342.t1	Q59MV9|PHI:500|YHB1|5476|Candida_albicans|reduced_virulence	30.56	108	56	4	499	601	263	356	0.001	39.3	Q59MV9	PHI:500	YHB1	5476	Candida_albicans	reduced_virulence
g7474.t1	Q4IQT8|PHI:1618|GzFET5|5518|Fusarium_graminearum|unaffected_pathogenicity	26.92	208	138	3	24	227	7	204	1e-19	86.3	Q4IQT8	PHI:1618	GzFET5	5518	Fusarium_graminearum	unaffected_pathogenicity
g596.t1	A0A095EN78|PHI:4555|URE1|552467|Cryptococcus_gattii|reduced_virulence	61.43	840	307	7	66	900	6	833	0	1061	A0A095EN78	PHI:4555	URE1	552467	Cryptococcus_gattii	reduced_virulence
g596.t1	O13465|PHI:194|URE1|5207|Cryptococcus_neoformans|reduced_virulence	61.19	840	309	7	66	900	6	833	0	1056	O13465	PHI:194	URE1	5207	Cryptococcus_neoformans	reduced_virulence
g596.t1	I1S1M0|PHI:1829|GzZC144|5518|Fusarium_graminearum|lethal	55.39	825	305	6	66	888	6	769	0	947	I1S1M0	PHI:1829	GzZC144	5518	Fusarium_graminearum	lethal
g596.t1	P69996|PHI:3145|urease|210|Helicobacter_pylori|reduced_virulence	57.94	573	232	4	331	900	3	569	0	674	P69996	PHI:3145	urease	210	Helicobacter_pylori	reduced_virulence
g8358.t1	Q9Y7G8|PHI:407|PBC1|76659|Pyrenopeziza_brassicae|loss_of_pathogenicity	30.51	118	63	4	13	119	17	126	0.0002	39.3	Q9Y7G8	PHI:407	PBC1	76659	Pyrenopeziza_brassicae	loss_of_pathogenicity
g8358.t1	Q00298|PHI:69|CUTA|40559|Botrytis_cinerea|unaffected_pathogenicity	53.57	28	13	0	92	119	98	125	0.0008	37.4	Q00298	PHI:69	CUTA	40559	Botrytis_cinerea	unaffected_pathogenicity
g11700.t1	V5XZS6|PHI:4194|AKT7|5599|Alternaria_alternata|reduced_virulence__increased_virulence_(hypervirulence)	26.73	505	314	16	6	489	13	482	6e-37	140	V5XZS6	PHI:4194	AKT7	5599	Alternaria_alternata	reduced_virulence__increased_virulence_(hypervirulence)
g11700.t1	Q6WP49|PHI:438|BcBOT1_(CND5)|40559|Botrytis_cinerea|reduced_virulence	25.72	521	329	19	11	508	20	505	2e-35	136	Q6WP49	PHI:438	BcBOT1_(CND5)	40559	Botrytis_cinerea	reduced_virulence
g11700.t1	G2X6V8|PHI:6331|VdCYP1|27337|Verticillium_dahliae|loss_of_pathogenicity	26.2	500	306	20	7	489	1	454	5e-29	117	G2X6V8	PHI:6331	VdCYP1	27337	Verticillium_dahliae	loss_of_pathogenicity
g11700.t1	E2EAF6|PHI:2357|CYP52X1|176275|Beauveria_bassiana|reduced_virulence	36.27	193	91	10	305	481	320	496	1e-16	80.5	E2EAF6	PHI:2357	CYP52X1	176275	Beauveria_bassiana	reduced_virulence
g11700.t1	A4ULI5|PHI:839|erg11/cyp51|1047171|Zymoseptoria_tritici|chemistry_target:_resistance_to_chemical	25.75	233	150	6	277	486	278	510	5e-14	72	A4ULI5	PHI:839	erg11/cyp51	1047171	Zymoseptoria_tritici	chemistry_target:_resistance_to_chemical
g11700.t1	A4ULI6|PHI:840|erg11/cyp51|1047171|Zymoseptoria_tritici|chemistry_target:_resistance_to_chemical	25.96	235	149	7	277	486	278	512	1e-13	70.9	A4ULI6	PHI:840	erg11/cyp51	1047171	Zymoseptoria_tritici	chemistry_target:_resistance_to_chemical
g11700.t1	B6E225|PHI:1155__PHI:1156|cyp51/erg11|1047171|Zymoseptoria_tritici|chemistry_target:_resistance_to_chemical	25.75	233	150	6	277	486	254	486	2e-13	70.1	B6E225	PHI:1155__PHI:1156	cyp51/erg11	1047171	Zymoseptoria_tritici	chemistry_target:_resistance_to_chemical
g11700.t1	B6E221|PHI:1150|cyp51/erg11|1047171|Zymoseptoria_tritici|chemistry_target:_resistance_to_chemical	25.96	235	149	7	277	486	254	488	4e-13	68.9	B6E221	PHI:1150	cyp51/erg11	1047171	Zymoseptoria_tritici	chemistry_target:_resistance_to_chemical
g11700.t1	A4ULJ2|PHI:846|erg11/cyp51|1047171|Zymoseptoria_tritici|chemistry_target:_resistance_to_chemical	25.32	233	151	6	277	486	278	510	4e-13	68.9	A4ULJ2	PHI:846	erg11/cyp51	1047171	Zymoseptoria_tritici	chemistry_target:_resistance_to_chemical
g11700.t1	B6E227|PHI:1157__PHI:1158|cyp51/erg11|1047171|Zymoseptoria_tritici|chemistry_target:_resistance_to_chemical	25.32	233	151	6	277	486	254	486	4e-13	68.9	B6E227	PHI:1157__PHI:1158	cyp51/erg11	1047171	Zymoseptoria_tritici	chemistry_target:_resistance_to_chemical
g11700.t1	A4ULI9|PHI:843|erg11/cyp51|1047171|Zymoseptoria_tritici|chemistry_target:_resistance_to_chemical	25.91	220	143	5	277	476	278	497	5e-13	68.9	A4ULI9	PHI:843	erg11/cyp51	1047171	Zymoseptoria_tritici	chemistry_target:_resistance_to_chemical
g11700.t1	A4ULI8|PHI:842|erg11/cyp51|1047171|Zymoseptoria_tritici|chemistry_target:_resistance_to_chemical	25.96	235	149	7	277	486	278	512	5e-13	68.9	A4ULI8	PHI:842	erg11/cyp51	1047171	Zymoseptoria_tritici	chemistry_target:_resistance_to_chemical
g11700.t1	A4ULJ1|PHI:845|erg11/cyp51|1047171|Zymoseptoria_tritici|chemistry_target:_resistance_to_chemical	25.53	235	150	7	277	486	278	512	5e-13	68.6	A4ULJ1	PHI:845	erg11/cyp51	1047171	Zymoseptoria_tritici	chemistry_target:_resistance_to_chemical
g11700.t1	B6E222|PHI:1154|cyp51/erg11|1047171|Zymoseptoria_tritici|chemistry_target:_resistance_to_chemical	25.96	235	149	7	277	486	254	488	1e-12	67.8	B6E222	PHI:1154	cyp51/erg11	1047171	Zymoseptoria_tritici	chemistry_target:_resistance_to_chemical
g11700.t1	A4ULI4|PHI:838|erg11/cyp51|1047171|Zymoseptoria_tritici|chemistry_target:_sensitivity_to_chemical	25.96	235	149	7	277	486	278	512	1e-12	67.8	A4ULI4	PHI:838	erg11/cyp51	1047171	Zymoseptoria_tritici	chemistry_target:_sensitivity_to_chemical
g11700.t1	A4ULI7|PHI:841|erg11/cyp51|1047171|Zymoseptoria_tritici|chemistry_target:_resistance_to_chemical	25.96	235	149	7	277	486	278	512	1e-12	67.8	A4ULI7	PHI:841	erg11/cyp51	1047171	Zymoseptoria_tritici	chemistry_target:_resistance_to_chemical
g11700.t1	B6E218|PHI:1149__PHI:1151|cyp51/erg11|1047171|Zymoseptoria_tritici|chemistry_target:_resistance_to_chemical	25.96	235	149	7	277	486	254	488	1e-12	67.4	B6E218	PHI:1149__PHI:1151	cyp51/erg11	1047171	Zymoseptoria_tritici	chemistry_target:_resistance_to_chemical
g11700.t1	B6E223|PHI:1152__PHI:1153|cyp51/erg11|1047171|Zymoseptoria_tritici|chemistry_target:_resistance_to_chemical	25.53	235	150	7	277	486	254	488	2e-12	67	B6E223	PHI:1152__PHI:1153	cyp51/erg11	1047171	Zymoseptoria_tritici	chemistry_target:_resistance_to_chemical
g11700.t1	A4ULJ0|PHI:844|erg11/cyp51|1047171|Zymoseptoria_tritici|chemistry_target:_resistance_to_chemical	25.32	237	148	7	277	486	278	512	2e-12	67	A4ULJ0	PHI:844	erg11/cyp51	1047171	Zymoseptoria_tritici	chemistry_target:_resistance_to_chemical
g11700.t1	I1RBR4|PHI:2908|Cyp51B|5518|Fusarium_graminearum|unaffected_pathogenicity__reduced_virulence	21.16	241	170	6	255	480	256	491	2e-11	63.9	I1RBR4	PHI:2908	Cyp51B	5518	Fusarium_graminearum	unaffected_pathogenicity__reduced_virulence
g11700.t1	Q4QGX0|PHI:3258|C14DM|5664|Leishmania_major|reduced_virulence	23.2	250	162	8	270	512	250	476	2e-11	63.5	Q4QGX0	PHI:3258	C14DM	5664	Leishmania_major	reduced_virulence
g11700.t1	A0A0B5J4U6|PHI:4609|BxCYP33D3|6326|Bursaphelenchus_xylophilus|reduced_virulence	29.12	182	108	6	310	486	308	473	4e-11	62.8	A0A0B5J4U6	PHI:4609	BxCYP33D3	6326	Bursaphelenchus_xylophilus	reduced_virulence
g11700.t1	I6YDU0|PHI:2907|Cyp51A|5518|Fusarium_graminearum|unaffected_pathogenicity__reduced_virulence	24.58	236	148	6	279	492	260	487	7e-11	62	I6YDU0	PHI:2907	Cyp51A	5518	Fusarium_graminearum	unaffected_pathogenicity__reduced_virulence
g11700.t1	I1RIP4|PHI:3038|FgERG5B|5518|Fusarium_graminearum|reduced_virulence	25.77	194	124	6	295	485	326	502	5e-10	59.3	I1RIP4	PHI:3038	FgERG5B	5518	Fusarium_graminearum	reduced_virulence
g11700.t1	A0A0B5JJZ6|PHI:4608|BxCYP33C4|6326|Bursaphelenchus_xylophilus|reduced_virulence	25.47	267	159	9	262	508	171	417	6e-10	58.9	A0A0B5JJZ6	PHI:4608	BxCYP33C4	6326	Bursaphelenchus_xylophilus	reduced_virulence
g11700.t1	Q4WNT5|PHI:2534|ERG11A|746128|Aspergillus_fumigatus|loss_of_pathogenicity__lethal__unaffected_pathogenicity	23.98	221	152	4	270	476	253	471	1e-09	58.2	Q4WNT5	PHI:2534	ERG11A	746128	Aspergillus_fumigatus	loss_of_pathogenicity__lethal__unaffected_pathogenicity
g11700.t1	I1S2M5|PHI:2909|Cyp51C|5518|Fusarium_graminearum|reduced_virulence__unaffected_pathogenicity	22.36	246	172	7	273	502	259	501	1e-09	57.8	I1S2M5	PHI:2909	Cyp51C	5518	Fusarium_graminearum	reduced_virulence__unaffected_pathogenicity
g11700.t1	I1R980|PHI:2393|Related_to_O-methylsterigmatocystin_oxidoreductase|5518|Fusarium_graminearum|increased_virulence_(hypervirulence)	24.64	207	133	6	282	483	204	392	3e-09	56.6	I1R980	PHI:2393	Related_to_O-methylsterigmatocystin_oxidoreductase	5518	Fusarium_graminearum	increased_virulence_(hypervirulence)
g11700.t1	I1RE80|PHI:3037|FgERG5A|5518|Fusarium_graminearum|reduced_virulence	25	176	117	4	297	469	328	491	4e-09	56.6	I1RE80	PHI:3037	FgERG5A	5518	Fusarium_graminearum	reduced_virulence
g11700.t1	G4MRP8|PHI:2190|MoCYP51A|318829|Magnaporthe_oryzae|reduced_virulence	23.38	231	159	6	290	510	284	506	9e-09	55.1	G4MRP8	PHI:2190	MoCYP51A	318829	Magnaporthe_oryzae	reduced_virulence
g11700.t1	G4MZG5|PHI:2191|MoCYP51B|318829|Magnaporthe_oryzae|unaffected_pathogenicity	21.3	230	152	5	273	480	270	492	2e-08	54.3	G4MZG5	PHI:2191	MoCYP51B	318829	Magnaporthe_oryzae	unaffected_pathogenicity
g11700.t1	E9QY26|PHI:2535|ERG11B|746128|Aspergillus_fumigatus|unaffected_pathogenicity__lethal__loss_of_pathogenicity	24.88	213	139	8	278	476	275	480	5e-08	52.8	E9QY26	PHI:2535	ERG11B	746128	Aspergillus_fumigatus	unaffected_pathogenicity__lethal__loss_of_pathogenicity
g11700.t1	A0A0B5JGW8|PHI:4607|BxCYP33C9|6326|Bursaphelenchus_xylophilus|reduced_virulence	26.34	262	154	9	264	509	259	497	2e-07	50.8	A0A0B5JGW8	PHI:4607	BxCYP33C9	6326	Bursaphelenchus_xylophilus	reduced_virulence
g9052.t1	I1RD96|PHI:3984|FGSG_01588_(Sc_gpi7)|5518|Fusarium_graminearum|unaffected_pathogenicity	35.88	131	60	5	289	405	440	560	2e-07	52.4	I1RD96	PHI:3984	FGSG_01588_(Sc_gpi7)	5518	Fusarium_graminearum	unaffected_pathogenicity
g9052.t1	I1RX03|PHI:3985|FGSG_08844_(Sc_gpi7)|5518|Fusarium_graminearum|unaffected_pathogenicity	31.22	189	72	10	290	437	441	612	1e-06	49.7	I1RX03	PHI:3985	FGSG_08844_(Sc_gpi7)	5518	Fusarium_graminearum	unaffected_pathogenicity
g9277.t1	B0LLU1|PHI:1134|ipa|5022|Leptosphaeria_maculans|increased_virulence_(hypervirulence)	41.79	694	392	9	10	696	5	693	0	554	B0LLU1	PHI:1134	ipa	5022	Leptosphaeria_maculans	increased_virulence_(hypervirulence)
g7448.t1	G4MXJ4|PHI:2145|MoSSADH|318829|Magnaporthe_oryzae|loss_of_pathogenicity	32.25	493	306	13	50	528	31	509	2e-52	187	G4MXJ4	PHI:2145	MoSSADH	318829	Magnaporthe_oryzae	loss_of_pathogenicity
g7448.t1	Q0V515|PHI:3914|Sdh1|13684|Parastagonospora_nodorum|reduced_virulence	31.1	463	289	12	73	528	25	464	3e-52	186	Q0V515	PHI:3914	Sdh1	13684	Parastagonospora_nodorum	reduced_virulence
g5650.t1	I1RHI8|PHI:6121|FGSG_03243|5518|Fusarium_graminearum|reduced_virulence	28.78	490	284	20	66	523	47	503	3e-35	137	I1RHI8	PHI:6121	FGSG_03243	5518	Fusarium_graminearum	reduced_virulence
g5650.t1	G4NGA7|PHI:2032|VTL1|318829|Magnaporthe_oryzae|unaffected_pathogenicity	29.11	481	260	21	69	515	49	482	2e-34	134	G4NGA7	PHI:2032	VTL1	318829	Magnaporthe_oryzae	unaffected_pathogenicity
g5650.t1	Q5XTQ4|PHI:541|LIP1|40559|Botrytis_cinerea|unaffected_pathogenicity	28.76	525	309	23	62	544	54	555	5e-34	133	Q5XTQ4	PHI:541	LIP1	40559	Botrytis_cinerea	unaffected_pathogenicity
g15696.t1	I1RWG2|PHI:1242|FGSG_08631|5518|Fusarium_graminearum|unaffected_pathogenicity	67.54	459	110	8	22	477	1	423	0	572	I1RWG2	PHI:1242	FGSG_08631	5518	Fusarium_graminearum	unaffected_pathogenicity
g15696.t1	I1RZ37|PHI:1237|FGSG_09660|5518|Fusarium_graminearum|lethal	36.36	220	129	4	16	227	919	1135	6e-41	156	I1RZ37	PHI:1237	FGSG_09660	5518	Fusarium_graminearum	lethal
g15696.t1	Q4WVG0|PHI:5065|pkcA|746128|Aspergillus_fumigatus|unaffected_pathogenicity	35.91	220	130	4	16	227	858	1074	3e-40	154	Q4WVG0	PHI:5065	pkcA	746128	Aspergillus_fumigatus	unaffected_pathogenicity
g15696.t1	L7JE74|PHI:3132|Mosch9|318829|Magnaporthe_oryzae|reduced_virulence	35.94	217	131	6	16	227	575	788	1e-36	142	L7JE74	PHI:3132	Mosch9	318829	Magnaporthe_oryzae	reduced_virulence
g15696.t1	I1RP88|PHI:1226|FGSG_05845|5518|Fusarium_graminearum|lethal	35.4	226	128	6	16	230	360	578	3e-35	136	I1RP88	PHI:1226	FGSG_05845	5518	Fusarium_graminearum	lethal
g15696.t1	Q75T36|PHI:341|CPK1|5462|Colletotrichum_lagenarium|loss_of_pathogenicity	37.2	207	118	7	16	216	281	481	3e-34	132	Q75T36	PHI:341	CPK1	5462	Colletotrichum_lagenarium	loss_of_pathogenicity
g15696.t1	O42793|PHI:146|CT-PKAC|5466|Colletotrichum_trifolii|loss_of_pathogenicity	37.2	207	118	7	16	216	293	493	5e-34	131	O42793	PHI:146	CT-PKAC	5466	Colletotrichum_trifolii	loss_of_pathogenicity
g15696.t1	Q5AHG6|PHI:2557|CaSch9p|5476|Candida_albicans|reduced_virulence	35.27	224	134	6	16	230	469	690	7e-34	133	Q5AHG6	PHI:2557	CaSch9p	5476	Candida_albicans	reduced_virulence
g15696.t1	G4N7T3|PHI:2162|CPKA|318829|Magnaporthe_oryzae|reduced_virulence	36.71	207	119	7	16	216	302	502	8e-34	131	G4N7T3	PHI:2162	CPKA	318829	Magnaporthe_oryzae	reduced_virulence
g15696.t1	Q01143|PHI:36|CPKA|318829|Magnaporthe_oryzae|loss_of_pathogenicity	36.71	207	119	7	16	216	302	502	1e-33	130	Q01143	PHI:36	CPKA	318829	Magnaporthe_oryzae	loss_of_pathogenicity
g15696.t1	Q8NKF8|PHI:376|SCH9|5207|Cryptococcus_neoformans|reduced_virulence	33.33	240	136	6	16	233	317	554	2e-33	131	Q8NKF8	PHI:376	SCH9	5207	Cryptococcus_neoformans	reduced_virulence
g15696.t1	Q8J129|PHI:371|PKAC1|746128|Aspergillus_fumigatus|reduced_virulence	36.71	207	119	6	16	216	265	465	2e-33	129	Q8J129	PHI:371	PKAC1	746128	Aspergillus_fumigatus	reduced_virulence
g15696.t1	G4YTW4|PHI:3013|PsMPK7|67593|Phytophthora_sojae|reduced_virulence	30.5	259	161	6	16	260	591	844	2e-33	132	G4YTW4	PHI:3013	PsMPK7	67593	Phytophthora_sojae	reduced_virulence
g15696.t1	I1RSW5|PHI:1199__PHI:3087|(Sc_Tpk2)__CPK1|5518|Fusarium_graminearum|reduced_virulence__loss_of_pathogenicity	36.71	207	119	7	16	216	353	553	3e-33	130	I1RSW5	PHI:1199__PHI:3087	(Sc_Tpk2)__CPK1	5518	Fusarium_graminearum	reduced_virulence__loss_of_pathogenicity
g15696.t1	C0H5W3|PHI:2370|bcpka1|40559|Botrytis_cinerea|reduced_virulence	35.27	207	122	6	16	216	250	450	4e-33	129	C0H5W3	PHI:2370	bcpka1	40559	Botrytis_cinerea	reduced_virulence
g15696.t1	B0LW64|PHI:2317|aapk1|5599|Alternaria_alternata|reduced_virulence	35.27	207	122	6	16	216	254	454	8e-33	127	B0LW64	PHI:2317	aapk1	5599	Alternaria_alternata	reduced_virulence
g15696.t1	I1RAE5|PHI:1208__PHI:3131|(Sc_Sch9)__FgSCH9|5518|Fusarium_graminearum|reduced_virulence	34.56	217	134	6	16	227	567	780	1e-32	130	I1RAE5	PHI:1208__PHI:3131	(Sc_Sch9)__FgSCH9	5518	Fusarium_graminearum	reduced_virulence
g15696.t1	Q99079|PHI:100|ADR1|5270|Ustilago_maydis|loss_of_pathogenicity	36.67	210	118	7	16	217	166	368	1e-32	126	Q99079	PHI:100	ADR1	5270	Ustilago_maydis	loss_of_pathogenicity
g15696.t1	F9X6J7|PHI:1044|MgTpk2|1047171|Zymoseptoria_tritici|reduced_virulence	35.27	207	122	6	16	216	224	424	2e-32	126	F9X6J7	PHI:1044	MgTpk2	1047171	Zymoseptoria_tritici	reduced_virulence
g15696.t1	I1RAE2|PHI:1241|FGSG_00469|5518|Fusarium_graminearum|unaffected_pathogenicity	35.24	210	122	6	16	216	245	449	3e-32	126	I1RAE2	PHI:1241	FGSG_00469	5518	Fusarium_graminearum	unaffected_pathogenicity
g15696.t1	Q9HFW0|PHI:227|PKA1|5207|Cryptococcus_neoformans|reduced_virulence__loss_of_pathogenicity	36.36	209	118	8	16	216	277	478	1e-31	124	Q9HFW0	PHI:227	PKA1	5207	Cryptococcus_neoformans	reduced_virulence__loss_of_pathogenicity
g15696.t1	I1RKH9|PHI:1177|nrc-2|5518|Fusarium_graminearum|reduced_virulence	33.05	236	121	8	16	216	318	551	6e-31	123	I1RKH9	PHI:1177	nrc-2	5518	Fusarium_graminearum	reduced_virulence
g15696.t1	Q5K2R7|PHI:393|CpCOT1|5111|Claviceps_purpurea|loss_of_pathogenicity	30.92	262	126	8	16	227	350	606	4e-30	121	Q5K2R7	PHI:393	CpCOT1	5111	Claviceps_purpurea	loss_of_pathogenicity
g15696.t1	Q8NIK9|PHI:370|PKA2|5207|Cryptococcus_neoformans|reduced_virulence	32.68	205	129	5	16	216	302	501	5e-29	117	Q8NIK9	PHI:370	PKA2	5207	Cryptococcus_neoformans	reduced_virulence
g15696.t1	Q9P932|PHI:428|TPK2|5476|Candida_albicans|reduced_virulence	33.82	207	124	6	16	216	175	374	5e-29	115	Q9P932	PHI:428	TPK2	5476	Candida_albicans	reduced_virulence
g15696.t1	I1RC85|PHI:1204|(Sc_Cbk1)|5518|Fusarium_graminearum|reduced_virulence	30.77	260	117	8	16	227	334	578	2e-28	116	I1RC85	PHI:1204	(Sc_Cbk1)	5518	Fusarium_graminearum	reduced_virulence
g15696.t1	Q5AP71|PHI:427|TPK1|5476|Candida_albicans|unaffected_pathogenicity	31.55	206	130	5	16	216	167	366	8e-28	112	Q5AP71	PHI:427	TPK1	5476	Candida_albicans	unaffected_pathogenicity
g15696.t1	O59918|PHI:158|UKC1|5270|Ustilago_maydis|reduced_virulence	29.67	273	132	8	16	232	283	551	1e-26	110	O59918	PHI:158	UKC1	5270	Ustilago_maydis	reduced_virulence
g15696.t1	I1RWQ0|PHI:1240__PHI:3088|FGSG_08729__CPK2|5518|Fusarium_graminearum|unaffected_pathogenicity__loss_of_pathogenicity	33.18	211	126	7	16	213	143	351	3e-25	104	I1RWQ0	PHI:1240__PHI:3088	FGSG_08729__CPK2	5518	Fusarium_graminearum	unaffected_pathogenicity__loss_of_pathogenicity
g15696.t1	I1S1V3|PHI:1238|FGSG_10725|5518|Fusarium_graminearum|lethal	30.29	208	119	5	16	202	314	516	5e-23	100	I1S1V3	PHI:1238	FGSG_10725	5518	Fusarium_graminearum	lethal
g15696.t1	Q8NJW8|PHI:515|UKB1|5270|Ustilago_maydis|reduced_virulence	26.76	284	144	6	16	241	499	776	4e-22	97.8	Q8NJW8	PHI:515	UKB1	5270	Ustilago_maydis	reduced_virulence
g15696.t1	I1RSK0|PHI:1257|FGSG_07121|5518|Fusarium_graminearum|unaffected_pathogenicity	33.33	195	107	7	16	194	362	549	5e-22	97.1	I1RSK0	PHI:1257	FGSG_07121	5518	Fusarium_graminearum	unaffected_pathogenicity
g15696.t1	I1RS33|PHI:1250|FGSG_06940|5518|Fusarium_graminearum|unaffected_pathogenicity	31.71	205	128	6	36	233	253	452	6e-22	96.7	I1RS33	PHI:1250	FGSG_06940	5518	Fusarium_graminearum	unaffected_pathogenicity
g15696.t1	I1RCF7|PHI:1220|FGSG_01271|5518|Fusarium_graminearum|lethal	32.21	149	93	3	6	146	104	252	8e-22	96.7	I1RCF7	PHI:1220	FGSG_01271	5518	Fusarium_graminearum	lethal
g15696.t1	I1RFC7|PHI:1239|FGSG_02399|5518|Fusarium_graminearum|unaffected_pathogenicity	40.91	132	66	4	17	139	180	308	2e-21	93.2	I1RFC7	PHI:1239	FGSG_02399	5518	Fusarium_graminearum	unaffected_pathogenicity
g15696.t1	V6RFV4|PHI:1230|FGSG_06959|5518|Fusarium_graminearum|lethal	31	200	125	6	4	197	184	376	3e-21	93.2	V6RFV4	PHI:1230	FGSG_06959	5518	Fusarium_graminearum	lethal
g15696.t1	Q5K995|PHI:360|KIN1|5207|Cryptococcus_neoformans|reduced_virulence	28.52	256	158	8	16	253	233	481	4e-21	94.7	Q5K995	PHI:360	KIN1	5207	Cryptococcus_neoformans	reduced_virulence
g15696.t1	J9VH94|PHI:2955|PKH2-02|5207|Cryptococcus_neoformans|loss_of_pathogenicity	31.34	201	119	6	16	205	617	809	2e-20	92.8	J9VH94	PHI:2955	PKH2-02	5207	Cryptococcus_neoformans	loss_of_pathogenicity
g15696.t1	Q6IWN3|PHI:528|CLA4|5270|Ustilago_maydis|loss_of_pathogenicity	33.14	175	104	4	16	179	626	798	2e-20	92.4	Q6IWN3	PHI:528	CLA4	5270	Ustilago_maydis	loss_of_pathogenicity
g15696.t1	E5ADK1|PHI:4169|LmSNF1|5022|Leptosphaeria_maculans|loss_of_pathogenicity	31.35	185	118	4	4	184	125	304	2e-20	92.4	E5ADK1	PHI:4169	LmSNF1	5022	Leptosphaeria_maculans	loss_of_pathogenicity
g15696.t1	G4NDR3|PHI:777|MGG_00883|318829|Magnaporthe_oryzae|loss_of_pathogenicity	28.86	201	130	6	6	196	1309	1506	3e-20	92	G4NDR3	PHI:777	MGG_00883	318829	Magnaporthe_oryzae	loss_of_pathogenicity
g15696.t1	Q7Z8E9|PHI:518|MST20|318829|Magnaporthe_oryzae|unaffected_pathogenicity	31.38	188	120	5	16	199	705	887	4e-20	91.7	Q7Z8E9	PHI:518	MST20	318829	Magnaporthe_oryzae	unaffected_pathogenicity
g15696.t1	C6KEF5|PHI:1076__PHI:2127|STE20__MGSTE20p|1047171|Zymoseptoria_tritici|unaffected_pathogenicity	34.68	124	80	1	16	138	624	747	4e-20	91.3	C6KEF5	PHI:1076__PHI:2127	STE20__MGSTE20p	1047171	Zymoseptoria_tritici	unaffected_pathogenicity
g15696.t1	Q8X1F0|PHI:680|PAK1|5207|Cryptococcus_neoformans|reduced_virulence	31.72	186	121	4	16	198	454	636	7e-20	90.5	Q8X1F0	PHI:680	PAK1	5207	Cryptococcus_neoformans	reduced_virulence
g15696.t1	P0CY23|PHI:461|CST20|5476|Candida_albicans|reduced_virulence	32.8	125	81	2	16	138	1025	1148	9e-20	90.5	P0CY23	PHI:461	CST20	5476	Candida_albicans	reduced_virulence
g15696.t1	I1RY42|PHI:1207__PHI:3178|(Sc_Kin1/Kin2)__FgKin1|5518|Fusarium_graminearum|reduced_virulence	29.41	170	115	3	16	183	86	252	1e-19	89.7	I1RY42	PHI:1207__PHI:3178	(Sc_Kin1/Kin2)__FgKin1	5518	Fusarium_graminearum	reduced_virulence
g15696.t1	I1RWG6|PHI:1187|(Sc_Dbf2/Dbf20)|5518|Fusarium_graminearum|reduced_virulence	30	170	74	3	16	140	336	505	1e-19	89.4	I1RWG6	PHI:1187	(Sc_Dbf2/Dbf20)	5518	Fusarium_graminearum	reduced_virulence
g15696.t1	A0A097BQG4|PHI:5539|CpBck1|5116|Cryphonectria_parasitica|reduced_virulence	30.32	188	119	6	6	183	1396	1581	2e-19	89.7	A0A097BQG4	PHI:5539	CpBck1	5116	Cryphonectria_parasitica	reduced_virulence
g15696.t1	E9EX34|PHI:5434|Mero-Bck1|568076|Metarhizium_robertsii|reduced_virulence	30.32	188	119	6	6	183	1441	1626	3e-19	89	E9EX34	PHI:5434	Mero-Bck1	568076	Metarhizium_robertsii	reduced_virulence
g15696.t1	Q1HGK2|PHI:1058|MoSNF1|318829|Magnaporthe_oryzae|reduced_virulence	34.65	127	81	2	17	141	204	330	4e-19	88.2	Q1HGK2	PHI:1058	MoSNF1	318829	Magnaporthe_oryzae	reduced_virulence
g15696.t1	G4NEB4|PHI:3173|Mosnf1|318829|Magnaporthe_oryzae|loss_of_pathogenicity	34.65	127	81	2	17	141	204	330	4e-19	88.2	G4NEB4	PHI:3173	Mosnf1	318829	Magnaporthe_oryzae	loss_of_pathogenicity
g15696.t1	Q9Y880|PHI:188|SNF1|5017|Cochliobolus_carbonum|reduced_virulence	31.88	138	92	2	4	139	125	262	4e-19	88.6	Q9Y880	PHI:188	SNF1	5017	Cochliobolus_carbonum	reduced_virulence
g15696.t1	I1RS48|PHI:1202|(Sc_Cla4)|5518|Fusarium_graminearum|reduced_virulence	36	125	78	2	16	138	629	753	4e-19	88.2	I1RS48	PHI:1202	(Sc_Cla4)	5518	Fusarium_graminearum	reduced_virulence
g15696.t1	Q96UH9|PHI:519|CHM1|318829|Magnaporthe_oryzae|reduced_virulence	36.8	125	77	2	16	138	655	779	5e-19	88.2	Q96UH9	PHI:519	CHM1	318829	Magnaporthe_oryzae	reduced_virulence
g15696.t1	I1RQI2|PHI:1195|(Sc_Bck1)|5518|Fusarium_graminearum|reduced_virulence	33.33	159	98	5	6	158	1651	1807	5e-19	88.2	I1RQI2	PHI:1195	(Sc_Bck1)	5518	Fusarium_graminearum	reduced_virulence
g15696.t1	Q00LS5|PHI:1082__PHI:2271|CpkA|13684|Parastagonospora_nodorum|reduced_virulence__unaffected_pathogenicity	33.52	176	107	5	16	183	88	261	5e-19	86.7	Q00LS5	PHI:1082__PHI:2271	CpkA	13684	Parastagonospora_nodorum	reduced_virulence__unaffected_pathogenicity
g15696.t1	G4MY59|PHI:3179|MoKIN1|318829|Magnaporthe_oryzae|reduced_virulence	28.65	171	117	3	16	184	240	407	5e-19	88.2	G4MY59	PHI:3179	MoKIN1	318829	Magnaporthe_oryzae	reduced_virulence
g15696.t1	W7MFP3|PHI:5270|FvBck1|117187|Fusarium_verticillioides|reduced_virulence	32.7	159	99	5	6	158	1562	1718	7e-19	87.8	W7MFP3	PHI:5270	FvBck1	117187	Fusarium_verticillioides	reduced_virulence
g15696.t1	A9Z1V6|PHI:1083__PHI:2272|CpkB|13684|Parastagonospora_nodorum|unaffected_pathogenicity	33.71	178	108	5	16	184	97	273	7e-19	85.9	A9Z1V6	PHI:1083__PHI:2272	CpkB	13684	Parastagonospora_nodorum	unaffected_pathogenicity
g15696.t1	X0KCM6|PHI:4681|FoBck1|5507|Fusarium_oxysporum|reduced_virulence	32.7	159	99	5	6	158	1568	1724	7e-19	87.8	X0KCM6	PHI:4681	FoBck1	5507	Fusarium_oxysporum	reduced_virulence
g15696.t1	Q8J2N0|PHI:301|foSNF1|5507|Fusarium_oxysporum|reduced_virulence	32.39	176	112	5	11	183	131	302	9e-19	87	Q8J2N0	PHI:301	foSNF1	5507	Fusarium_oxysporum	reduced_virulence
g15696.t1	Q4P5N0|PHI:382__PHI:2233|SMU1__Smu1|5270|Ustilago_maydis|reduced_virulence	33.13	163	104	3	16	177	543	701	9e-19	87	Q4P5N0	PHI:382__PHI:2233	SMU1__Smu1	5270	Ustilago_maydis	reduced_virulence
g15696.t1	B0B5Z9|PHI:1037|Cla4|5111|Claviceps_purpurea|loss_of_pathogenicity	36	125	78	2	16	138	638	762	1e-18	87	B0B5Z9	PHI:1037	Cla4	5111	Claviceps_purpurea	loss_of_pathogenicity
g15696.t1	Q9HEW2|PHI:679|STE20a|5207|Cryptococcus_neoformans|lethal__unaffected_pathogenicity	34.65	127	76	2	16	138	442	565	1e-18	86.7	Q9HEW2	PHI:679	STE20a	5207	Cryptococcus_neoformans	lethal__unaffected_pathogenicity
g15696.t1	I1RA20|PHI:1244|FGSG_00337|5518|Fusarium_graminearum|unaffected_pathogenicity	34.21	190	113	7	16	196	90	276	1e-18	85.5	I1RA20	PHI:1244	FGSG_00337	5518	Fusarium_graminearum	unaffected_pathogenicity
g15696.t1	Q0UGB6|PHI:1084|CpkC|13684|Parastagonospora_nodorum|reduced_virulence	36.22	127	76	4	36	157	221	347	2e-18	85.9	Q0UGB6	PHI:1084	CpkC	13684	Parastagonospora_nodorum	reduced_virulence
g15696.t1	I1RP15|PHI:1252|FGSG_05764|5518|Fusarium_graminearum|unaffected_pathogenicity	32.85	137	88	3	39	172	104	239	2e-18	85.9	I1RP15	PHI:1252	FGSG_05764	5518	Fusarium_graminearum	unaffected_pathogenicity
g15696.t1	E9E8J3|PHI:3263|MaSnf1|92637|Metarhizium_acridum|reduced_virulence	29.27	246	153	9	17	259	151	378	5e-18	84.7	E9E8J3	PHI:3263	MaSnf1	92637	Metarhizium_acridum	reduced_virulence
g15696.t1	I1RZP6|PHI:1197__PHI:3862|(Snf1)__FgSNF1|5518|Fusarium_graminearum|reduced_virulence	31.15	183	119	5	4	183	127	305	9e-18	84	I1RZP6	PHI:1197__PHI:3862	(Snf1)__FgSNF1	5518	Fusarium_graminearum	reduced_virulence
g15696.t1	G4N7H1|PHI:2112__PHI:3177|Tos3__MoTos3|318829|Magnaporthe_oryzae|unaffected_pathogenicity__reduced_virulence	32.4	179	111	6	36	209	240	413	1e-17	83.6	G4N7H1	PHI:2112__PHI:3177	Tos3__MoTos3	318829	Magnaporthe_oryzae	unaffected_pathogenicity__reduced_virulence
g15696.t1	R9RJ65|PHI:4155|stk|1307|Streptococcus_suis|reduced_virulence	29.77	131	89	2	15	142	86	216	1e-17	83.6	R9RJ65	PHI:4155	stk	1307	Streptococcus_suis	reduced_virulence
g15696.t1	I1RNY7|PHI:1181|(Sc_Kic1)|5518|Fusarium_graminearum|reduced_virulence	35.71	126	76	2	16	138	93	216	1e-17	83.2	I1RNY7	PHI:1181	(Sc_Kic1)	5518	Fusarium_graminearum	reduced_virulence
g15696.t1	V6RAJ2|PHI:1016__PHI:1191__PHI:3376|STE11__(Sc_Ste11)__FgSte11|5518|Fusarium_graminearum|loss_of_pathogenicity__reduced_virulence	32.17	143	87	3	6	138	647	789	2e-17	82.8	V6RAJ2	PHI:1016__PHI:1191__PHI:3376	STE11__(Sc_Ste11)__FgSte11	5518	Fusarium_graminearum	loss_of_pathogenicity__reduced_virulence
g15696.t1	Q9UV59|PHI:676|STE20alpha|5207|Cryptococcus_neoformans|reduced_virulence__lethal	33.07	127	78	2	16	138	444	567	3e-17	82.4	Q9UV59	PHI:676	STE20alpha	5207	Cryptococcus_neoformans	reduced_virulence__lethal
g15696.t1	Q9HEW5|PHI:678|STE20alpha|5207|Cryptococcus_neoformans|unaffected_pathogenicity__lethal	33.07	127	78	2	16	138	444	567	3e-17	82.4	Q9HEW5	PHI:678	STE20alpha	5207	Cryptococcus_neoformans	unaffected_pathogenicity__lethal
g15696.t1	I1RB79|PHI:1249|FGSG_00786|5518|Fusarium_graminearum|unaffected_pathogenicity	28.11	217	113	8	16	194	181	392	4e-17	81.6	I1RB79	PHI:1249	FGSG_00786	5518	Fusarium_graminearum	unaffected_pathogenicity
g15696.t1	O14427|PHI:85|CLA4|5476|Candida_albicans|reduced_virulence	34.92	126	79	2	16	138	753	878	4e-17	82	O14427	PHI:85	CLA4	5476	Candida_albicans	reduced_virulence
g15696.t1	B6VCT9|PHI:2484|Ste11|40559|Botrytis_cinerea|loss_of_pathogenicity	34.55	110	63	1	38	138	788	897	5e-17	81.6	B6VCT9	PHI:2484	Ste11	40559	Botrytis_cinerea	loss_of_pathogenicity
g15696.t1	I1RA81|PHI:1198|(Sc_Ssk2/Ssk22)|5518|Fusarium_graminearum|reduced_virulence	29.61	206	128	5	16	206	1107	1310	9e-17	81.3	I1RA81	PHI:1198	(Sc_Ssk2/Ssk22)	5518	Fusarium_graminearum	reduced_virulence
g15696.t1	B5TM01|PHI:2158|MoCMK1|318829|Magnaporthe_oryzae|reduced_virulence	30.68	176	112	5	16	183	93	266	1e-16	79.7	B5TM01	PHI:2158	MoCMK1	318829	Magnaporthe_oryzae	reduced_virulence
g15696.t1	E9EU30|PHI:5433|Mero-Ste11|568076|Metarhizium_robertsii|unaffected_pathogenicity	30.07	143	90	2	6	138	700	842	1e-16	80.5	E9EU30	PHI:5433	Mero-Ste11	568076	Metarhizium_robertsii	unaffected_pathogenicity
g15696.t1	E9EW91|PHI:5435|Mero-Ssk2|568076|Metarhizium_robertsii|reduced_virulence	28.64	206	130	5	16	206	1121	1324	2e-16	80.5	E9EW91	PHI:5435	Mero-Ssk2	568076	Metarhizium_robertsii	reduced_virulence
g15696.t1	B2ZAW3|PHI:3989|cpkk3|5116|Cryphonectria_parasitica|unaffected_pathogenicity	27	200	127	7	14	200	378	571	2e-16	79.7	B2ZAW3	PHI:3989	cpkk3	5116	Cryphonectria_parasitica	unaffected_pathogenicity
g15696.t1	I1RYF8|PHI:1236|FGSG_09408|5518|Fusarium_graminearum|lethal	29.19	209	119	4	60	266	160	341	2e-16	79.3	I1RYF8	PHI:1236	FGSG_09408	5518	Fusarium_graminearum	lethal
g15696.t1	G4N7X0|PHI:418__PHI:2119|MST11__MST11p|318829|Magnaporthe_oryzae|loss_of_pathogenicity	30.07	143	90	2	6	138	713	855	3e-16	79.3	G4N7X0	PHI:418__PHI:2119	MST11__MST11p	318829	Magnaporthe_oryzae	loss_of_pathogenicity
g15696.t1	I1RW16|PHI:1178__PHI:4941|(Sc_Cdc28)__cdc2A|5518|Fusarium_graminearum|reduced_virulence__loss_of_pathogenicity__lethal	35.34	116	73	2	30	143	114	229	3e-16	77.4	I1RW16	PHI:1178__PHI:4941	(Sc_Cdc28)__cdc2A	5518	Fusarium_graminearum	reduced_virulence__loss_of_pathogenicity__lethal
g15696.t1	I1RT48|PHI:1216|FGSG_07344|5518|Fusarium_graminearum|reduced_virulence	34.68	124	80	1	16	138	101	224	4e-16	79	I1RT48	PHI:1216	FGSG_07344	5518	Fusarium_graminearum	reduced_virulence
g15696.t1	C5MK57|PHI:1072__PHI:2124|STE7__MGSTE7p|1047171|Zymoseptoria_tritici|loss_of_pathogenicity	32.19	146	83	4	52	183	176	319	6e-16	77.4	C5MK57	PHI:1072__PHI:2124	STE7__MGSTE7p	1047171	Zymoseptoria_tritici	loss_of_pathogenicity
g15696.t1	I1RS57|PHI:1253|FGSG_06970|5518|Fusarium_graminearum|unaffected_pathogenicity	36.67	120	72	4	22	138	1030	1148	1e-15	77.8	I1RS57	PHI:1253	FGSG_06970	5518	Fusarium_graminearum	unaffected_pathogenicity
g15696.t1	I1RAY2|PHI:1218|FGSG_00677|5518|Fusarium_graminearum|lethal	34.51	142	88	4	4	142	91	230	1e-15	75.9	I1RAY2	PHI:1218	FGSG_00677	5518	Fusarium_graminearum	lethal
g15696.t1	P9WI71|PHI:3624|pknH|1773|Mycobacterium_tuberculosis|increased_virulence_(hypervirulence)	32.09	134	88	2	16	146	90	223	1e-15	77	P9WI71	PHI:3624	pknH	1773	Mycobacterium_tuberculosis	increased_virulence_(hypervirulence)
g15696.t1	E9F0W4|PHI:5432|Mero-Mkk1/2|568076|Metarhizium_robertsii|reduced_virulence	43.68	87	49	0	52	138	373	459	2e-15	76.6	E9F0W4	PHI:5432	Mero-Mkk1/2	568076	Metarhizium_robertsii	reduced_virulence
g15696.t1	P9WI77|PHI:3625|pknE|1773|Mycobacterium_tuberculosis|unaffected_pathogenicity	29.82	171	117	2	16	183	90	260	2e-15	75.9	P9WI77	PHI:3625	pknE	1773	Mycobacterium_tuberculosis	unaffected_pathogenicity
g15696.t1	Q7Z9J3|PHI:296|CZK3|135779|Cercospora_zeae-maydis|reduced_virulence	32.08	159	91	5	16	158	1179	1336	2e-15	76.6	Q7Z9J3	PHI:296	CZK3	135779	Cercospora_zeae-maydis	reduced_virulence
g15696.t1	I1RAA6|PHI:1256|FGSG_00433|5518|Fusarium_graminearum|unaffected_pathogenicity	36.69	139	62	5	17	129	363	501	3e-15	76.6	I1RAA6	PHI:1256	FGSG_00433	5518	Fusarium_graminearum	unaffected_pathogenicity
g15696.t1	I1RRX7|PHI:1183|(Sc_Cmk1/Cmk2)|5518|Fusarium_graminearum|reduced_virulence	34.33	134	81	4	16	144	93	224	3e-15	74.7	I1RRX7	PHI:1183	(Sc_Cmk1/Cmk2)	5518	Fusarium_graminearum	reduced_virulence
g15696.t1	I1RT06|PHI:1194__PHI:3917|(Sc_Mkk1/Mkk2)__FgMkk1|5518|Fusarium_graminearum|reduced_virulence	32.88	146	84	3	51	183	157	301	4e-15	74.3	I1RT06	PHI:1194__PHI:3917	(Sc_Mkk1/Mkk2)__FgMkk1	5518	Fusarium_graminearum	reduced_virulence
g15696.t1	I1S5M8|PHI:1258|FGSG_12149|5518|Fusarium_graminearum|unaffected_pathogenicity	33.83	133	81	4	16	143	97	227	4e-15	72.8	I1S5M8	PHI:1258	FGSG_12149	5518	Fusarium_graminearum	unaffected_pathogenicity
g15696.t1	Q8MYK0|PHI:2636|TgCDPK3|5811|Toxoplasma_gondii|reduced_virulence	30.46	151	98	4	16	162	201	348	6e-15	74.7	Q8MYK0	PHI:2636	TgCDPK3	5811	Toxoplasma_gondii	reduced_virulence
g15696.t1	Q8J230|PHI:6069|kpp4|5270|Ustilago_maydis|loss_of_pathogenicity	28.74	167	97	3	36	183	1205	1368	6e-15	75.5	Q8J230	PHI:6069	kpp4	5270	Ustilago_maydis	loss_of_pathogenicity
g15696.t1	A0A068BFA5|PHI:4468|mkkA|35717|Epichloe_festucae|increased_virulence_(hypervirulence)	42.53	87	50	0	52	138	350	436	6e-15	74.7	A0A068BFA5	PHI:4468	mkkA	35717	Epichloe_festucae	increased_virulence_(hypervirulence)
g15696.t1	X0JSI1|PHI:4680|FoMkk2|5507|Fusarium_oxysporum|reduced_virulence	42.53	87	50	0	52	138	344	430	7e-15	74.3	X0JSI1	PHI:4680	FoMkk2	5507	Fusarium_oxysporum	reduced_virulence
g15696.t1	I1RH87|PHI:1266__PHI:4942|FGSG_03132__cdc2B|5518|Fusarium_graminearum|unaffected_pathogenicity__lethal	36.36	110	68	2	36	143	137	246	7e-15	73.2	I1RH87	PHI:1266__PHI:4942	FGSG_03132__cdc2B	5518	Fusarium_graminearum	unaffected_pathogenicity__lethal
g15696.t1	I1RT36|PHI:1200__PHI:4587|(Gsk3)__Fgk3|5518|Fusarium_graminearum|reduced_virulence__loss_of_pathogenicity	36.21	116	72	2	29	142	125	240	9e-15	73.6	I1RT36	PHI:1200__PHI:4587	(Gsk3)__Fgk3	5518	Fusarium_graminearum	reduced_virulence__loss_of_pathogenicity
g15696.t1	Q9HFT9|PHI:476|STE11alpha|5207|Cryptococcus_neoformans|reduced_virulence	32.73	110	66	2	36	138	1037	1145	1e-14	74.3	Q9HFT9	PHI:476	STE11alpha	5207	Cryptococcus_neoformans	reduced_virulence
g15696.t1	G4MWY5|PHI:2113|Kin4|318829|Magnaporthe_oryzae|loss_of_pathogenicity__reduced_virulence	25.1	259	133	8	17	222	384	634	2e-14	73.9	G4MWY5	PHI:2113	Kin4	318829	Magnaporthe_oryzae	loss_of_pathogenicity__reduced_virulence
g15696.t1	I1S0Y9|PHI:1186|(Sc_Cdc15)|5518|Fusarium_graminearum|reduced_virulence	29.14	151	103	2	36	184	128	276	2e-14	73.9	I1S0Y9	PHI:1186	(Sc_Cdc15)	5518	Fusarium_graminearum	reduced_virulence
g15696.t1	Q6GX81|PHI:3988|cpkk2|5116|Cryphonectria_parasitica|reduced_virulence	31.2	125	73	2	46	158	171	294	2e-14	73.2	Q6GX81	PHI:3988	cpkk2	5116	Cryphonectria_parasitica	reduced_virulence
g15696.t1	Q6FPF2|PHI:4626|CgSlt2|5478|Candida_glabrata|unaffected_pathogenicity	32.33	133	78	4	16	138	90	220	2e-14	72	Q6FPF2	PHI:4626	CgSlt2	5478	Candida_glabrata	unaffected_pathogenicity
g15696.t1	G4NGK7|PHI:2161|Sep-01|318829|Magnaporthe_oryzae|loss_of_pathogenicity	30.46	151	100	3	36	184	153	300	2e-14	73.6	G4NGK7	PHI:2161	2017-09-01	318829	Magnaporthe_oryzae	loss_of_pathogenicity
g15696.t1	L7IT41|PHI:6327|MoMKK1|318829|Magnaporthe_oryzae|reduced_virulence	32.64	144	85	2	52	183	511	654	3e-14	72.8	L7IT41	PHI:6327	MoMKK1	318829	Magnaporthe_oryzae	reduced_virulence
g15696.t1	M2TIY7|PHI:4778|Csste11|45130|Bipolaris_sorokiniana|loss_of_pathogenicity	33.33	108	64	1	38	137	789	896	3e-14	73.2	M2TIY7	PHI:4778	Csste11	45130	Bipolaris_sorokiniana	loss_of_pathogenicity
g15696.t1	G2X6S4|PHI:3479|Vdcla4|27337|Verticillium_dahliae|reduced_virulence	33.87	124	71	2	16	138	658	771	3e-14	73.2	G2X6S4	PHI:3479	Vdcla4	27337	Verticillium_dahliae	reduced_virulence
g15696.t1	Q4WSF6|PHI:6084|sakA|746128|Aspergillus_fumigatus|reduced_virulence	28.99	138	93	4	16	151	94	228	3e-14	71.6	Q4WSF6	PHI:6084	sakA	746128	Aspergillus_fumigatus	reduced_virulence
g15696.t1	G2XG03|PHI:5536|VdHog1|27337|Verticillium_dahliae|reduced_virulence	28.99	138	93	4	16	151	94	228	3e-14	71.6	G2XG03	PHI:5536	VdHog1	27337	Verticillium_dahliae	reduced_virulence
g15696.t1	E9EYM7|PHI:5427|Mero-Hog1|568076|Metarhizium_robertsii|reduced_virulence	28.99	138	93	4	16	151	94	228	3e-14	71.6	E9EYM7	PHI:5427	Mero-Hog1	568076	Metarhizium_robertsii	reduced_virulence
g15696.t1	Q1KTF2|PHI:1043|MgHog1|1047171|Zymoseptoria_tritici|loss_of_pathogenicity	29.41	136	91	4	16	149	94	226	3e-14	71.6	Q1KTF2	PHI:1043	MgHog1	1047171	Zymoseptoria_tritici	loss_of_pathogenicity
g15696.t1	Q9UV51|PHI:153|OSM1|318829|Magnaporthe_oryzae|unaffected_pathogenicity	28.99	138	93	4	16	151	94	228	3e-14	71.6	Q9UV51	PHI:153	OSM1	318829	Magnaporthe_oryzae	unaffected_pathogenicity
g15696.t1	I1RDX3|PHI:1254|FGSG_01842|5518|Fusarium_graminearum|unaffected_pathogenicity	33.12	157	83	6	4	139	482	637	4e-14	72.4	I1RDX3	PHI:1254	FGSG_01842	5518	Fusarium_graminearum	unaffected_pathogenicity
g15696.t1	Q875L0|PHI:342|CpMK1|5116|Cryphonectria_parasitica|reduced_virulence	28.99	138	93	4	16	151	94	228	4e-14	71.2	Q875L0	PHI:342	CpMK1	5116	Cryphonectria_parasitica	reduced_virulence
g15696.t1	M2SJ60|PHI:4779|Cshog1|45130|Bipolaris_sorokiniana|reduced_virulence__unaffected_pathogenicity	28.99	138	93	4	16	151	94	228	4e-14	71.2	M2SJ60	PHI:4779	Cshog1	45130	Bipolaris_sorokiniana	reduced_virulence__unaffected_pathogenicity
g15696.t1	A0A0D2XQS0|PHI:6317|Hog1|5507|Fusarium_oxysporum|reduced_virulence	28.99	138	93	4	16	151	94	228	4e-14	71.2	A0A0D2XQS0	PHI:6317	Hog1	5507	Fusarium_oxysporum	reduced_virulence
g15696.t1	Q4W6D3|PHI:2365|Hog1|5016|Cochliobolus_heterostrophus|reduced_virulence	28.99	138	93	4	16	151	94	228	4e-14	71.2	Q4W6D3	PHI:2365	Hog1	5016	Cochliobolus_heterostrophus	reduced_virulence
g15696.t1	P0C431|PHI:1005__PHI:2327|FgHOG1__HOG1|5518|Fusarium_graminearum|reduced_virulence__unaffected_pathogenicity	28.99	138	93	4	16	151	94	228	4e-14	71.2	P0C431	PHI:1005__PHI:2327	FgHOG1__HOG1	5518	Fusarium_graminearum	reduced_virulence__unaffected_pathogenicity
g15696.t1	A1IVT7|PHI:1031|bcSAK1|40559|Botrytis_cinerea|reduced_virulence	28.99	138	93	4	16	151	94	228	7e-14	70.5	A1IVT7	PHI:1031	bcSAK1	40559	Botrytis_cinerea	reduced_virulence
g15696.t1	I1RUC7|PHI:1260|FGSG_07816|5518|Fusarium_graminearum|unaffected_pathogenicity	29.45	146	87	4	10	139	119	264	7e-14	71.6	I1RUC7	PHI:1260	FGSG_07816	5518	Fusarium_graminearum	unaffected_pathogenicity
g15696.t1	Q56R42|PHI:497|HOG1|5207|Cryptococcus_neoformans|reduced_virulence	28.99	138	93	4	16	151	94	228	7e-14	70.5	Q56R42	PHI:497	HOG1	5207	Cryptococcus_neoformans	reduced_virulence
g15696.t1	C6KEF4|PHI:1073__PHI:2123|STE11__MGSTE11p|1047171|Zymoseptoria_tritici|loss_of_pathogenicity	27.07	133	85	2	17	137	729	861	8e-14	71.6	C6KEF4	PHI:1073__PHI:2123	STE11__MGSTE11p	1047171	Zymoseptoria_tritici	loss_of_pathogenicity
g15696.t1	I1RNH0|PHI:1265|FGSG_05549|5518|Fusarium_graminearum|unaffected_pathogenicity	30.73	179	112	8	16	185	94	269	1e-13	70.1	I1RNH0	PHI:1265	FGSG_05549	5518	Fusarium_graminearum	unaffected_pathogenicity
g15696.t1	Q9UQZ1|PHI:165|CgMEK1_(EMK1)|474922|Colletotrichum_gloeosporioides|loss_of_pathogenicity	34.95	103	64	3	42	143	159	259	1e-13	70.9	Q9UQZ1	PHI:165	CgMEK1_(EMK1)	474922	Colletotrichum_gloeosporioides	loss_of_pathogenicity
g15696.t1	Q99078|PHI:402__PHI:2224__PHI:6068|FUZ7__fuz7|5270|Ustilago_maydis|loss_of_pathogenicity__unaffected_pathogenicity__reduced_virulence	38.82	85	51	1	60	144	227	310	1e-13	70.5	Q99078	PHI:402__PHI:2224__PHI:6068	FUZ7__fuz7	5270	Ustilago_maydis	loss_of_pathogenicity__unaffected_pathogenicity__reduced_virulence
g15696.t1	I1RD19|PHI:1251|FGSG_01506|5518|Fusarium_graminearum|unaffected_pathogenicity	28.57	140	85	3	15	139	91	230	1e-13	70.5	I1RD19	PHI:1251	FGSG_01506	5518	Fusarium_graminearum	unaffected_pathogenicity
g15696.t1	I1RWL6|PHI:1190|(Sc_Pbs2)|5518|Fusarium_graminearum|reduced_virulence	26.88	160	100	5	14	158	373	530	1e-13	70.5	I1RWL6	PHI:1190	(Sc_Pbs2)	5518	Fusarium_graminearum	reduced_virulence
g15696.t1	Q4P0K0|PHI:2498|atg1|5270|Ustilago_maydis|loss_of_pathogenicity__reduced_virulence	29.46	129	78	2	36	151	137	265	1e-13	70.9	Q4P0K0	PHI:2498	atg1	5270	Ustilago_maydis	loss_of_pathogenicity__reduced_virulence
g15696.t1	Q92207|PHI:149|HOG1|5476|Candida_albicans|reduced_virulence	28.57	133	92	2	19	150	99	229	2e-13	69.3	Q92207	PHI:149	HOG1	5476	Candida_albicans	reduced_virulence
g15696.t1	O93876|PHI:3987|cpkk1|5116|Cryphonectria_parasitica|reduced_virulence	29.87	154	93	4	51	191	345	496	2e-13	69.7	O93876	PHI:3987	cpkk1	5116	Cryphonectria_parasitica	reduced_virulence
g15696.t1	E9EWM2|PHI:5430|Mero-Ste7|568076|Metarhizium_robertsii|reduced_virulence	29.73	148	83	5	46	174	169	314	2e-13	69.7	E9EWM2	PHI:5430	Mero-Ste7	568076	Metarhizium_robertsii	reduced_virulence
g15696.t1	E9EJ96|PHI:5431|Mero-Pbs2|568076|Metarhizium_robertsii|reduced_virulence	28.68	136	84	4	14	138	385	518	3e-13	69.7	E9EJ96	PHI:5431	Mero-Pbs2	568076	Metarhizium_robertsii	reduced_virulence
g15696.t1	I1RBW7|PHI:1243|FGSG_01058|5518|Fusarium_graminearum|unaffected_pathogenicity	44.59	74	40	1	16	88	395	468	3e-13	69.7	I1RBW7	PHI:1243	FGSG_01058	5518	Fusarium_graminearum	unaffected_pathogenicity
g15696.t1	I1RTC2|PHI:1232|FGSG_07423|5518|Fusarium_graminearum|lethal	29.45	163	107	5	17	172	149	310	4e-13	68.6	I1RTC2	PHI:1232	FGSG_07423	5518	Fusarium_graminearum	lethal
g15696.t1	Q6FIU2|PHI:4625|CgHog1|5478|Candida_glabrata|reduced_virulence	31.75	126	82	3	16	140	97	219	4e-13	68.6	Q6FIU2	PHI:4625	CgHog1	5478	Candida_glabrata	reduced_virulence
g15696.t1	P87248|PHI:109|CLK1|290576|Colletotrichum_lindemuthianum|reduced_virulence	26.82	220	108	6	17	184	99	317	5e-13	68.9	P87248	PHI:109	CLK1	290576	Colletotrichum_lindemuthianum	reduced_virulence
g15696.t1	C6L683|PHI:2397|ChSte11|5016|Cochliobolus_heterostrophus|loss_of_pathogenicity	33.03	109	64	2	38	137	790	898	6e-13	68.9	C6L683	PHI:2397	ChSte11	5016	Cochliobolus_heterostrophus	loss_of_pathogenicity
g15696.t1	I1RZQ2|PHI:1004__PHI:1179__PHI:3377|STE7__(Sc_Ste7)__FgSte7|5518|Fusarium_graminearum|loss_of_pathogenicity__reduced_virulence	29.86	144	80	5	46	170	163	304	6e-13	68.6	I1RZQ2	PHI:1004__PHI:1179__PHI:3377	STE7__(Sc_Ste7)__FgSte7	5518	Fusarium_graminearum	loss_of_pathogenicity__reduced_virulence
g15696.t1	G4NEB8|PHI:417__PHI:2120|MST7__MST7p|318829|Magnaporthe_oryzae|loss_of_pathogenicity	29.86	144	80	5	46	170	166	307	7e-13	67.8	G4NEB8	PHI:417__PHI:2120	MST7__MST7p	318829	Magnaporthe_oryzae	loss_of_pathogenicity
g15696.t1	Q52EB3|PHI:2035__PHI:2069|ATG1__Moatg1|318829|Magnaporthe_oryzae|loss_of_pathogenicity	27.03	148	78	2	36	153	134	281	9e-13	68.2	Q52EB3	PHI:2035__PHI:2069	ATG1__Moatg1	318829	Magnaporthe_oryzae	loss_of_pathogenicity
g15696.t1	C4MEZ6|PHI:2810|MPK1|552467|Cryptococcus_gattii|reduced_virulence	31.62	136	81	4	16	140	104	238	9e-13	67.4	C4MEZ6	PHI:2810	MPK1	552467	Cryptococcus_gattii	reduced_virulence
g15696.t1	Q6FPV9|PHI:2559|Slt2|5478|Candida_glabrata|reduced_virulence__increased_virulence_(hypervirulence)	29.17	144	95	3	16	152	103	246	1e-12	67.4	Q6FPV9	PHI:2559	Slt2	5478	Candida_glabrata	reduced_virulence__increased_virulence_(hypervirulence)
g15696.t1	I1RN43|PHI:1268|FGSG_05406|5518|Fusarium_graminearum|unaffected_pathogenicity	33.64	110	71	2	36	143	198	307	1e-12	67.4	I1RN43	PHI:1268	FGSG_05406	5518	Fusarium_graminearum	unaffected_pathogenicity
g15696.t1	I1S4P4|PHI:1217|FGSG_00792|5518|Fusarium_graminearum|reduced_virulence	25.23	214	106	6	17	183	334	540	2e-12	67	I1S4P4	PHI:1217	FGSG_00792	5518	Fusarium_graminearum	reduced_virulence
g15696.t1	Q873Y1|PHI:313|MPK1|5207|Cryptococcus_neoformans|reduced_virulence	31.62	136	81	4	16	140	104	238	3e-12	66.2	Q873Y1	PHI:313	MPK1	5207	Cryptococcus_neoformans	reduced_virulence
g15696.t1	G4NCR0|PHI:2407|MoRIM15|318829|Magnaporthe_oryzae|reduced_virulence	40.28	72	42	1	16	86	810	881	3e-12	67	G4NCR0	PHI:2407	MoRIM15	318829	Magnaporthe_oryzae	reduced_virulence
g15696.t1	G4NCR0|PHI:2407|MoRIM15|318829|Magnaporthe_oryzae|reduced_virulence	28.26	138	88	3	100	228	1063	1198	6e-09	56.2	G4NCR0	PHI:2407	MoRIM15	318829	Magnaporthe_oryzae	reduced_virulence
g15696.t1	F2Z6H2|PHI:493|STE11|5478|Candida_glabrata|reduced_virulence	29.46	129	85	2	36	158	509	637	3e-12	66.2	F2Z6H2	PHI:493	STE11	5478	Candida_glabrata	reduced_virulence
g15696.t1	I1RNG8|PHI:1176|(Sc_Atg1)|5518|Fusarium_graminearum|reduced_virulence	25.39	193	105	5	38	197	141	327	3e-12	66.2	I1RNG8	PHI:1176	(Sc_Atg1)	5518	Fusarium_graminearum	reduced_virulence
g15696.t1	Q86ZC3|PHI:308__PHI:2225__PHI:2231|KPP6__kpp6|5270|Ustilago_maydis|reduced_virulence__loss_of_pathogenicity	30	130	85	3	16	140	272	400	4e-12	65.5	Q86ZC3	PHI:308__PHI:2225__PHI:2231	KPP6__kpp6	5270	Ustilago_maydis	reduced_virulence__loss_of_pathogenicity
g15696.t1	I1RCJ5|PHI:1212|(Sc_Rim15)|5518|Fusarium_graminearum|reduced_virulence	40.28	72	42	1	16	86	803	874	5e-12	65.9	I1RCJ5	PHI:1212	(Sc_Rim15)	5518	Fusarium_graminearum	reduced_virulence
g15696.t1	I1RCJ5|PHI:1212|(Sc_Rim15)|5518|Fusarium_graminearum|reduced_virulence	27.4	146	94	3	100	235	1047	1190	6e-11	62.8	I1RCJ5	PHI:1212	(Sc_Rim15)	5518	Fusarium_graminearum	reduced_virulence
g15696.t1	Q1G7H6|PHI:1042|MgSlt2|1047171|Zymoseptoria_tritici|reduced_virulence	30.53	131	85	3	16	140	101	231	6e-12	64.7	Q1G7H6	PHI:1042	MgSlt2	1047171	Zymoseptoria_tritici	reduced_virulence
g15696.t1	X0JB59|PHI:4679|FoSlt2|5507|Fusarium_oxysporum|reduced_virulence	31.01	129	82	4	16	138	101	228	8e-12	64.3	X0JB59	PHI:4679	FoSlt2	5507	Fusarium_oxysporum	reduced_virulence
g15696.t1	D3J127|PHI:2318|AaSLT2|5599|Alternaria_alternata|reduced_virulence	30.53	131	85	3	16	140	101	231	8e-12	64.3	D3J127	PHI:2318	AaSLT2	5599	Alternaria_alternata	reduced_virulence
g15696.t1	E9ESS9|PHI:5428|Mero-Slt2|568076|Metarhizium_robertsii|loss_of_pathogenicity	31.01	129	82	4	16	138	101	228	8e-12	64.3	E9ESS9	PHI:5428	Mero-Slt2	568076	Metarhizium_robertsii	loss_of_pathogenicity
g15696.t1	Q5EKM7|PHI:483|VMK1|27337|Verticillium_dahliae|reduced_virulence__loss_of_pathogenicity	28.57	140	94	3	16	150	100	238	9e-12	63.9	Q5EKM7	PHI:483	VMK1	27337	Verticillium_dahliae	reduced_virulence__loss_of_pathogenicity
g15696.t1	Q000T6|PHI:1032|Bmp3|40559|Botrytis_cinerea|reduced_virulence	31.01	129	82	4	16	138	101	228	1e-11	64.3	Q000T6	PHI:1032	Bmp3	40559	Botrytis_cinerea	reduced_virulence
g15696.t1	G9DDS6|PHI:2429__PHI:5045|Bbslt2__slt2|176275|Beauveria_bassiana|reduced_virulence	31.01	129	82	4	16	138	101	228	1e-11	64.3	G9DDS6	PHI:2429__PHI:5045	Bbslt2__slt2	176275	Beauveria_bassiana	reduced_virulence
g15696.t1	Q8TG19|PHI:266|MGV1|5518|Fusarium_graminearum|loss_of_pathogenicity__reduced_virulence	31.01	129	82	4	16	138	101	228	1e-11	64.3	Q8TG19	PHI:266	MGV1	5518	Fusarium_graminearum	loss_of_pathogenicity__reduced_virulence
g15696.t1	I1S0S6|PHI:1196|(Mgv1)|5518|Fusarium_graminearum|reduced_virulence	31.01	129	82	4	16	138	101	228	1e-11	64.3	I1S0S6	PHI:1196	(Mgv1)	5518	Fusarium_graminearum	reduced_virulence
g15696.t1	I1RA39|PHI:1205|(Sc_CDC15)|5518|Fusarium_graminearum|reduced_virulence	36.84	95	52	4	44	131	152	245	1e-11	65.1	I1RA39	PHI:1205	(Sc_CDC15)	5518	Fusarium_graminearum	reduced_virulence
g15696.t1	I1RQN9|PHI:1189|(Gpmk1)|5518|Fusarium_graminearum|reduced_virulence	28.57	140	94	3	16	150	100	238	1e-11	63.9	I1RQN9	PHI:1189	(Gpmk1)	5518	Fusarium_graminearum	reduced_virulence
g15696.t1	O13352|PHI:113|MPS1|318829|Magnaporthe_oryzae|loss_of_pathogenicity	31.01	129	82	4	16	138	101	228	1e-11	63.9	O13352	PHI:113	MPS1	318829	Magnaporthe_oryzae	loss_of_pathogenicity
g15696.t1	E9DS25|PHI:3889|MaMk1|92637|Metarhizium_acridum|loss_of_pathogenicity	28.57	140	94	3	16	150	100	238	1e-11	63.9	E9DS25	PHI:3889	MaMk1	92637	Metarhizium_acridum	loss_of_pathogenicity
g15696.t1	A3QYW5|PHI:2367|Mps1|5016|Cochliobolus_heterostrophus|reduced_virulence	30.53	131	85	3	16	140	102	232	1e-11	63.9	A3QYW5	PHI:2367	Mps1	5016	Cochliobolus_heterostrophus	reduced_virulence
g15696.t1	Q29YB0|PHI:2438|MgFus3|1047171|Zymoseptoria_tritici|loss_of_pathogenicity	28.57	140	94	3	16	150	101	239	1e-11	63.5	Q29YB0	PHI:2438	MgFus3	1047171	Zymoseptoria_tritici	loss_of_pathogenicity
g15696.t1	Q92246|PHI:56__PHI:690|PMK1|318829|Magnaporthe_oryzae|loss_of_pathogenicity	28.57	140	94	3	16	150	101	239	1e-11	63.5	Q92246	PHI:56__PHI:690	PMK1	318829	Magnaporthe_oryzae	loss_of_pathogenicity
g15696.t1	Q9HGU2|PHI:215__PHI:2285__PHI:2827__PHI:6315|FMK1__Fmk1__fmk1|5507|Fusarium_oxysporum|unaffected_pathogenicity__loss_of_pathogenicity__reduced_virulence	28.57	140	94	3	16	150	100	238	1e-11	63.5	Q9HGU2	PHI:215__PHI:2285__PHI:2827__PHI:6315	FMK1__Fmk1__fmk1	5507	Fusarium_oxysporum	unaffected_pathogenicity__loss_of_pathogenicity__reduced_virulence
g15696.t1	Q9HG08|PHI:161__PHI:545|BMP1|40559|Botrytis_cinerea|loss_of_pathogenicity	28.57	140	94	3	16	150	100	238	1e-11	63.5	Q9HG08	PHI:161__PHI:545	BMP1	40559	Botrytis_cinerea	loss_of_pathogenicity
g15696.t1	Q9UW09|PHI:170|CMK1|5462|Colletotrichum_lagenarium|loss_of_pathogenicity	28.57	140	94	3	16	150	100	238	1e-11	63.5	Q9UW09	PHI:170	CMK1	5462	Colletotrichum_lagenarium	loss_of_pathogenicity
g15696.t1	Q7ZA49|PHI:2330|Lf_pmk1|93591|Lecanicillium_fungicola|unaffected_pathogenicity	28.57	140	94	3	16	150	101	239	1e-11	63.5	Q7ZA49	PHI:2330	Lf_pmk1	93591	Lecanicillium_fungicola	unaffected_pathogenicity
g15696.t1	G4N0Z0|PHI:2163|PMK1|318829|Magnaporthe_oryzae|reduced_virulence	28.57	140	94	3	16	150	101	239	1e-11	63.5	G4N0Z0	PHI:2163	PMK1	318829	Magnaporthe_oryzae	reduced_virulence
g15696.t1	Q96X31|PHI:230|PTK1|53485|Pyrenophora_teres|loss_of_pathogenicity	28.57	140	94	3	16	150	97	235	1e-11	63.5	Q96X31	PHI:230	PTK1	53485	Pyrenophora_teres	loss_of_pathogenicity
g15696.t1	Q6R3Q3|PHI:736|AMK1|29001|Alternaria_brassicicola|loss_of_pathogenicity	28.57	140	94	3	16	150	97	235	1e-11	63.5	Q6R3Q3	PHI:736	AMK1	29001	Alternaria_brassicicola	loss_of_pathogenicity
g15696.t1	Q2TLM7|PHI:2268|Mak2|13684|Parastagonospora_nodorum|loss_of_pathogenicity	28.57	140	94	3	16	150	97	235	1e-11	63.5	Q2TLM7	PHI:2268	Mak2	13684	Parastagonospora_nodorum	loss_of_pathogenicity
g15696.t1	F5HEA9|PHI:448|MAK2|13684|Parastagonospora_nodorum|loss_of_pathogenicity	28.57	140	94	3	16	150	97	235	1e-11	63.5	F5HEA9	PHI:448	MAK2	13684	Parastagonospora_nodorum	loss_of_pathogenicity
g15696.t1	Q8X1A2|PHI:309__PHI:3517__PHI:4245__PHI:5479|MAP1_(related:_GPMK1)__MAP1__Gpmk1__gpmk1|5518|Fusarium_graminearum|loss_of_pathogenicity__reduced_virulence	28.57	140	94	3	16	150	100	238	1e-11	63.5	Q8X1A2	PHI:309__PHI:3517__PHI:4245__PHI:5479	MAP1_(related:_GPMK1)__MAP1__Gpmk1__gpmk1	5518	Fusarium_graminearum	loss_of_pathogenicity__reduced_virulence
g15696.t1	Q9UVN7|PHI:142__PHI:2366__PHI:2398|CHK1__Chk1|5016|Cochliobolus_heterostrophus|reduced_virulence	28.57	140	94	3	16	150	97	235	1e-11	63.2	Q9UVN7	PHI:142__PHI:2366__PHI:2398	CHK1__Chk1	5016	Cochliobolus_heterostrophus	reduced_virulence
g15696.t1	Q8X125|PHI:263|MAF1|5462|Colletotrichum_lagenarium|reduced_virulence	31.01	129	82	4	16	138	101	228	2e-11	63.5	Q8X125	PHI:263	MAF1	5462	Colletotrichum_lagenarium	reduced_virulence
g15696.t1	Q5A1D3|PHI:107|CEK1|5476|Candida_albicans|reduced_virulence	27.97	143	96	4	16	152	147	288	2e-11	63.5	Q5A1D3	PHI:107	CEK1	5476	Candida_albicans	reduced_virulence
g15696.t1	Q96VL1|PHI:245|CPMK1|5111|Claviceps_purpurea|loss_of_pathogenicity	29.29	140	93	3	16	150	100	238	2e-11	62.8	Q96VL1	PHI:245	CPMK1	5111	Claviceps_purpurea	loss_of_pathogenicity
g15696.t1	I1RS32|PHI:1180|(Sc_Sat4)|5518|Fusarium_graminearum|reduced_virulence	31.93	119	72	4	18	128	298	415	3e-11	63.2	I1RS32	PHI:1180	(Sc_Sat4)	5518	Fusarium_graminearum	reduced_virulence
g15696.t1	B6V9Y6|PHI:4057|PsMPK1|67593|Phytophthora_sojae|reduced_virulence	26.98	126	88	3	16	138	108	232	3e-11	62.4	B6V9Y6	PHI:4057	PsMPK1	67593	Phytophthora_sojae	reduced_virulence
g15696.t1	G2XBR1|PHI:3708|VdSSP1|27337|Verticillium_dahliae|reduced_virulence	30	140	68	3	36	146	424	562	4e-11	63.2	G2XBR1	PHI:3708	VdSSP1	27337	Verticillium_dahliae	reduced_virulence
g15696.t1	D2IV71|PHI:2303|AaFUS3|5599|Alternaria_alternata|loss_of_pathogenicity	27.86	140	95	3	16	150	97	235	4e-11	62	D2IV71	PHI:2303	AaFUS3	5599	Alternaria_alternata	loss_of_pathogenicity
g15696.t1	A6RYB8|PHI:6159|BcATG1|40559|Botrytis_cinerea|loss_of_pathogenicity__reduced_virulence	21.81	188	94	2	6	140	86	273	4e-11	62.8	A6RYB8	PHI:6159	BcATG1	40559	Botrytis_cinerea	loss_of_pathogenicity__reduced_virulence
g15696.t1	I1RQ67|PHI:1255|FGSG_06206|5518|Fusarium_graminearum|unaffected_pathogenicity	37.5	96	46	4	52	138	512	602	5e-11	62.8	I1RQ67	PHI:1255	FGSG_06206	5518	Fusarium_graminearum	unaffected_pathogenicity
g15696.t1	I1RC35|PHI:1219|FGSG_01137|5518|Fusarium_graminearum|lethal	28.99	169	90	8	6	147	604	769	6e-11	62.4	I1RC35	PHI:1219	FGSG_01137	5518	Fusarium_graminearum	lethal
g15696.t1	Q8J0E1|PHI:246|CPMK2|5111|Claviceps_purpurea|reduced_virulence	29.46	129	84	3	16	138	101	228	9e-11	61.2	Q8J0E1	PHI:246	CPMK2	5111	Claviceps_purpurea	reduced_virulence
g15696.t1	P43068|PHI:67|MKC1|5476|Candida_albicans|reduced_virulence	28.24	131	88	2	16	140	126	256	1e-10	61.2	P43068	PHI:67	MKC1	5476	Candida_albicans	reduced_virulence
g15696.t1	I1RNK3|PHI:1259|FGSG_05586|5518|Fusarium_graminearum|unaffected_pathogenicity	26.46	189	113	8	16	181	131	316	3e-10	60.5	I1RNK3	PHI:1259	FGSG_05586	5518	Fusarium_graminearum	unaffected_pathogenicity
g15696.t1	I1S050|PHI:1203|(Sc_Yck1/2/3)|5518|Fusarium_graminearum|reduced_virulence	30.22	139	81	4	17	140	84	221	3e-10	59.7	I1S050	PHI:1203	(Sc_Yck1/2/3)	5518	Fusarium_graminearum	reduced_virulence
g15696.t1	G4MNZ0|PHI:3176|MoSak1|318829|Magnaporthe_oryzae|reduced_virulence	27.16	162	83	3	36	162	409	570	3e-10	60.1	G4MNZ0	PHI:3176	MoSak1	318829	Magnaporthe_oryzae	reduced_virulence
g15696.t1	C4YLK8|PHI:462|HST7|5476|Candida_albicans|unaffected_pathogenicity	33.67	98	60	3	35	130	347	441	4e-10	59.7	C4YLK8	PHI:462	HST7	5476	Candida_albicans	unaffected_pathogenicity
g15696.t1	I1RJM8|PHI:1206|(Sp_Prp4)|5518|Fusarium_graminearum|reduced_virulence	35.4	113	65	4	40	150	536	642	4e-10	59.7	I1RJM8	PHI:1206	(Sp_Prp4)	5518	Fusarium_graminearum	reduced_virulence
g15696.t1	I1RN31|PHI:1223|FGSG_05393|5518|Fusarium_graminearum|lethal	28.79	132	87	4	17	142	83	213	6e-10	58.2	I1RN31	PHI:1223	FGSG_05393	5518	Fusarium_graminearum	lethal
g15696.t1	Q9UQY5|PHI:151__PHI:406__PHI:2230|KPP2__UBC3__kpp2|5270|Ustilago_maydis|reduced_virulence__loss_of_pathogenicity	28.26	138	91	4	9	140	92	227	6e-10	58.2	Q9UQY5	PHI:151__PHI:406__PHI:2230	KPP2__UBC3__kpp2	5270	Ustilago_maydis	reduced_virulence__loss_of_pathogenicity
g15696.t1	I1RKK7|PHI:1267|FGSG_04418|5518|Fusarium_graminearum|unaffected_pathogenicity	25.6	168	98	3	3	143	92	259	7e-10	58.9	I1RKK7	PHI:1267	FGSG_04418	5518	Fusarium_graminearum	unaffected_pathogenicity
g15696.t1	I1RDE5|PHI:1188|(Sc_Sak1)|5518|Fusarium_graminearum|reduced_virulence	32.2	118	54	3	52	143	220	337	8e-10	58.9	I1RDE5	PHI:1188	(Sc_Sak1)	5518	Fusarium_graminearum	reduced_virulence
g15696.t1	Q4WUN7|PHI:6085|mpkC|746128|Aspergillus_fumigatus|reduced_virulence	30.16	126	84	3	16	140	94	216	9e-10	57.8	Q4WUN7	PHI:6085	mpkC	746128	Aspergillus_fumigatus	reduced_virulence
g15696.t1	I1RME6|PHI:1274|FGSG_05135|5518|Fusarium_graminearum|unaffected_pathogenicity	27.08	144	84	5	10	133	768	910	1e-09	58.5	I1RME6	PHI:1274	FGSG_05135	5518	Fusarium_graminearum	unaffected_pathogenicity
g15696.t1	I1RME6|PHI:1274|FGSG_05135|5518|Fusarium_graminearum|unaffected_pathogenicity	31.19	109	55	5	41	133	390	494	3e-06	47.8	I1RME6	PHI:1274	FGSG_05135	5518	Fusarium_graminearum	unaffected_pathogenicity
g15696.t1	G4MV67|PHI:2940|MoARK1|318829|Magnaporthe_oryzae|reduced_virulence	26.74	187	115	7	16	181	123	308	1e-09	58.2	G4MV67	PHI:2940	MoARK1	318829	Magnaporthe_oryzae	reduced_virulence
g15696.t1	E9EZF4|PHI:5429|Mero-Ime2|568076|Metarhizium_robertsii|unaffected_pathogenicity	25.6	168	98	3	3	143	92	259	2e-09	57.4	E9EZF4	PHI:5429	Mero-Ime2	568076	Metarhizium_robertsii	unaffected_pathogenicity
g15696.t1	I1RQS1|PHI:1262|FGSG_06420|5518|Fusarium_graminearum|unaffected_pathogenicity	36.36	110	58	6	37	136	198	305	2e-09	57.4	I1RQS1	PHI:1262	FGSG_06420	5518	Fusarium_graminearum	unaffected_pathogenicity
g15696.t1	I1RLX6|PHI:1192|(Sc_Cak1)|5518|Fusarium_graminearum|reduced_virulence	33.07	127	64	5	16	132	144	259	3e-09	56.2	I1RLX6	PHI:1192	(Sc_Cak1)	5518	Fusarium_graminearum	reduced_virulence
g15696.t1	I1RWQ2|PHI:1235|FGSG_08731|5518|Fusarium_graminearum|lethal	31.78	129	73	5	17	131	107	234	3e-09	56.2	I1RWQ2	PHI:1235	FGSG_08731	5518	Fusarium_graminearum	lethal
g15696.t1	I1RHM4|PHI:1213|FGSG_05586|5518|Fusarium_graminearum|reduced_virulence	32.38	105	67	3	36	138	92	194	4e-09	55.5	I1RHM4	PHI:1213	FGSG_05586	5518	Fusarium_graminearum	reduced_virulence
g15696.t1	Q8NKE9|PHI:394|CRK1|5270|Ustilago_maydis|loss_of_pathogenicity	28	150	86	3	16	143	152	301	4e-09	56.6	Q8NKE9	PHI:394	CRK1	5270	Ustilago_maydis	loss_of_pathogenicity
g15696.t1	I1RYN5|PHI:1272|FGSG_09492|5518|Fusarium_graminearum|unaffected_pathogenicity	31.88	69	47	0	16	84	615	683	7e-09	55.8	I1RYN5	PHI:1272	FGSG_09492	5518	Fusarium_graminearum	unaffected_pathogenicity
g15696.t1	I1RRU2|PHI:1248|FGSG_06832|5518|Fusarium_graminearum|unaffected_pathogenicity	33.33	117	55	6	62	158	219	332	8e-09	55.1	I1RRU2	PHI:1248	FGSG_06832	5518	Fusarium_graminearum	unaffected_pathogenicity
g15696.t1	Q5SC61|PHI:3717|TgMAPK1|5811|Toxoplasma_gondii|reduced_virulence	35.21	71	46	0	16	86	188	258	1e-08	55.1	Q5SC61	PHI:3717	TgMAPK1	5811	Toxoplasma_gondii	reduced_virulence
g15696.t1	Q9Y7W4|PHI:172|CRK1|5476|Candida_albicans|loss_of_pathogenicity	26.83	123	77	3	41	150	156	278	2e-08	54.7	Q9Y7W4	PHI:172	CRK1	5476	Candida_albicans	loss_of_pathogenicity
g15696.t1	Q8X1F1|PHI:677|PAK1|5207|Cryptococcus_neoformans|reduced_virulence	35.38	65	42	0	16	80	483	547	4e-08	53.5	Q8X1F1	PHI:677	PAK1	5207	Cryptococcus_neoformans	reduced_virulence
g15696.t1	Q4I5U9|PHI:1231__PHI:1492|FGSG_07409__GzHMG024|5518|Fusarium_graminearum|lethal__unaffected_pathogenicity	28.12	128	79	3	36	150	141	268	5e-08	52.8	Q4I5U9	PHI:1231__PHI:1492	FGSG_07409__GzHMG024	5518	Fusarium_graminearum	lethal__unaffected_pathogenicity
g15696.t1	I1S077|PHI:1210|FGSG_10095|5518|Fusarium_graminearum|reduced_virulence	23.97	121	91	1	36	155	1083	1203	6e-08	53.1	I1S077	PHI:1210	FGSG_10095	5518	Fusarium_graminearum	reduced_virulence
g15696.t1	G4N7J5|PHI:5041|MoYAK1|318829|Magnaporthe_oryzae|reduced_virulence	29.08	141	91	5	17	151	497	634	1e-07	51.6	G4N7J5	PHI:5041	MoYAK1	318829	Magnaporthe_oryzae	reduced_virulence
g15696.t1	I1S0J9|PHI:1185|(Sc_Swe1)|5518|Fusarium_graminearum|reduced_virulence	31.11	90	60	2	45	134	806	893	1e-07	51.6	I1S0J9	PHI:1185	(Sc_Swe1)	5518	Fusarium_graminearum	reduced_virulence
g15696.t1	I1RN54|PHI:1214|FGSG_07816|5518|Fusarium_graminearum|reduced_virulence	29.08	141	91	5	17	151	412	549	2e-07	51.2	I1RN54	PHI:1214	FGSG_07816	5518	Fusarium_graminearum	reduced_virulence
g15696.t1	I1RRQ8|PHI:1211|(Sc_Ctk1)|5518|Fusarium_graminearum|reduced_virulence	27.46	142	93	6	16	149	465	604	2e-07	50.8	I1RRQ8	PHI:1211	(Sc_Ctk1)	5518	Fusarium_graminearum	reduced_virulence
g15696.t1	I1RTL1|PHI:1245|FGSG_07520|5518|Fusarium_graminearum|unaffected_pathogenicity	25	140	81	5	19	146	283	410	2e-07	50.8	I1RTL1	PHI:1245	FGSG_07520	5518	Fusarium_graminearum	unaffected_pathogenicity
g15696.t1	I1RKR8|PHI:1175__PHI:6148|(Sc_Srb10)__FgSsn3|5518|Fusarium_graminearum|reduced_virulence	31.96	97	59	4	49	140	160	254	3e-07	50.4	I1RKR8	PHI:1175__PHI:6148	(Sc_Srb10)__FgSsn3	5518	Fusarium_graminearum	reduced_virulence
g15696.t1	I1RB84|PHI:1263|FGSG_00792|5518|Fusarium_graminearum|unaffected_pathogenicity	30	130	56	5	24	126	396	517	4e-07	50.1	I1RB84	PHI:1263	FGSG_00792	5518	Fusarium_graminearum	unaffected_pathogenicity
g15696.t1	Q6FRH8|PHI:3286|CgVPS15|5478|Candida_glabrata|reduced_virulence	27.37	179	98	5	32	185	115	286	7e-07	49.7	Q6FRH8	PHI:3286	CgVPS15	5478	Candida_glabrata	reduced_virulence
g15696.t1	I1RJM9|PHI:1221|FGSG_04054|5518|Fusarium_graminearum|lethal	27.94	136	87	5	16	142	135	268	1e-06	48.5	I1RJM9	PHI:1221	FGSG_04054	5518	Fusarium_graminearum	lethal
g15696.t1	Q0GBR6|PHI:2889|Rop18|5811|Toxoplasma_gondii|reduced_virulence__increased_virulence_(hypervirulence)	37.08	89	39	5	55	135	387	466	4e-06	46.6	Q0GBR6	PHI:2889	Rop18	5811	Toxoplasma_gondii	reduced_virulence__increased_virulence_(hypervirulence)
g15696.t1	I1RMV6|PHI:1222|FGSG_05306|5518|Fusarium_graminearum|lethal	24.47	188	117	8	16	183	97	279	4e-06	47	I1RMV6	PHI:1222	FGSG_05306	5518	Fusarium_graminearum	lethal
g15696.t1	A1E140|PHI:4050|rop18|5811|Toxoplasma_gondii|reduced_virulence__loss_of_pathogenicity	37.08	89	39	5	55	135	432	511	5e-06	46.6	A1E140	PHI:4050	rop18	5811	Toxoplasma_gondii	reduced_virulence__loss_of_pathogenicity
g15696.t1	I1RLH1|PHI:1209|FGSG_04770|5518|Fusarium_graminearum|reduced_virulence	29.41	136	83	5	17	140	182	316	9e-06	45.4	I1RLH1	PHI:1209	FGSG_04770	5518	Fusarium_graminearum	reduced_virulence
g15696.t1	Q8Z111|PHI:5009|T4519|28901|Salmonella_enterica|reduced_virulence	25.58	129	69	5	56	157	122	250	7e-05	42.4	Q8Z111	PHI:5009	T4519	28901	Salmonella_enterica	reduced_virulence
g15696.t1	I1S453|PHI:1278|FGSG_11614|5518|Fusarium_graminearum|unaffected_pathogenicity	27.05	207	115	9	13	184	147	352	0.0001	42	I1S453	PHI:1278	FGSG_11614	5518	Fusarium_graminearum	unaffected_pathogenicity
g15696.t1	I1RGH4|PHI:1215__PHI:1261|(Sc_Prr2)__FGSG_02838|5518|Fusarium_graminearum|reduced_virulence__unaffected_pathogenicity	40.62	64	32	3	51	111	319	379	0.0002	41.2	I1RGH4	PHI:1215__PHI:1261	(Sc_Prr2)__FGSG_02838	5518	Fusarium_graminearum	reduced_virulence__unaffected_pathogenicity
g15696.t1	I1RUG2|PHI:1233|FGSG_07855|5518|Fusarium_graminearum|lethal	25.14	179	89	6	18	154	218	393	0.0002	41.2	I1RUG2	PHI:1233	FGSG_07855	5518	Fusarium_graminearum	lethal
g15696.t1	I1S1I6|PHI:1283|FGSG_10591|5518|Fusarium_graminearum|unaffected_pathogenicity	26.01	173	87	7	16	152	156	323	0.0003	40.8	I1S1I6	PHI:1283	FGSG_10591	5518	Fusarium_graminearum	unaffected_pathogenicity
g15696.t1	Q5AHA0|PHI:136|CaHK1_(CHK1)|5476|Candida_albicans|unaffected_pathogenicity__loss_of_pathogenicity__reduced_virulence	27.5	120	76	3	55	163	483	602	0.0003	40.8	Q5AHA0	PHI:136	CaHK1_(CHK1)	5476	Candida_albicans	unaffected_pathogenicity__loss_of_pathogenicity__reduced_virulence
g15696.t1	I1RUC3|PHI:1286|FGSG_07812|5518|Fusarium_graminearum|unaffected_pathogenicity	30.23	86	46	2	61	132	314	399	0.002	38.1	I1RUC3	PHI:1286	FGSG_07812	5518	Fusarium_graminearum	unaffected_pathogenicity
g15696.t1	I1RD70|PHI:1264|FGSG_01559|5518|Fusarium_graminearum|unaffected_pathogenicity	33.33	63	38	2	13	72	94	155	0.004	36.6	I1RD70	PHI:1264	FGSG_01559	5518	Fusarium_graminearum	unaffected_pathogenicity
g2783.t1	I1RQE9|PHI:1317|GzBrom002|5518|Fusarium_graminearum|reduced_virulence	36.36	99	54	3	571	664	322	416	4e-10	61.6	I1RQE9	PHI:1317	GzBrom002	5518	Fusarium_graminearum	reduced_virulence
g2783.t1	I1RQE9|PHI:1317|GzBrom002|5518|Fusarium_graminearum|reduced_virulence	29.82	57	39	1	400	455	351	407	0.003	39.3	I1RQE9	PHI:1317	GzBrom002	5518	Fusarium_graminearum	reduced_virulence
g2783.t1	Q59PZ5|PHI:4561|Gcn5|5476|Candida_albicans|loss_of_pathogenicity	35.14	74	45	1	597	667	369	442	2e-07	52	Q59PZ5	PHI:4561	Gcn5	5476	Candida_albicans	loss_of_pathogenicity
g2783.t1	Q59PZ5|PHI:4561|Gcn5|5476|Candida_albicans|loss_of_pathogenicity	36.36	44	28	0	400	443	379	422	0.0005	41.2	Q59PZ5	PHI:4561	Gcn5	5476	Candida_albicans	loss_of_pathogenicity
g13798.t1	G4MYS1|PHI:4736|MoYpt7|318829|Magnaporthe_oryzae|loss_of_pathogenicity	28.57	189	126	3	11	190	9	197	4e-26	100	G4MYS1	PHI:4736	MoYpt7	318829	Magnaporthe_oryzae	loss_of_pathogenicity
g13798.t1	Q96VL3|PHI:339|CLPT1|290576|Colletotrichum_lindemuthianum|reduced_virulence	28.42	183	116	4	11	182	11	189	2e-21	87	Q96VL3	PHI:339	CLPT1	290576	Colletotrichum_lindemuthianum	reduced_virulence
g13798.t1	B0B5Z8|PHI:1036|Rac|5111|Claviceps_purpurea|loss_of_pathogenicity	32.19	146	92	4	1	145	1	140	1e-17	76.6	B0B5Z8	PHI:1036	Rac	5111	Claviceps_purpurea	loss_of_pathogenicity
g13798.t1	G5EH19|PHI:780__PHI:787__PHI:808__PHI:2054|MGG_02731__Rac1|318829|Magnaporthe_oryzae|loss_of_pathogenicity__reduced_virulence	29.93	147	99	3	1	146	1	144	2e-17	75.9	G5EH19	PHI:780__PHI:787__PHI:808__PHI:2054	MGG_02731__Rac1	318829	Magnaporthe_oryzae	loss_of_pathogenicity__reduced_virulence
g13798.t1	V6RR76|PHI:3831|Fgrac1|5518|Fusarium_graminearum|reduced_virulence	31.51	146	93	4	1	145	1	140	5e-17	74.7	V6RR76	PHI:3831	Fgrac1	5518	Fusarium_graminearum	reduced_virulence
g13798.t1	A0JC80|PHI:3623|RacA|35717|Epichloe_festucae|increased_virulence_(hypervirulence)	31.51	146	93	4	1	145	1	140	5e-17	74.3	A0JC80	PHI:3623	RacA	35717	Epichloe_festucae	increased_virulence_(hypervirulence)
g13798.t1	I1RJP0|PHI:3833|Fgrho2|5518|Fusarium_graminearum|reduced_virulence	32.65	147	94	3	1	146	1	143	1e-16	73.6	I1RJP0	PHI:3833	Fgrho2	5518	Fusarium_graminearum	reduced_virulence
g13798.t1	G2WXZ2|PHI:3478|Vdrac1|27337|Verticillium_dahliae|reduced_virulence	29.93	147	99	3	1	146	1	144	2e-16	72.8	G2WXZ2	PHI:3478	Vdrac1	27337	Verticillium_dahliae	reduced_virulence
g13798.t1	I1S095|PHI:861|RAS2|5518|Fusarium_graminearum|reduced_virulence	28.33	180	106	4	11	168	8	186	2e-16	73.2	I1S095	PHI:861	RAS2	5518	Fusarium_graminearum	reduced_virulence
g13798.t1	Q875L5|PHI:269|RAS2|5270|Ustilago_maydis|loss_of_pathogenicity	28.05	164	111	4	11	168	8	170	3e-16	72	Q875L5	PHI:269	RAS2	5270	Ustilago_maydis	loss_of_pathogenicity
g13798.t1	V6QUU6|PHI:3835|Fgrho4|5518|Fusarium_graminearum|reduced_virulence	28.64	199	122	6	2	181	45	242	4e-16	72.8	V6QUU6	PHI:3835	Fgrho4	5518	Fusarium_graminearum	reduced_virulence
g13798.t1	O42825|PHI:270|RHO1|5476|Candida_albicans|loss_of_pathogenicity	33.05	118	77	2	12	128	11	127	7e-15	68.2	O42825	PHI:270	RHO1	5476	Candida_albicans	loss_of_pathogenicity
g13798.t1	Q9UVQ4|PHI:182|RAS1|5207|Cryptococcus_neoformans|reduced_virulence__loss_of_pathogenicity	31.25	112	73	3	61	168	59	170	7e-15	68.2	Q9UVQ4	PHI:182	RAS1	5207	Cryptococcus_neoformans	reduced_virulence__loss_of_pathogenicity
g13798.t1	I1RN81|PHI:3832|Fgcdc42|5518|Fusarium_graminearum|reduced_virulence	27.06	170	107	4	8	161	4	172	1e-13	64.7	I1RN81	PHI:3832	Fgcdc42	5518	Fusarium_graminearum	reduced_virulence
g13798.t1	G4NC11|PHI:2052|Cdc42|318829|Magnaporthe_oryzae|reduced_virulence	27.78	180	93	5	8	161	3	171	1e-13	64.3	G4NC11	PHI:2052	Cdc42	318829	Magnaporthe_oryzae	reduced_virulence
g13798.t1	A0SXQ6|PHI:1061|MgRho3|318829|Magnaporthe_oryzae|loss_of_pathogenicity	29.83	181	99	7	12	166	15	193	2e-13	63.9	A0SXQ6	PHI:1061	MgRho3	318829	Magnaporthe_oryzae	loss_of_pathogenicity
g13798.t1	N4VQQ5|PHI:3280|CoRAS1|5465|Colletotrichum_orbiculare|lethal	29.46	112	75	3	61	168	58	169	3e-13	63.5	N4VQQ5	PHI:3280	CoRAS1	5465	Colletotrichum_orbiculare	lethal
g13798.t1	Q2PBY8|PHI:449|CDC42|5111|Claviceps_purpurea|reduced_virulence	29.51	122	84	2	8	128	4	124	3e-13	63.5	Q2PBY8	PHI:449	CDC42	5111	Claviceps_purpurea	reduced_virulence
g13798.t1	Q8NJX2|PHI:1119|Cdc42|5270|Ustilago_maydis|loss_of_pathogenicity	29.17	120	83	2	10	128	3	121	5e-13	62.8	Q8NJX2	PHI:1119	Cdc42	5270	Ustilago_maydis	loss_of_pathogenicity
g13798.t1	C4YDI6|PHI:471|CDC42|5476|Candida_albicans|loss_of_pathogenicity	30.15	136	87	4	10	142	3	133	5e-13	62.8	C4YDI6	PHI:471	CDC42	5476	Candida_albicans	loss_of_pathogenicity
g13798.t1	C4YKT4|PHI:507|CaRAS1|5476|Candida_albicans|reduced_virulence	28.7	115	78	3	58	168	51	165	6e-13	63.9	C4YKT4	PHI:507	CaRAS1	5476	Candida_albicans	reduced_virulence
g13798.t1	N4UYN1|PHI:3279|CoRAS2|5465|Colletotrichum_orbiculare|reduced_virulence	28.33	180	106	4	11	168	8	186	1e-12	62.8	N4UYN1	PHI:3279	CoRAS2	5465	Colletotrichum_orbiculare	reduced_virulence
g13798.t1	I1R9M1|PHI:3834|Fgrho3|5518|Fusarium_graminearum|unaffected_pathogenicity	34.17	120	72	5	12	129	14	128	7e-11	57	I1R9M1	PHI:3834	Fgrho3	5518	Fusarium_graminearum	unaffected_pathogenicity
g13798.t1	Q8J2P6|PHI:317|RHBA|746128|Aspergillus_fumigatus|reduced_virulence	25.28	178	97	7	2	161	3	162	1e-09	53.5	Q8J2P6	PHI:317	RHBA	746128	Aspergillus_fumigatus	reduced_virulence
g13798.t1	P52498|PHI:62|caRSR1|5476|Candida_albicans|reduced_virulence	22.56	164	121	3	11	169	4	166	2e-06	44.7	P52498	PHI:62	caRSR1	5476	Candida_albicans	reduced_virulence
g13798.t1	J5K8H0|PHI:4990|ras3|176275|Beauveria_bassiana|reduced_virulence	20	200	115	6	12	169	26	222	6e-05	40.8	J5K8H0	PHI:4990	ras3	176275	Beauveria_bassiana	reduced_virulence
g2772.t1	Q9Y8A2|PHI:255|FUM1_(FUM5)|5127|Fusarium_fujikuroi|unaffected_pathogenicity	35.47	1294	712	33	334	1618	1387	2566	0	676	Q9Y8A2	PHI:255	FUM1_(FUM5)	5127	Fusarium_fujikuroi	unaffected_pathogenicity
g2772.t1	Q9Y8A2|PHI:255|FUM1_(FUM5)|5127|Fusarium_fujikuroi|unaffected_pathogenicity	32.1	271	158	7	1	268	971	1218	8e-32	134	Q9Y8A2	PHI:255	FUM1_(FUM5)	5127	Fusarium_fujikuroi	unaffected_pathogenicity
g2772.t1	Q92217|PHI:55|PKS1|5016|Cochliobolus_heterostrophus|reduced_virulence	29.2	1332	734	48	320	1610	1349	2512	2e-104	369	Q92217	PHI:55	PKS1	5016	Cochliobolus_heterostrophus	reduced_virulence
g2772.t1	Q92217|PHI:55|PKS1|5016|Cochliobolus_heterostrophus|reduced_virulence	24.49	294	179	10	2	271	946	1220	6e-16	82	Q92217	PHI:55	PKS1	5016	Cochliobolus_heterostrophus	reduced_virulence
g2772.t1	I1RHS7|PHI:723__PHI:727|PKS1__PKS17|5518|Fusarium_graminearum|unaffected_pathogenicity	28.53	1311	756	46	352	1610	1376	2557	3e-96	343	I1RHS7	PHI:723__PHI:727	PKS1__PKS17	5518	Fusarium_graminearum	unaffected_pathogenicity
g2772.t1	I1RHS7|PHI:723__PHI:727|PKS1__PKS17|5518|Fusarium_graminearum|unaffected_pathogenicity	25.07	339	228	7	1	331	950	1270	2e-24	110	I1RHS7	PHI:723__PHI:727	PKS1__PKS17	5518	Fusarium_graminearum	unaffected_pathogenicity
g2772.t1	W7MT31|PHI:3387|FVEG_12523|117187|Fusarium_verticillioides|unaffected_pathogenicity	29.45	1117	616	36	559	1616	1401	2404	5e-92	329	W7MT31	PHI:3387	FVEG_12523	117187	Fusarium_verticillioides	unaffected_pathogenicity
g2772.t1	W7MT31|PHI:3387|FVEG_12523|117187|Fusarium_verticillioides|unaffected_pathogenicity	25.82	213	133	6	2	202	986	1185	2e-14	76.6	W7MT31	PHI:3387	FVEG_12523	117187	Fusarium_verticillioides	unaffected_pathogenicity
g2772.t1	Q2VLJ2|PHI:714|PKS4_(ZEA1)|5518|Fusarium_graminearum|unaffected_pathogenicity	30.87	959	553	28	655	1603	1474	2332	2e-91	327	Q2VLJ2	PHI:714	PKS4_(ZEA1)	5518	Fusarium_graminearum	unaffected_pathogenicity
g2772.t1	Q2VLJ2|PHI:714|PKS4_(ZEA1)|5518|Fusarium_graminearum|unaffected_pathogenicity	22.42	281	191	10	1	266	914	1182	1e-10	64.3	Q2VLJ2	PHI:714	PKS4_(ZEA1)	5518	Fusarium_graminearum	unaffected_pathogenicity
g2772.t1	B9JV05|PHI:2895|F-avi4330|373|Agrobacterium_vitis|loss_of_pathogenicity	32.84	612	368	17	831	1440	1775	2345	6e-66	245	B9JV05	PHI:2895	F-avi4330	373	Agrobacterium_vitis	loss_of_pathogenicity
g2772.t1	D2E9X0|PHI:2379|DEP5|29001|Alternaria_brassicicola|reduced_virulence__unaffected_pathogenicity	27.11	745	463	22	874	1604	1676	2354	9e-46	179	D2E9X0	PHI:2379	DEP5	29001	Alternaria_brassicicola	reduced_virulence__unaffected_pathogenicity
g2772.t1	D2E9X0|PHI:2379|DEP5|29001|Alternaria_brassicicola|reduced_virulence__unaffected_pathogenicity	29.71	276	164	7	1	268	974	1227	7e-25	111	D2E9X0	PHI:2379	DEP5	29001	Alternaria_brassicicola	reduced_virulence__unaffected_pathogenicity
g2772.t1	Q6ZX14|PHI:325|ACE1|318829|Magnaporthe_oryzae|effector_(plant_avirulence_determinant)	28.41	440	270	13	330	762	1346	1747	1e-36	149	Q6ZX14	PHI:325	ACE1	318829	Magnaporthe_oryzae	effector_(plant_avirulence_determinant)
g2772.t1	Q6ZX14|PHI:325|ACE1|318829|Magnaporthe_oryzae|effector_(plant_avirulence_determinant)	27.25	389	238	12	1225	1605	2142	2493	2e-25	113	Q6ZX14	PHI:325	ACE1	318829	Magnaporthe_oryzae	effector_(plant_avirulence_determinant)
g2772.t1	Q6ZX14|PHI:325|ACE1|318829|Magnaporthe_oryzae|effector_(plant_avirulence_determinant)	24.62	260	170	8	8	264	949	1185	5e-11	65.5	Q6ZX14	PHI:325	ACE1	318829	Magnaporthe_oryzae	effector_(plant_avirulence_determinant)
g2772.t1	I1RUB2|PHI:719|GzFUS1|5518|Fusarium_graminearum|unaffected_pathogenicity	29.48	458	274	14	320	765	1309	1729	2e-31	133	I1RUB2	PHI:719	GzFUS1	5518	Fusarium_graminearum	unaffected_pathogenicity
g2772.t1	I1RUB2|PHI:719|GzFUS1|5518|Fusarium_graminearum|unaffected_pathogenicity	25.5	400	263	10	1225	1623	2086	2451	5e-28	121	I1RUB2	PHI:719	GzFUS1	5518	Fusarium_graminearum	unaffected_pathogenicity
g2772.t1	I1RUB2|PHI:719|GzFUS1|5518|Fusarium_graminearum|unaffected_pathogenicity	24.6	248	145	7	8	245	932	1147	1e-10	64.3	I1RUB2	PHI:719	GzFUS1	5518	Fusarium_graminearum	unaffected_pathogenicity
g2772.t1	B1GVX7|PHI:2290|BcBOA6|40559|Botrytis_cinerea|reduced_virulence	26.78	407	240	16	444	836	1439	1801	4e-30	128	B1GVX7	PHI:2290	BcBOA6	40559	Botrytis_cinerea	reduced_virulence
g2772.t1	B1GVX7|PHI:2290|BcBOA6|40559|Botrytis_cinerea|reduced_virulence	27.79	403	249	12	1221	1618	2092	2457	8e-28	120	B1GVX7	PHI:2290	BcBOA6	40559	Botrytis_cinerea	reduced_virulence
g2772.t1	B1GVX7|PHI:2290|BcBOA6|40559|Botrytis_cinerea|reduced_virulence	40.74	54	32	0	8	61	936	989	6e-07	52.4	B1GVX7	PHI:2290	BcBOA6	40559	Botrytis_cinerea	reduced_virulence
g2772.t1	G1XU04|PHI:5276|AOL_s00215g283|13349|Arthrobotrys_oligospora|increased_virulence_(hypervirulence)	30.13	229	148	2	1225	1444	1398	1623	2e-24	109	G1XU04	PHI:5276	AOL_s00215g283	13349	Arthrobotrys_oligospora	increased_virulence_(hypervirulence)
g2772.t1	A0A075TRC0|PHI:3299__PHI:4505|patK__PePatK|27334|Penicillium_expansum|unaffected_pathogenicity	25.06	399	245	9	1224	1609	1409	1766	3e-22	102	A0A075TRC0	PHI:3299__PHI:4505	patK__PePatK	27334	Penicillium_expansum	unaffected_pathogenicity
g2772.t1	Q0V687|PHI:3324|SN477|13684|Parastagonospora_nodorum|unaffected_pathogenicity	30.16	252	146	6	1156	1396	1299	1531	5e-16	82	Q0V687	PHI:3324	SN477	13684	Parastagonospora_nodorum	unaffected_pathogenicity
g2772.t1	V9W6M6|PHI:3090|pamA|1464|Paenibacillus_larvae|reduced_virulence	25.1	251	157	9	1217	1446	2185	2425	6e-09	58.5	V9W6M6	PHI:3090	pamA	1464	Paenibacillus_larvae	reduced_virulence
g2772.t1	G4MZY1|PHI:2034|MFP1|318829|Magnaporthe_oryzae|reduced_virulence	24.82	278	172	8	1227	1490	316	570	8e-06	48.1	G4MZY1	PHI:2034	MFP1	318829	Magnaporthe_oryzae	reduced_virulence
g2772.t1	Q8XSV8|PHI:5272|fabG2|305|Ralstonia_solanacearum|reduced_virulence	31.48	162	100	7	1229	1385	5	160	1e-05	46.2	Q8XSV8	PHI:5272	fabG2	305	Ralstonia_solanacearum	reduced_virulence
g2772.t1	Q8Y0J2|PHI:5271|fabG1|305|Ralstonia_solanacearum|lethal	27.33	172	105	7	1227	1390	9	168	0.0002	42.4	Q8Y0J2	PHI:5271	fabG1	305	Ralstonia_solanacearum	lethal
g2772.t1	B2HHI1|PHI:3364|MMAR_1663|1781|Mycobacterium_marinum|reduced_virulence	26.35	167	84	7	383	530	33	179	0.004	38.9	B2HHI1	PHI:3364	MMAR_1663	1781	Mycobacterium_marinum	reduced_virulence
g2421.t1	G4NHT5|PHI:5612|FZC20|318829|Magnaporthe_oryzae|unaffected_pathogenicity	70.86	659	157	8	161	789	1	654	0	912	G4NHT5	PHI:5612	FZC20	318829	Magnaporthe_oryzae	unaffected_pathogenicity
g2421.t1	I1RJB8|PHI:1879|GzZC194|5518|Fusarium_graminearum|unaffected_pathogenicity	55.09	746	233	14	49	717	32	752	0	757	I1RJB8	PHI:1879	GzZC194	5518	Fusarium_graminearum	unaffected_pathogenicity
g2421.t1	I1RL82|PHI:1700|GzZC015|5518|Fusarium_graminearum|unaffected_pathogenicity	39.73	511	266	15	157	646	118	607	4e-95	312	I1RL82	PHI:1700	GzZC015	5518	Fusarium_graminearum	unaffected_pathogenicity
g2421.t1	I1RXV2|PHI:1758|GzZC073|5518|Fusarium_graminearum|unaffected_pathogenicity	35.91	518	302	14	162	655	222	733	1e-89	300	I1RXV2	PHI:1758	GzZC073	5518	Fusarium_graminearum	unaffected_pathogenicity
g2421.t1	I1RDS9|PHI:1870|GzZC185|5518|Fusarium_graminearum|unaffected_pathogenicity	29.68	603	351	17	27	591	19	586	2e-60	216	I1RDS9	PHI:1870	GzZC185	5518	Fusarium_graminearum	unaffected_pathogenicity
g2421.t1	I1RBA2|PHI:1842|GzZC157|5518|Fusarium_graminearum|unaffected_pathogenicity	29.29	519	323	13	163	671	77	561	1e-54	199	I1RBA2	PHI:1842	GzZC157	5518	Fusarium_graminearum	unaffected_pathogenicity
g2421.t1	G4MT25|PHI:5591|MoNIT4|318829|Magnaporthe_oryzae|unaffected_pathogenicity	25.47	695	376	24	10	645	54	665	2e-40	158	G4MT25	PHI:5591	MoNIT4	318829	Magnaporthe_oryzae	unaffected_pathogenicity
g2421.t1	I1RSG1|PHI:1916|GzZC231|5518|Fusarium_graminearum|unaffected_pathogenicity	27.66	423	255	14	239	634	143	541	4e-30	124	I1RSG1	PHI:1916	GzZC231	5518	Fusarium_graminearum	unaffected_pathogenicity
g2421.t1	I1RGD9|PHI:1941|GzZC256|5518|Fusarium_graminearum|unaffected_pathogenicity	26.28	430	256	13	231	645	302	685	2e-27	116	I1RGD9	PHI:1941	GzZC256	5518	Fusarium_graminearum	unaffected_pathogenicity
g2421.t1	I1S7V2|PHI:1818|GzZC133|5518|Fusarium_graminearum|unaffected_pathogenicity	33.13	163	106	2	233	393	106	267	3e-22	96.3	I1S7V2	PHI:1818	GzZC133	5518	Fusarium_graminearum	unaffected_pathogenicity
g2421.t1	G4MP35|PHI:5614|FZC22|318829|Magnaporthe_oryzae|unaffected_pathogenicity	23.72	312	212	8	344	645	332	627	1e-17	85.5	G4MP35	PHI:5614	FZC22	318829	Magnaporthe_oryzae	unaffected_pathogenicity
g2421.t1	I1RCQ4|PHI:1919|GzZC234|5518|Fusarium_graminearum|unaffected_pathogenicity	26.72	262	168	9	288	538	317	565	1e-16	82.4	I1RCQ4	PHI:1919	GzZC234	5518	Fusarium_graminearum	unaffected_pathogenicity
g2421.t1	I1RXJ4|PHI:1762|GzZC077|5518|Fusarium_graminearum|unaffected_pathogenicity	22.49	707	401	27	17	681	40	641	2e-16	80.9	I1RXJ4	PHI:1762	GzZC077	5518	Fusarium_graminearum	unaffected_pathogenicity
g2421.t1	I1RRS3|PHI:1816|GzZC131|5518|Fusarium_graminearum|unaffected_pathogenicity	26.95	256	164	8	294	545	379	615	8e-16	79.3	I1RRS3	PHI:1816	GzZC131	5518	Fusarium_graminearum	unaffected_pathogenicity
g2421.t1	I1RRS3|PHI:1816|GzZC131|5518|Fusarium_graminearum|unaffected_pathogenicity	30.36	56	20	1	16	71	57	93	0.001	40	I1RRS3	PHI:1816	GzZC131	5518	Fusarium_graminearum	unaffected_pathogenicity
g2421.t1	G2XED6|PHI:6260|Vdpf|27337|Verticillium_dahliae|reduced_virulence	25.89	309	192	13	250	545	328	612	2e-14	74.7	G2XED6	PHI:6260	Vdpf	27337	Verticillium_dahliae	reduced_virulence
g2421.t1	I1RE61|PHI:1800|GzZC115|5518|Fusarium_graminearum|unaffected_pathogenicity	24.35	386	247	13	300	666	312	671	3e-14	74.7	I1RE61	PHI:1800	GzZC115	5518	Fusarium_graminearum	unaffected_pathogenicity
g2421.t1	I1RSR1|PHI:1797|GzZC112|5518|Fusarium_graminearum|unaffected_pathogenicity	23.27	447	303	14	270	683	309	748	5e-14	73.6	I1RSR1	PHI:1797	GzZC112	5518	Fusarium_graminearum	unaffected_pathogenicity
g2421.t1	G4N8I4|PHI:2989__PHI:5680|MGG_06243.6__FZC76|318829|Magnaporthe_oryzae|reduced_virulence__unaffected_pathogenicity	22.27	422	251	15	10	424	188	539	5e-14	73.9	G4N8I4	PHI:2989__PHI:5680	MGG_06243.6__FZC76	318829	Magnaporthe_oryzae	reduced_virulence__unaffected_pathogenicity
g2421.t1	A6N6J8|PHI:1021__PHI:2981|CTF1__Ctf1|5507|Fusarium_oxysporum|unaffected_pathogenicity__reduced_virulence	23.58	386	254	11	300	669	309	669	8e-14	73.2	A6N6J8	PHI:1021__PHI:2981	CTF1__Ctf1	5507	Fusarium_oxysporum	unaffected_pathogenicity__reduced_virulence
g2421.t1	G4MWV1|PHI:5643|FZC46|318829|Magnaporthe_oryzae|unaffected_pathogenicity	24.28	346	185	14	271	565	335	654	4e-13	70.9	G4MWV1	PHI:5643	FZC46	318829	Magnaporthe_oryzae	unaffected_pathogenicity
g2421.t1	I1RRM0|PHI:1891|GzZC206|5518|Fusarium_graminearum|unaffected_pathogenicity	24.13	402	234	13	274	635	245	615	4e-13	70.9	I1RRM0	PHI:1891	GzZC206	5518	Fusarium_graminearum	unaffected_pathogenicity
g2421.t1	I1S2C5|PHI:1783|GzZC098|5518|Fusarium_graminearum|unaffected_pathogenicity	23.72	333	214	11	226	535	260	575	5e-13	70.5	I1S2C5	PHI:1783	GzZC098	5518	Fusarium_graminearum	unaffected_pathogenicity
g2421.t1	G4MZE0|PHI:5589|FZC1|318829|Magnaporthe_oryzae|unaffected_pathogenicity	24.3	358	215	11	235	567	247	573	5e-13	70.1	G4MZE0	PHI:5589	FZC1	318829	Magnaporthe_oryzae	unaffected_pathogenicity
g2421.t1	I1RH93|PHI:1924|GzZC239|5518|Fusarium_graminearum|unaffected_pathogenicity	28.52	277	150	14	274	533	372	617	6e-13	70.1	I1RH93	PHI:1924	GzZC239	5518	Fusarium_graminearum	unaffected_pathogenicity
g2421.t1	I1RCH8|PHI:1921|GzZC236|5518|Fusarium_graminearum|reduced_virulence	22.09	326	213	11	344	645	309	617	4e-12	67.4	I1RCH8	PHI:1921	GzZC236	5518	Fusarium_graminearum	reduced_virulence
g2421.t1	I1RDE2|PHI:1960|GzZC275|5518|Fusarium_graminearum|unaffected_pathogenicity	24.63	337	169	14	272	554	288	593	7e-12	66.6	I1RDE2	PHI:1960	GzZC275	5518	Fusarium_graminearum	unaffected_pathogenicity
g2421.t1	G4NI99|PHI:5618|FZC26|318829|Magnaporthe_oryzae|unaffected_pathogenicity	25.51	243	144	8	301	531	258	475	1e-11	65.5	G4NI99	PHI:5618	FZC26	318829	Magnaporthe_oryzae	unaffected_pathogenicity
g2421.t1	A0A0D2XZG1|PHI:5484|FTF2|5507|Fusarium_oxysporum|reduced_virulence	20.48	620	375	20	10	594	166	702	5e-11	63.9	A0A0D2XZG1	PHI:5484	FTF2	5507	Fusarium_oxysporum	reduced_virulence
g2421.t1	G8GLN8|PHI:5482|FTF2|5507|Fusarium_oxysporum|reduced_virulence	22.14	429	245	16	10	424	164	517	2e-10	62.4	G8GLN8	PHI:5482	FTF2	5507	Fusarium_oxysporum	reduced_virulence
g2421.t1	I1RGG4|PHI:1713|GzZC028|5518|Fusarium_graminearum|unaffected_pathogenicity	21.88	384	243	13	295	646	204	562	2e-10	62	I1RGG4	PHI:1713	GzZC028	5518	Fusarium_graminearum	unaffected_pathogenicity
g2421.t1	G4MR05|PHI:5595|FZC6|318829|Magnaporthe_oryzae|unaffected_pathogenicity	26.7	176	107	7	241	414	301	456	2e-10	62	G4MR05	PHI:5595	FZC6	318829	Magnaporthe_oryzae	unaffected_pathogenicity
g2421.t1	I1RYR6|PHI:1692|GzZC007|5518|Fusarium_graminearum|unaffected_pathogenicity	25.36	343	215	12	235	561	92	409	3e-10	60.8	I1RYR6	PHI:1692	GzZC007	5518	Fusarium_graminearum	unaffected_pathogenicity
g2421.t1	I1R9E5|PHI:1999|GzZC314|5518|Fusarium_graminearum|unaffected_pathogenicity	27.24	290	178	12	274	547	299	571	5e-10	60.5	I1R9E5	PHI:1999	GzZC314	5518	Fusarium_graminearum	unaffected_pathogenicity
g2421.t1	I1S7H5|PHI:1742|GzZC057|5518|Fusarium_graminearum|unaffected_pathogenicity	22.01	468	297	19	48	493	12	433	6e-10	60.1	I1S7H5	PHI:1742	GzZC057	5518	Fusarium_graminearum	unaffected_pathogenicity
g2421.t1	I1RZN4|PHI:1753|GzZC068|5518|Fusarium_graminearum|unaffected_pathogenicity	23.8	332	197	14	271	565	324	636	1e-09	59.3	I1RZN4	PHI:1753	GzZC068	5518	Fusarium_graminearum	unaffected_pathogenicity
g2421.t1	I1RHB3|PHI:1923|GzZC238|5518|Fusarium_graminearum|unaffected_pathogenicity	24.66	373	241	18	334	689	317	666	1e-09	58.9	I1RHB3	PHI:1923	GzZC238	5518	Fusarium_graminearum	unaffected_pathogenicity
g2421.t1	I1RND0|PHI:1900|GzZC215|5518|Fusarium_graminearum|unaffected_pathogenicity	21.41	439	236	16	10	424	164	517	2e-09	58.9	I1RND0	PHI:1900	GzZC215	5518	Fusarium_graminearum	unaffected_pathogenicity
g2421.t1	I1RB12|PHI:1968|GzZC283|5518|Fusarium_graminearum|unaffected_pathogenicity	25.42	240	128	10	311	533	280	485	5e-09	57	I1RB12	PHI:1968	GzZC283	5518	Fusarium_graminearum	unaffected_pathogenicity
g2421.t1	I1RSR7|PHI:1796|GzZC111|5518|Fusarium_graminearum|unaffected_pathogenicity	23.52	557	309	28	10	537	15	483	7e-09	57	I1RSR7	PHI:1796	GzZC111	5518	Fusarium_graminearum	unaffected_pathogenicity
g2421.t1	I1RWZ1|PHI:1688|GzZC003|5518|Fusarium_graminearum|unaffected_pathogenicity	24.71	340	197	14	218	532	216	521	9e-09	56.2	I1RWZ1	PHI:1688	GzZC003	5518	Fusarium_graminearum	unaffected_pathogenicity
g2421.t1	G4N3M5|PHI:5602|FZC12|318829|Magnaporthe_oryzae|unaffected_pathogenicity	29.02	193	111	7	316	498	139	315	1e-08	56.2	G4N3M5	PHI:5602	FZC12	318829	Magnaporthe_oryzae	unaffected_pathogenicity
g2421.t1	I1REH9|PHI:1932|GzZC247|5518|Fusarium_graminearum|unaffected_pathogenicity	24.51	204	140	4	235	433	251	445	1e-08	55.8	I1REH9	PHI:1932	GzZC247	5518	Fusarium_graminearum	unaffected_pathogenicity
g2421.t1	G4NFM3|PHI:5609|FZC18|318829|Magnaporthe_oryzae|unaffected_pathogenicity	25.67	187	120	7	321	501	380	553	1e-08	56.2	G4NFM3	PHI:5609	FZC18	318829	Magnaporthe_oryzae	unaffected_pathogenicity
g2421.t1	G4NJP4|PHI:5596|FZC7|318829|Magnaporthe_oryzae|unaffected_pathogenicity	26.87	201	123	5	344	532	350	538	2e-08	55.8	G4NJP4	PHI:5596	FZC7	318829	Magnaporthe_oryzae	unaffected_pathogenicity
g2421.t1	I1RQN4|PHI:1715|GzZC030|5518|Fusarium_graminearum|unaffected_pathogenicity	29.55	132	66	5	288	410	161	274	2e-08	54.7	I1RQN4	PHI:1715	GzZC030	5518	Fusarium_graminearum	unaffected_pathogenicity
g2421.t1	G4NF77|PHI:5617|FZC25|318829|Magnaporthe_oryzae|unaffected_pathogenicity	24.68	235	159	8	272	504	319	537	3e-08	55.1	G4NF77	PHI:5617	FZC25	318829	Magnaporthe_oryzae	unaffected_pathogenicity
g2421.t1	G4NLS4|PHI:5625|FZC31|318829|Magnaporthe_oryzae|unaffected_pathogenicity	21.7	599	358	27	28	591	128	650	1e-07	52.8	G4NLS4	PHI:5625	FZC31	318829	Magnaporthe_oryzae	unaffected_pathogenicity
g2421.t1	Q9HG15|PHI:169|CLTA1|290576|Colletotrichum_lindemuthianum|loss_of_pathogenicity	29.91	117	74	4	301	416	257	366	3e-07	51.6	Q9HG15	PHI:169	CLTA1	290576	Colletotrichum_lindemuthianum	loss_of_pathogenicity
g2421.t1	I1RLI4|PHI:1979|GzZC294|5518|Fusarium_graminearum|unaffected_pathogenicity	28.67	143	87	5	268	408	243	372	4e-07	51.2	I1RLI4	PHI:1979	GzZC294	5518	Fusarium_graminearum	unaffected_pathogenicity
g2421.t1	I1RXK4|PHI:1823|GzZC138|5518|Fusarium_graminearum|unaffected_pathogenicity	35.35	99	53	4	296	392	12	101	4e-07	50.4	I1RXK4	PHI:1823	GzZC138	5518	Fusarium_graminearum	unaffected_pathogenicity
g2421.t1	I1RFP7|PHI:1935|GzZC250|5518|Fusarium_graminearum|unaffected_pathogenicity	21.41	313	208	11	266	562	309	599	5e-07	51.2	I1RFP7	PHI:1935	GzZC250	5518	Fusarium_graminearum	unaffected_pathogenicity
g2421.t1	I1RFP7|PHI:1935|GzZC250|5518|Fusarium_graminearum|unaffected_pathogenicity	33.85	65	20	3	11	72	44	88	0.0005	41.2	I1RFP7	PHI:1935	GzZC250	5518	Fusarium_graminearum	unaffected_pathogenicity
g2421.t1	I1RJB4|PHI:1705|GzZC020|5518|Fusarium_graminearum|unaffected_pathogenicity	24.81	262	162	11	324	564	235	482	5e-07	50.4	I1RJB4	PHI:1705	GzZC020	5518	Fusarium_graminearum	unaffected_pathogenicity
g2421.t1	I1S018|PHI:1689|GzZC004|5518|Fusarium_graminearum|unaffected_pathogenicity	19.33	357	238	12	304	631	171	506	9e-07	50.1	I1S018	PHI:1689	GzZC004	5518	Fusarium_graminearum	unaffected_pathogenicity
g2421.t1	I1S3Z9|PHI:1774|GzZC089|5518|Fusarium_graminearum|lethal	22.99	274	166	11	270	532	218	457	1e-06	49.7	I1S3Z9	PHI:1774	GzZC089	5518	Fusarium_graminearum	lethal
g2421.t1	G4NLB5|PHI:3308|cnf1|318829|Magnaporthe_oryzae|reduced_virulence	34.18	79	34	3	1	76	167	230	1e-06	49.3	G4NLB5	PHI:3308	cnf1	318829	Magnaporthe_oryzae	reduced_virulence
g2421.t1	G4N8E3|PHI:2983__PHI:5629|MGG_06279.6__FZC34|318829|Magnaporthe_oryzae|reduced_virulence__unaffected_pathogenicity	20.9	641	384	28	48	645	40	600	1e-06	49.3	G4N8E3	PHI:2983__PHI:5629	MGG_06279.6__FZC34	318829	Magnaporthe_oryzae	reduced_virulence__unaffected_pathogenicity
g2421.t1	I1S7J0|PHI:1819|GzZC134|5518|Fusarium_graminearum|unaffected_pathogenicity	28.57	105	70	2	304	408	139	238	2e-06	48.1	I1S7J0	PHI:1819	GzZC134	5518	Fusarium_graminearum	unaffected_pathogenicity
g2421.t1	I1RD74|PHI:1961|GzZC276|5518|Fusarium_graminearum|unaffected_pathogenicity	24.5	200	126	8	227	412	260	448	2e-06	48.9	I1RD74	PHI:1961	GzZC276	5518	Fusarium_graminearum	unaffected_pathogenicity
g2421.t1	I1RAP1|PHI:1988|GzZC303|5518|Fusarium_graminearum|unaffected_pathogenicity	29.06	117	75	4	301	416	256	365	3e-06	48.1	I1RAP1	PHI:1988	GzZC303	5518	Fusarium_graminearum	unaffected_pathogenicity
g2421.t1	I1RLI0|PHI:1716|GzZC031|5518|Fusarium_graminearum|unaffected_pathogenicity	34.38	64	37	1	344	402	271	334	4e-06	48.1	I1RLI0	PHI:1716	GzZC031	5518	Fusarium_graminearum	unaffected_pathogenicity
g2421.t1	I1S7B9|PHI:1739|GzZC054|5518|Fusarium_graminearum|unaffected_pathogenicity	24.04	287	194	10	365	645	300	568	4e-06	48.1	I1S7B9	PHI:1739	GzZC054	5518	Fusarium_graminearum	unaffected_pathogenicity
g2421.t1	I1RT69|PHI:1918|GzZC233|5518|Fusarium_graminearum|unaffected_pathogenicity	31.43	105	49	3	9	113	259	340	4e-06	47.8	I1RT69	PHI:1918	GzZC233	5518	Fusarium_graminearum	unaffected_pathogenicity
g2421.t1	I1RT69|PHI:1918|GzZC233|5518|Fusarium_graminearum|unaffected_pathogenicity	21.84	206	139	9	379	572	560	755	0.0009	40.4	I1RT69	PHI:1918	GzZC233	5518	Fusarium_graminearum	unaffected_pathogenicity
g2421.t1	I1RY79|PHI:1943|GzZC258|5518|Fusarium_graminearum|unaffected_pathogenicity	19.44	432	284	16	231	645	278	662	6e-06	47.4	I1RY79	PHI:1943	GzZC258	5518	Fusarium_graminearum	unaffected_pathogenicity
g2421.t1	I1RLT2|PHI:1956|GzZC271|5518|Fusarium_graminearum|unaffected_pathogenicity	21.95	615	380	26	48	618	16	574	1e-05	46.6	I1RLT2	PHI:1956	GzZC271	5518	Fusarium_graminearum	unaffected_pathogenicity
g2421.t1	I1RHT9|PHI:1831|GzZC146|5518|Fusarium_graminearum|unaffected_pathogenicity	20.5	444	294	13	237	637	45	472	1e-05	46.2	I1RHT9	PHI:1831	GzZC146	5518	Fusarium_graminearum	unaffected_pathogenicity
g2421.t1	I1S1M0|PHI:1829|GzZC144|5518|Fusarium_graminearum|lethal	23.24	185	121	5	345	521	1003	1174	1e-05	46.6	I1S1M0	PHI:1829	GzZC144	5518	Fusarium_graminearum	lethal
g2421.t1	G4MW86|PHI:5594|FZC5|318829|Magnaporthe_oryzae|unaffected_pathogenicity	20.55	399	253	16	253	634	295	646	1e-05	46.2	G4MW86	PHI:5594	FZC5	318829	Magnaporthe_oryzae	unaffected_pathogenicity
g2421.t1	I1RK16|PHI:1833|GzZC148|5518|Fusarium_graminearum|unaffected_pathogenicity	22.64	296	193	14	254	532	66	342	2e-05	45.8	I1RK16	PHI:1833	GzZC148	5518	Fusarium_graminearum	unaffected_pathogenicity
g2421.t1	Q2V9X3|PHI:2307__PHI:5481|ftf1__FTF1|5507|Fusarium_oxysporum|unaffected_pathogenicity__reduced_virulence	21.23	405	224	15	10	397	164	490	3e-05	45.1	Q2V9X3	PHI:2307__PHI:5481	ftf1__FTF1	5507	Fusarium_oxysporum	unaffected_pathogenicity__reduced_virulence
g2421.t1	I1RHN1|PHI:1906|GzZC221|5518|Fusarium_graminearum|unaffected_pathogenicity	21.31	427	247	18	16	413	24	390	3e-05	44.7	I1RHN1	PHI:1906	GzZC221	5518	Fusarium_graminearum	unaffected_pathogenicity
g2421.t1	G4MYQ4|PHI:5608|FZC17|318829|Magnaporthe_oryzae|unaffected_pathogenicity	23.47	277	174	12	272	524	248	510	5e-05	44.3	G4MYQ4	PHI:5608	FZC17	318829	Magnaporthe_oryzae	unaffected_pathogenicity
g2421.t1	G4MNH3|PHI:5635|FZC40|318829|Magnaporthe_oryzae|unaffected_pathogenicity	31.34	67	27	1	8	74	6	53	6e-05	44.3	G4MNH3	PHI:5635	FZC40	318829	Magnaporthe_oryzae	unaffected_pathogenicity
g2421.t1	I1RIL1|PHI:1835|GzZC150|5518|Fusarium_graminearum|unaffected_pathogenicity	22.6	292	187	14	321	592	217	489	6e-05	43.9	I1RIL1	PHI:1835	GzZC150	5518	Fusarium_graminearum	unaffected_pathogenicity
g2421.t1	I1RPI7|PHI:1877|GzZC192|5518|Fusarium_graminearum|unaffected_pathogenicity	21.86	398	248	15	48	414	18	383	7e-05	43.9	I1RPI7	PHI:1877	GzZC192	5518	Fusarium_graminearum	unaffected_pathogenicity
g2421.t1	I1S6C7|PHI:1730|GzZC045|5518|Fusarium_graminearum|unaffected_pathogenicity	22.97	296	159	11	321	592	285	535	7e-05	43.9	I1S6C7	PHI:1730	GzZC045	5518	Fusarium_graminearum	unaffected_pathogenicity
g2421.t1	I1RL94|PHI:1699|GzZC014|5518|Fusarium_graminearum|unaffected_pathogenicity	24.86	185	101	6	235	403	238	400	7e-05	43.9	I1RL94	PHI:1699	GzZC014	5518	Fusarium_graminearum	unaffected_pathogenicity
g2421.t1	G4NIV0|PHI:5600|TAS1|318829|Magnaporthe_oryzae|unaffected_pathogenicity	24.46	184	118	7	321	501	297	462	9e-05	43.5	G4NIV0	PHI:5600	TAS1	318829	Magnaporthe_oryzae	unaffected_pathogenicity
g2421.t1	I1RVB2|PHI:1802|GzZC117|5518|Fusarium_graminearum|unaffected_pathogenicity	35.09	57	18	1	16	72	31	68	0.0001	42.7	I1RVB2	PHI:1802	GzZC117	5518	Fusarium_graminearum	unaffected_pathogenicity
g2421.t1	I1R9K8|PHI:1717|GzZC032|5518|Fusarium_graminearum|unaffected_pathogenicity	25.68	148	94	4	269	414	289	422	0.0001	42.7	I1R9K8	PHI:1717	GzZC032	5518	Fusarium_graminearum	unaffected_pathogenicity
g2421.t1	I1RIY6|PHI:1841|GzZC156|5518|Fusarium_graminearum|unaffected_pathogenicity	22.98	235	155	9	339	563	305	523	0.0002	42.7	I1RIY6	PHI:1841	GzZC156	5518	Fusarium_graminearum	unaffected_pathogenicity
g2421.t1	I1RZR8|PHI:1752|GzZC067|5518|Fusarium_graminearum|unaffected_pathogenicity	24.02	229	148	8	347	570	318	525	0.0002	42.7	I1RZR8	PHI:1752	GzZC067	5518	Fusarium_graminearum	unaffected_pathogenicity
g2421.t1	I1RMZ4|PHI:1938|GzZC253|5518|Fusarium_graminearum|unaffected_pathogenicity	27.92	154	97	6	273	419	266	412	0.0002	42.4	I1RMZ4	PHI:1938	GzZC253	5518	Fusarium_graminearum	unaffected_pathogenicity
g2421.t1	I1RD28|PHI:1876|GzZC191|5518|Fusarium_graminearum|unaffected_pathogenicity	35.44	79	32	4	29	105	7	68	0.0002	42	I1RD28	PHI:1876	GzZC191	5518	Fusarium_graminearum	unaffected_pathogenicity
g2421.t1	I1RNR1|PHI:1896|GzZC211|5518|Fusarium_graminearum|unaffected_pathogenicity	23.68	190	122	7	233	404	203	387	0.0002	42.4	I1RNR1	PHI:1896	GzZC211	5518	Fusarium_graminearum	unaffected_pathogenicity
g2421.t1	G4MZ81|PHI:5642|FZC45|318829|Magnaporthe_oryzae|unaffected_pathogenicity	28.21	78	37	1	9	86	344	402	0.0002	42	G4MZ81	PHI:5642	FZC45	318829	Magnaporthe_oryzae	unaffected_pathogenicity
g2421.t1	G4MWP0|PHI:5611|FZC19|318829|Magnaporthe_oryzae|unaffected_pathogenicity	22.84	324	207	12	324	628	384	683	0.0003	42	G4MWP0	PHI:5611	FZC19	318829	Magnaporthe_oryzae	unaffected_pathogenicity
g2421.t1	I1SAE9|PHI:1724|GzZC039|5518|Fusarium_graminearum|unaffected_pathogenicity	21.17	548	323	25	14	533	13	479	0.0003	42	I1SAE9	PHI:1724	GzZC039	5518	Fusarium_graminearum	unaffected_pathogenicity
g2421.t1	I1SAX2|PHI:1864|GzZC179|5518|Fusarium_graminearum|unaffected_pathogenicity	25.16	314	188	18	351	646	169	453	0.0003	41.6	I1SAX2	PHI:1864	GzZC179	5518	Fusarium_graminearum	unaffected_pathogenicity
g2421.t1	I1S4B9|PHI:1738|GzZC053|5518|Fusarium_graminearum|unaffected_pathogenicity	28	100	57	3	27	126	12	96	0.0003	41.6	I1S4B9	PHI:1738	GzZC053	5518	Fusarium_graminearum	unaffected_pathogenicity
g2421.t1	G4MVR0|PHI:5623|FZC29|318829|Magnaporthe_oryzae|unaffected_pathogenicity	30.77	78	49	3	27	103	26	99	0.0004	41.6	G4MVR0	PHI:5623	FZC29	318829	Magnaporthe_oryzae	unaffected_pathogenicity
g2421.t1	I1RJB0|PHI:1880|GzZC195|5518|Fusarium_graminearum|unaffected_pathogenicity	30.19	106	49	4	15	120	32	112	0.0004	41.2	I1RJB0	PHI:1880	GzZC195	5518	Fusarium_graminearum	unaffected_pathogenicity
g2421.t1	G4MVA4|PHI:5593|FZC4|318829|Magnaporthe_oryzae|unaffected_pathogenicity	35.09	57	18	1	15	71	124	161	0.0006	40.8	G4MVA4	PHI:5593	FZC4	318829	Magnaporthe_oryzae	unaffected_pathogenicity
g2421.t1	G4MNC4|PHI:5667|FZC66|318829|Magnaporthe_oryzae|unaffected_pathogenicity	27.78	90	40	2	1	84	43	113	0.0006	40.4	G4MNC4	PHI:5667	FZC66	318829	Magnaporthe_oryzae	unaffected_pathogenicity
g2421.t1	I1RXE8|PHI:1763|GzZC078|5518|Fusarium_graminearum|unaffected_pathogenicity	31.82	66	41	1	340	405	312	373	0.0006	40.8	I1RXE8	PHI:1763	GzZC078	5518	Fusarium_graminearum	unaffected_pathogenicity
g2421.t1	I1RQI0|PHI:1975|GzZC290|5518|Fusarium_graminearum|unaffected_pathogenicity	31.9	116	44	5	14	114	96	191	0.0008	40.4	I1RQI0	PHI:1975	GzZC290	5518	Fusarium_graminearum	unaffected_pathogenicity
g2421.t1	G4N586|PHI:5615|FZC23|318829|Magnaporthe_oryzae|unaffected_pathogenicity	27.45	102	69	4	312	412	338	435	0.0008	40.4	G4N586	PHI:5615	FZC23	318829	Magnaporthe_oryzae	unaffected_pathogenicity
g2421.t1	I1RM85|PHI:1959|GzZC274|5518|Fusarium_graminearum|unaffected_pathogenicity	32.39	71	28	2	4	73	18	69	0.001	40	I1RM85	PHI:1959	GzZC274	5518	Fusarium_graminearum	unaffected_pathogenicity
g2421.t1	I1S2I6|PHI:1826|GzZC141|5518|Fusarium_graminearum|unaffected_pathogenicity	21.45	289	188	10	329	590	1	277	0.001	40	I1S2I6	PHI:1826	GzZC141	5518	Fusarium_graminearum	unaffected_pathogenicity
g2421.t1	I1RDM2|PHI:1839|GzZC154|5518|Fusarium_graminearum|unaffected_pathogenicity	31.08	74	47	1	339	412	282	351	0.001	40	I1RDM2	PHI:1839	GzZC154	5518	Fusarium_graminearum	unaffected_pathogenicity
g2421.t1	I1S8C0|PHI:1722|GzZC037|5518|Fusarium_graminearum|unaffected_pathogenicity	28.24	85	60	1	323	407	298	381	0.001	40	I1S8C0	PHI:1722	GzZC037	5518	Fusarium_graminearum	unaffected_pathogenicity
g2421.t1	I1S2W8|PHI:1827|GzZC142|5518|Fusarium_graminearum|unaffected_pathogenicity	29.33	75	51	1	342	414	234	308	0.001	40	I1S2W8	PHI:1827	GzZC142	5518	Fusarium_graminearum	unaffected_pathogenicity
g2421.t1	I1RIT3|PHI:1982|GzZC297|5518|Fusarium_graminearum|unaffected_pathogenicity	25.47	106	75	3	311	414	309	412	0.001	39.7	I1RIT3	PHI:1982	GzZC297	5518	Fusarium_graminearum	unaffected_pathogenicity
g2421.t1	I1RF57|PHI:1972|GzZC287|5518|Fusarium_graminearum|unaffected_pathogenicity	29.36	109	69	3	313	418	229	332	0.002	39.3	I1RF57	PHI:1972	GzZC287	5518	Fusarium_graminearum	unaffected_pathogenicity
g2421.t1	I1S8J4|PHI:1743|GzZC058|5518|Fusarium_graminearum|unaffected_pathogenicity	22.82	149	89	3	16	161	9	134	0.002	39.3	I1S8J4	PHI:1743	GzZC058	5518	Fusarium_graminearum	unaffected_pathogenicity
g2421.t1	I1S1Q9|PHI:1786|GzZC101|5518|Fusarium_graminearum|unaffected_pathogenicity	30.84	107	54	5	48	145	53	148	0.002	39.3	I1S1Q9	PHI:1786	GzZC101	5518	Fusarium_graminearum	unaffected_pathogenicity
g2421.t1	G4N2A1|PHI:5601|FZC11|318829|Magnaporthe_oryzae|unaffected_pathogenicity	31.11	90	57	2	316	405	151	235	0.002	39.3	G4N2A1	PHI:5601	FZC11	318829	Magnaporthe_oryzae	unaffected_pathogenicity
g2421.t1	I1S1N1|PHI:1788|GzZC103|5518|Fusarium_graminearum|unaffected_pathogenicity	25.5	200	93	9	6	184	8	172	0.002	39.3	I1S1N1	PHI:1788	GzZC103	5518	Fusarium_graminearum	unaffected_pathogenicity
g2421.t1	G4N1K5|PHI:5641|FZC44|318829|Magnaporthe_oryzae|unaffected_pathogenicity	32.2	59	21	1	16	74	19	58	0.002	38.9	G4N1K5	PHI:5641	FZC44	318829	Magnaporthe_oryzae	unaffected_pathogenicity
g2421.t1	I1RQT6|PHI:1965|GzZC280|5518|Fusarium_graminearum|unaffected_pathogenicity	28.19	149	72	8	4	149	8	124	0.002	39.3	I1RQT6	PHI:1965	GzZC280	5518	Fusarium_graminearum	unaffected_pathogenicity
g2421.t1	I1S3R7|PHI:1697|GzZC012|5518|Fusarium_graminearum|unaffected_pathogenicity	29.85	67	41	2	349	414	202	263	0.003	38.5	I1S3R7	PHI:1697	GzZC012	5518	Fusarium_graminearum	unaffected_pathogenicity
g2421.t1	I1RLS0|PHI:1957|GzZC272|5518|Fusarium_graminearum|unaffected_pathogenicity	20.74	188	128	7	320	504	360	529	0.003	38.5	I1RLS0	PHI:1957	GzZC272	5518	Fusarium_graminearum	unaffected_pathogenicity
g2421.t1	G4MUB7|PHI:5592|FZC3|318829|Magnaporthe_oryzae|unaffected_pathogenicity	31.43	70	26	3	2	71	163	210	0.003	38.5	G4MUB7	PHI:5592	FZC3	318829	Magnaporthe_oryzae	unaffected_pathogenicity
g2421.t1	I1RUX9|PHI:1803|GzZC118|5518|Fusarium_graminearum|unaffected_pathogenicity	28.15	135	77	2	16	150	68	182	0.004	38.1	I1RUX9	PHI:1803	GzZC118	5518	Fusarium_graminearum	unaffected_pathogenicity
g2421.t1	I1RA77|PHI:1986|GzZC301|5518|Fusarium_graminearum|unaffected_pathogenicity	21.12	322	212	9	298	614	313	597	0.004	38.1	I1RA77	PHI:1986	GzZC301	5518	Fusarium_graminearum	unaffected_pathogenicity
g2421.t1	G4N4R4|PHI:5676|FZC73|318829|Magnaporthe_oryzae|unaffected_pathogenicity	27.52	109	58	3	16	123	341	429	0.004	38.1	G4N4R4	PHI:5676	FZC73	318829	Magnaporthe_oryzae	unaffected_pathogenicity
g2421.t1	I1S1D6|PHI:1754|GzZC069|5518|Fusarium_graminearum|unaffected_pathogenicity	25.15	330	172	20	36	348	3	274	0.004	37.7	I1S1D6	PHI:1754	GzZC069	5518	Fusarium_graminearum	unaffected_pathogenicity
g918.t1	A4VXV9|PHI:6276|SspA-1|1307|Streptococcus_suis|reduced_virulence	26.04	457	249	21	155	559	245	664	1e-19	92.8	A4VXV9	PHI:6276	SspA-1	1307	Streptococcus_suis	reduced_virulence
g918.t1	P58371|PHI:2117|SPM1|318829|Magnaporthe_oryzae|reduced_virulence	40.23	87	41	2	478	559	323	403	2e-07	52.4	P58371	PHI:2117	SPM1	318829	Magnaporthe_oryzae	reduced_virulence
g918.t1	P29138|PHI:4615|Pr1|5530|Metarhizium_anisopliae|unaffected_pathogenicity	40.26	77	37	3	491	567	287	354	4e-06	47.8	P29138	PHI:4615	Pr1	5530	Metarhizium_anisopliae	unaffected_pathogenicity
g918.t1	Q87ET0|PHI:3662|PspB_(PD_0218)|2371|Xylella_fastidiosa|increased_virulence_(hypervirulence)	31.67	120	47	5	142	255	74	164	0.0002	43.1	Q87ET0	PHI:3662	PspB_(PD_0218)	2371	Xylella_fastidiosa	increased_virulence_(hypervirulence)
g15288.t1	V5XZS6|PHI:4194|AKT7|5599|Alternaria_alternata|reduced_virulence__increased_virulence_(hypervirulence)	28.45	471	300	12	12	460	21	476	4e-45	165	V5XZS6	PHI:4194	AKT7	5599	Alternaria_alternata	reduced_virulence__increased_virulence_(hypervirulence)
g15288.t1	Q6WP49|PHI:438|BcBOT1_(CND5)|40559|Botrytis_cinerea|reduced_virulence	23.65	482	334	9	7	468	22	489	6e-38	143	Q6WP49	PHI:438	BcBOT1_(CND5)	40559	Botrytis_cinerea	reduced_virulence
g15288.t1	G2X6V8|PHI:6331|VdCYP1|27337|Verticillium_dahliae|loss_of_pathogenicity	32.92	161	94	5	293	450	290	439	8e-17	80.5	G2X6V8	PHI:6331	VdCYP1	27337	Verticillium_dahliae	loss_of_pathogenicity
g15288.t1	G2X6V8|PHI:6331|VdCYP1|27337|Verticillium_dahliae|loss_of_pathogenicity	40.26	77	45	1	19	95	19	94	2e-11	63.5	G2X6V8	PHI:6331	VdCYP1	27337	Verticillium_dahliae	loss_of_pathogenicity
g15288.t1	E2EAF6|PHI:2357|CYP52X1|176275|Beauveria_bassiana|reduced_virulence	31.12	241	126	12	242	458	272	496	3e-16	78.6	E2EAF6	PHI:2357	CYP52X1	176275	Beauveria_bassiana	reduced_virulence
g15288.t1	A0A0B5J4U6|PHI:4609|BxCYP33D3|6326|Bursaphelenchus_xylophilus|reduced_virulence	26.37	182	125	5	278	457	293	467	2e-13	69.7	A0A0B5J4U6	PHI:4609	BxCYP33D3	6326	Bursaphelenchus_xylophilus	reduced_virulence
g15288.t1	A0A0B5JJZ6|PHI:4608|BxCYP33C4|6326|Bursaphelenchus_xylophilus|reduced_virulence	28.33	233	140	8	241	468	190	400	1e-12	67	A0A0B5JJZ6	PHI:4608	BxCYP33C4	6326	Bursaphelenchus_xylophilus	reduced_virulence
g15288.t1	Q4QGX0|PHI:3258|C14DM|5664|Leishmania_major|reduced_virulence	23.77	244	169	8	220	461	219	447	4e-10	59.3	Q4QGX0	PHI:3258	C14DM	5664	Leishmania_major	reduced_virulence
g15288.t1	A4ULJ0|PHI:844|erg11/cyp51|1047171|Zymoseptoria_tritici|chemistry_target:_resistance_to_chemical	22.89	249	162	6	238	457	256	503	4e-10	59.3	A4ULJ0	PHI:844	erg11/cyp51	1047171	Zymoseptoria_tritici	chemistry_target:_resistance_to_chemical
g15288.t1	A4ULI6|PHI:840|erg11/cyp51|1047171|Zymoseptoria_tritici|chemistry_target:_resistance_to_chemical	22.49	249	163	6	238	457	256	503	7e-10	58.5	A4ULI6	PHI:840	erg11/cyp51	1047171	Zymoseptoria_tritici	chemistry_target:_resistance_to_chemical
g15288.t1	B6E221|PHI:1150|cyp51/erg11|1047171|Zymoseptoria_tritici|chemistry_target:_resistance_to_chemical	22.49	249	163	6	238	457	232	479	8e-10	58.5	B6E221	PHI:1150	cyp51/erg11	1047171	Zymoseptoria_tritici	chemistry_target:_resistance_to_chemical
g15288.t1	A4ULI7|PHI:841|erg11/cyp51|1047171|Zymoseptoria_tritici|chemistry_target:_resistance_to_chemical	22.49	249	163	6	238	457	256	503	9e-10	58.5	A4ULI7	PHI:841	erg11/cyp51	1047171	Zymoseptoria_tritici	chemistry_target:_resistance_to_chemical
g15288.t1	B6E218|PHI:1149__PHI:1151|cyp51/erg11|1047171|Zymoseptoria_tritici|chemistry_target:_resistance_to_chemical	22.49	249	163	6	238	457	232	479	9e-10	58.2	B6E218	PHI:1149__PHI:1151	cyp51/erg11	1047171	Zymoseptoria_tritici	chemistry_target:_resistance_to_chemical
g15288.t1	A4ULI4|PHI:838|erg11/cyp51|1047171|Zymoseptoria_tritici|chemistry_target:_sensitivity_to_chemical	22.49	249	163	6	238	457	256	503	1e-09	58.2	A4ULI4	PHI:838	erg11/cyp51	1047171	Zymoseptoria_tritici	chemistry_target:_sensitivity_to_chemical
g15288.t1	A4ULI9|PHI:843|erg11/cyp51|1047171|Zymoseptoria_tritici|chemistry_target:_resistance_to_chemical	22.67	247	163	7	238	457	256	501	1e-09	58.2	A4ULI9	PHI:843	erg11/cyp51	1047171	Zymoseptoria_tritici	chemistry_target:_resistance_to_chemical
g15288.t1	B6E227|PHI:1157__PHI:1158|cyp51/erg11|1047171|Zymoseptoria_tritici|chemistry_target:_resistance_to_chemical	23.08	247	162	7	238	457	232	477	1e-09	58.2	B6E227	PHI:1157__PHI:1158	cyp51/erg11	1047171	Zymoseptoria_tritici	chemistry_target:_resistance_to_chemical
g15288.t1	A4ULI5|PHI:839|erg11/cyp51|1047171|Zymoseptoria_tritici|chemistry_target:_resistance_to_chemical	22.67	247	163	7	238	457	256	501	1e-09	58.2	A4ULI5	PHI:839	erg11/cyp51	1047171	Zymoseptoria_tritici	chemistry_target:_resistance_to_chemical
g15288.t1	A4ULJ2|PHI:846|erg11/cyp51|1047171|Zymoseptoria_tritici|chemistry_target:_resistance_to_chemical	23.08	247	162	7	238	457	256	501	1e-09	58.2	A4ULJ2	PHI:846	erg11/cyp51	1047171	Zymoseptoria_tritici	chemistry_target:_resistance_to_chemical
g15288.t1	B6E225|PHI:1155__PHI:1156|cyp51/erg11|1047171|Zymoseptoria_tritici|chemistry_target:_resistance_to_chemical	22.27	247	164	6	238	457	232	477	1e-09	57.8	B6E225	PHI:1155__PHI:1156	cyp51/erg11	1047171	Zymoseptoria_tritici	chemistry_target:_resistance_to_chemical
g15288.t1	A4ULJ1|PHI:845|erg11/cyp51|1047171|Zymoseptoria_tritici|chemistry_target:_resistance_to_chemical	22.89	249	162	6	238	457	256	503	2e-09	57.4	A4ULJ1	PHI:845	erg11/cyp51	1047171	Zymoseptoria_tritici	chemistry_target:_resistance_to_chemical
g15288.t1	B6E223|PHI:1152__PHI:1153|cyp51/erg11|1047171|Zymoseptoria_tritici|chemistry_target:_resistance_to_chemical	22.89	249	162	6	238	457	232	479	2e-09	57	B6E223	PHI:1152__PHI:1153	cyp51/erg11	1047171	Zymoseptoria_tritici	chemistry_target:_resistance_to_chemical
g15288.t1	B6E222|PHI:1154|cyp51/erg11|1047171|Zymoseptoria_tritici|chemistry_target:_resistance_to_chemical	22.49	249	163	6	238	457	232	479	3e-09	56.6	B6E222	PHI:1154	cyp51/erg11	1047171	Zymoseptoria_tritici	chemistry_target:_resistance_to_chemical
g15288.t1	A4ULI8|PHI:842|erg11/cyp51|1047171|Zymoseptoria_tritici|chemistry_target:_resistance_to_chemical	20.28	503	337	17	2	457	18	503	4e-09	56.2	A4ULI8	PHI:842	erg11/cyp51	1047171	Zymoseptoria_tritici	chemistry_target:_resistance_to_chemical
g15288.t1	Q4WNT5|PHI:2534|ERG11A|746128|Aspergillus_fumigatus|loss_of_pathogenicity__lethal__unaffected_pathogenicity	20.2	490	337	16	1	459	11	477	7e-09	55.5	Q4WNT5	PHI:2534	ERG11A	746128	Aspergillus_fumigatus	loss_of_pathogenicity__lethal__unaffected_pathogenicity
g15288.t1	A0A0B5JGW8|PHI:4607|BxCYP33C9|6326|Bursaphelenchus_xylophilus|reduced_virulence	22.87	258	174	6	208	459	232	470	9e-09	55.1	A0A0B5JGW8	PHI:4607	BxCYP33C9	6326	Bursaphelenchus_xylophilus	reduced_virulence
g15288.t1	E9QY26|PHI:2535|ERG11B|746128|Aspergillus_fumigatus|unaffected_pathogenicity__lethal__loss_of_pathogenicity	25.23	218	143	8	281	483	295	507	1e-07	51.6	E9QY26	PHI:2535	ERG11B	746128	Aspergillus_fumigatus	unaffected_pathogenicity__lethal__loss_of_pathogenicity
g15288.t1	I1R980|PHI:2393|Related_to_O-methylsterigmatocystin_oxidoreductase|5518|Fusarium_graminearum|increased_virulence_(hypervirulence)	20.87	206	146	5	272	472	211	404	6e-07	49.3	I1R980	PHI:2393	Related_to_O-methylsterigmatocystin_oxidoreductase	5518	Fusarium_graminearum	increased_virulence_(hypervirulence)
g15288.t1	G4MRP8|PHI:2190|MoCYP51A|318829|Magnaporthe_oryzae|reduced_virulence	19.25	478	355	14	2	457	8	476	9e-07	48.9	G4MRP8	PHI:2190	MoCYP51A	318829	Magnaporthe_oryzae	reduced_virulence
g15288.t1	I1RE80|PHI:3037|FgERG5A|5518|Fusarium_graminearum|reduced_virulence	21.79	179	126	5	280	452	327	497	7e-06	46.2	I1RE80	PHI:3037	FgERG5A	5518	Fusarium_graminearum	reduced_virulence
g15288.t1	I1S2M5|PHI:2909|Cyp51C|5518|Fusarium_graminearum|reduced_virulence__unaffected_pathogenicity	21.45	289	190	9	208	477	228	498	2e-05	44.7	I1S2M5	PHI:2909	Cyp51C	5518	Fusarium_graminearum	reduced_virulence__unaffected_pathogenicity
g15288.t1	I6YDU0|PHI:2907|Cyp51A|5518|Fusarium_graminearum|unaffected_pathogenicity__reduced_virulence	22.7	185	128	5	290	459	288	472	8e-05	42.7	I6YDU0	PHI:2907	Cyp51A	5518	Fusarium_graminearum	unaffected_pathogenicity__reduced_virulence
g15288.t1	I1RBR4|PHI:2908|Cyp51B|5518|Fusarium_graminearum|unaffected_pathogenicity__reduced_virulence	20.66	242	163	7	238	457	257	491	0.0001	42	I1RBR4	PHI:2908	Cyp51B	5518	Fusarium_graminearum	unaffected_pathogenicity__reduced_virulence
g3309.t1	P42375|PHI:3085|GroEL|837|Porphyromonas_gingivalis|increased_virulence_(hypervirulence)	22.88	118	87	1	194	307	21	138	9e-07	49.7	P42375	PHI:3085	GroEL	837	Porphyromonas_gingivalis	increased_virulence_(hypervirulence)
g15623.t1	G4N3R9|PHI:2165|PTH11|318829|Magnaporthe_oryzae|reduced_virulence	25.69	109	75	2	54	160	143	247	0.0008	37.7	G4N3R9	PHI:2165	PTH11	318829	Magnaporthe_oryzae	reduced_virulence
g12575.t1	A0A095CIZ4|PHI:6188|Ubp5|552467|Cryptococcus_gattii|reduced_virulence	30.16	189	126	5	278	462	309	495	4e-18	87	A0A095CIZ4	PHI:6188	Ubp5	552467	Cryptococcus_gattii	reduced_virulence
g8409.t1	I1RAN6|PHI:1768|GzZC083|5518|Fusarium_graminearum|unaffected_pathogenicity	51.12	178	66	5	1	165	1	170	6e-50	161	I1RAN6	PHI:1768	GzZC083	5518	Fusarium_graminearum	unaffected_pathogenicity
g16580.t1	I1RTG5|PHI:6245|FaMyo2B|5518|Fusarium_graminearum|reduced_virulence	82.9	1579	264	3	1	1574	1	1578	0	2712	I1RTG5	PHI:6245	FaMyo2B	5518	Fusarium_graminearum	reduced_virulence
g16580.t1	I1RWP1|PHI:1648__PHI:6246|GzWing020__Famyo2|5518|Fusarium_graminearum|reduced_virulence	38.78	771	401	21	19	780	133	841	6e-142	484	I1RWP1	PHI:1648__PHI:6246	GzWing020__Famyo2	5518	Fusarium_graminearum	reduced_virulence
g16580.t1	Q4P9K9|PHI:1114__PHI:2226|mcs1__Mcs1|5270|Ustilago_maydis|loss_of_pathogenicity__reduced_virulence	27.49	753	449	20	71	747	2	733	2e-66	247	Q4P9K9	PHI:1114__PHI:2226	mcs1__Mcs1	5270	Ustilago_maydis	loss_of_pathogenicity__reduced_virulence
g16580.t1	Q4X0H6|PHI:3048|CSMA|746128|Aspergillus_fumigatus|reduced_virulence	22.26	665	405	16	147	719	81	725	9e-32	133	Q4X0H6	PHI:3048	CSMA	746128	Aspergillus_fumigatus	reduced_virulence
g16580.t1	Q873Z8|PHI:285|CHSV|5507|Fusarium_oxysporum|loss_of_pathogenicity__increased_virulence_(hypervirulence)	23	713	428	22	147	768	83	765	8e-31	130	Q873Z8	PHI:285	CHSV	5507	Fusarium_oxysporum	loss_of_pathogenicity__increased_virulence_(hypervirulence)
g16580.t1	Q8TFN4|PHI:1056|CgCHSV|31870|Colletotrichum_graminicola|reduced_virulence	21.64	670	404	17	147	719	84	729	1e-29	126	Q8TFN4	PHI:1056	CgCHSV	31870	Colletotrichum_graminicola	reduced_virulence
g16580.t1	Q8TGV2|PHI:390|WdCHS5|5970|Exophiala_dermatitidis|reduced_virulence	21.39	589	356	17	233	719	149	732	5e-26	114	Q8TGV2	PHI:390	WdCHS5	5970	Exophiala_dermatitidis	reduced_virulence
g16580.t1	R4I3H8|PHI:3075|PdChsVII|36651|Penicillium_digitatum|reduced_virulence	28.06	196	100	9	252	438	174	337	4e-05	45.8	R4I3H8	PHI:3075	PdChsVII	36651	Penicillium_digitatum	reduced_virulence
g646.t1	I1RB16|PHI:1967|GzZC282|5518|Fusarium_graminearum|reduced_virulence	65.79	76	18	4	118	193	6	73	2e-18	81.6	I1RB16	PHI:1967	GzZC282	5518	Fusarium_graminearum	reduced_virulence
g16128.t1	I1RIL1|PHI:1835|GzZC150|5518|Fusarium_graminearum|unaffected_pathogenicity	23.74	438	261	19	152	556	68	465	7e-12	66.2	I1RIL1	PHI:1835	GzZC150	5518	Fusarium_graminearum	unaffected_pathogenicity
g16128.t1	I1RPI7|PHI:1877|GzZC192|5518|Fusarium_graminearum|unaffected_pathogenicity	20.75	588	383	20	61	615	38	575	2e-11	64.7	I1RPI7	PHI:1877	GzZC192	5518	Fusarium_graminearum	unaffected_pathogenicity
g16128.t1	I1S1N1|PHI:1788|GzZC103|5518|Fusarium_graminearum|unaffected_pathogenicity	19.46	478	328	13	148	617	153	581	1e-10	62.8	I1S1N1	PHI:1788	GzZC103	5518	Fusarium_graminearum	unaffected_pathogenicity
g16128.t1	G4N3M5|PHI:5602|FZC12|318829|Magnaporthe_oryzae|unaffected_pathogenicity	24.24	297	187	9	212	485	51	332	2e-08	55.5	G4N3M5	PHI:5602	FZC12	318829	Magnaporthe_oryzae	unaffected_pathogenicity
g16128.t1	I1RRM0|PHI:1891|GzZC206|5518|Fusarium_graminearum|unaffected_pathogenicity	21.92	365	255	10	153	512	157	496	3e-08	54.7	I1RRM0	PHI:1891	GzZC206	5518	Fusarium_graminearum	unaffected_pathogenicity
g16128.t1	I1RH93|PHI:1924|GzZC239|5518|Fusarium_graminearum|unaffected_pathogenicity	23.93	397	258	15	153	524	252	629	1e-07	52.8	I1RH93	PHI:1924	GzZC239	5518	Fusarium_graminearum	unaffected_pathogenicity
g16128.t1	G4NIV0|PHI:5600|TAS1|318829|Magnaporthe_oryzae|unaffected_pathogenicity	22.99	374	239	13	155	510	155	497	2e-07	52.4	G4NIV0	PHI:5600	TAS1	318829	Magnaporthe_oryzae	unaffected_pathogenicity
g16128.t1	I1RGG4|PHI:1713|GzZC028|5518|Fusarium_graminearum|unaffected_pathogenicity	26.11	203	129	7	319	512	230	420	3e-07	51.6	I1RGG4	PHI:1713	GzZC028	5518	Fusarium_graminearum	unaffected_pathogenicity
g16128.t1	I1RDM2|PHI:1839|GzZC154|5518|Fusarium_graminearum|unaffected_pathogenicity	25	244	159	5	205	436	151	382	9e-07	50.1	I1RDM2	PHI:1839	GzZC154	5518	Fusarium_graminearum	unaffected_pathogenicity
g16128.t1	G4MUP7|PHI:5610|TRA1|318829|Magnaporthe_oryzae|unaffected_pathogenicity	23.29	498	317	18	153	625	188	645	2e-06	48.9	G4MUP7	PHI:5610	TRA1	318829	Magnaporthe_oryzae	unaffected_pathogenicity
g16128.t1	I1RZR8|PHI:1752|GzZC067|5518|Fusarium_graminearum|unaffected_pathogenicity	23.42	380	237	15	153	512	150	495	3e-06	48.5	I1RZR8	PHI:1752	GzZC067	5518	Fusarium_graminearum	unaffected_pathogenicity
g16128.t1	I1RHB3|PHI:1923|GzZC238|5518|Fusarium_graminearum|unaffected_pathogenicity	20.34	536	365	17	152	647	141	654	3e-06	48.1	I1RHB3	PHI:1923	GzZC238	5518	Fusarium_graminearum	unaffected_pathogenicity
g16128.t1	I1RR13|PHI:1709|GzZC024|5518|Fusarium_graminearum|unaffected_pathogenicity	24.16	418	255	18	215	606	162	543	4e-06	47.8	I1RR13	PHI:1709	GzZC024	5518	Fusarium_graminearum	unaffected_pathogenicity
g16128.t1	X4QM59|PHI:3971|Bdtf1|29001|Alternaria_brassicicola|unaffected_pathogenicity__reduced_virulence	19.69	259	178	6	273	526	268	501	4e-06	47.8	X4QM59	PHI:3971	Bdtf1	29001	Alternaria_brassicicola	unaffected_pathogenicity__reduced_virulence
g16128.t1	I1RXJ4|PHI:1762|GzZC077|5518|Fusarium_graminearum|unaffected_pathogenicity	27.04	318	181	16	214	510	196	483	1e-05	46.6	I1RXJ4	PHI:1762	GzZC077	5518	Fusarium_graminearum	unaffected_pathogenicity
g16128.t1	G2XED6|PHI:6260|Vdpf|27337|Verticillium_dahliae|reduced_virulence	21.13	355	234	11	283	612	370	703	1e-05	46.2	G2XED6	PHI:6260	Vdpf	27337	Verticillium_dahliae	reduced_virulence
g16128.t1	I1RWZ1|PHI:1688|GzZC003|5518|Fusarium_graminearum|unaffected_pathogenicity	23.91	343	203	12	313	612	296	623	3e-05	45.1	I1RWZ1	PHI:1688	GzZC003	5518	Fusarium_graminearum	unaffected_pathogenicity
g16128.t1	G4NI99|PHI:5618|FZC26|318829|Magnaporthe_oryzae|unaffected_pathogenicity	27.41	135	90	3	315	442	274	407	5e-05	44.3	G4NI99	PHI:5618	FZC26	318829	Magnaporthe_oryzae	unaffected_pathogenicity
g16128.t1	G4NFM3|PHI:5609|FZC18|318829|Magnaporthe_oryzae|unaffected_pathogenicity	23.05	269	173	6	319	560	375	636	0.0002	42.4	G4NFM3	PHI:5609	FZC18	318829	Magnaporthe_oryzae	unaffected_pathogenicity
g16128.t1	I1RYC6|PHI:1824|GzZC139|5518|Fusarium_graminearum|unaffected_pathogenicity	24.51	204	131	6	321	516	141	329	0.0003	41.6	I1RYC6	PHI:1824	GzZC139	5518	Fusarium_graminearum	unaffected_pathogenicity
g16128.t1	I1RP23|PHI:1834|GzZC149|5518|Fusarium_graminearum|unaffected_pathogenicity	22.43	214	134	8	214	417	73	264	0.001	40	I1RP23	PHI:1834	GzZC149	5518	Fusarium_graminearum	unaffected_pathogenicity
g16128.t1	I1RGC8|PHI:1838|GzZC153|5518|Fusarium_graminearum|unaffected_pathogenicity	27.08	192	123	8	286	466	221	406	0.001	39.7	I1RGC8	PHI:1838	GzZC153	5518	Fusarium_graminearum	unaffected_pathogenicity
g16128.t1	I1RJB4|PHI:1705|GzZC020|5518|Fusarium_graminearum|unaffected_pathogenicity	27.04	159	90	7	371	509	287	439	0.001	39.3	I1RJB4	PHI:1705	GzZC020	5518	Fusarium_graminearum	unaffected_pathogenicity
g16128.t1	G4MVA4|PHI:5593|FZC4|318829|Magnaporthe_oryzae|unaffected_pathogenicity	25.97	258	158	12	270	512	336	575	0.002	38.9	G4MVA4	PHI:5593	FZC4	318829	Magnaporthe_oryzae	unaffected_pathogenicity
g16128.t1	I1RLI4|PHI:1979|GzZC294|5518|Fusarium_graminearum|unaffected_pathogenicity	25.37	201	123	7	274	463	246	430	0.004	38.1	I1RLI4	PHI:1979	GzZC294	5518	Fusarium_graminearum	unaffected_pathogenicity
g5470.t1	Q54970|PHI:3604|spxB|1313|Streptococcus_pneumoniae|increased_virulence_(hypervirulence)	21.02	571	352	19	65	600	7	513	3e-06	47.8	Q54970	PHI:3604	spxB	1313	Streptococcus_pneumoniae	increased_virulence_(hypervirulence)
g116.t1	Q5NEU6|PHI:4733|dnaJ|263|Francisella_tularensis|unaffected_pathogenicity	35.94	64	40	1	103	166	2	64	2e-06	45.1	Q5NEU6	PHI:4733	dnaJ	263	Francisella_tularensis	unaffected_pathogenicity
g8329.t1	V9W6M6|PHI:3090|pamA|1464|Paenibacillus_larvae|reduced_virulence	22.33	524	318	18	72	573	492	948	4e-17	83.2	V9W6M6	PHI:3090	pamA	1464	Paenibacillus_larvae	reduced_virulence
g8329.t1	I6Y0L1|PHI:3351|mbtE|1773|Mycobacterium_tuberculosis|reduced_virulence	22.76	536	304	14	72	573	466	925	9e-17	82	I6Y0L1	PHI:3351	mbtE	1773	Mycobacterium_tuberculosis	reduced_virulence
g8329.t1	A0A024CIG8|PHI:2934|cifA|36746|Pseudomonas_cichorii|reduced_virulence	22.58	558	342	19	38	571	2582	3073	6e-14	72.8	A0A024CIG8	PHI:2934	cifA	36746	Pseudomonas_cichorii	reduced_virulence
g8329.t1	A0A024CIG8|PHI:2934|cifA|36746|Pseudomonas_cichorii|reduced_virulence	25.58	172	85	5	72	235	1556	1692	1e-06	49.3	A0A024CIG8	PHI:2934	cifA	36746	Pseudomonas_cichorii	reduced_virulence
g8329.t1	A0A024CIG8|PHI:2934|cifA|36746|Pseudomonas_cichorii|reduced_virulence	27.39	157	96	4	424	571	1857	2004	6e-05	43.9	A0A024CIG8	PHI:2934	cifA	36746	Pseudomonas_cichorii	reduced_virulence
g8329.t1	A0A024CIG8|PHI:2934|cifA|36746|Pseudomonas_cichorii|reduced_virulence	28.03	157	95	6	424	571	793	940	7e-05	43.5	A0A024CIG8	PHI:2934	cifA	36746	Pseudomonas_cichorii	reduced_virulence
g8329.t1	A0A024CHY4|PHI:4837|cipA|36746|Pseudomonas_cichorii|reduced_virulence	21.73	589	355	22	23	571	444	966	1e-13	72.4	A0A024CHY4	PHI:4837	cipA	36746	Pseudomonas_cichorii	reduced_virulence
g8329.t1	A0A024CHY4|PHI:4837|cipA|36746|Pseudomonas_cichorii|reduced_virulence	24.59	545	307	27	70	571	1581	2064	9e-12	66.2	A0A024CHY4	PHI:4837	cipA	36746	Pseudomonas_cichorii	reduced_virulence
g8329.t1	A0A024CHY4|PHI:4837|cipA|36746|Pseudomonas_cichorii|reduced_virulence	23.7	519	313	18	72	571	2678	3132	3e-10	61.2	A0A024CHY4	PHI:4837	cipA	36746	Pseudomonas_cichorii	reduced_virulence
g8329.t1	A0A024CHY4|PHI:4837|cipA|36746|Pseudomonas_cichorii|reduced_virulence	23.36	535	326	19	54	571	3733	4200	3e-10	61.2	A0A024CHY4	PHI:4837	cipA	36746	Pseudomonas_cichorii	reduced_virulence
g8329.t1	W2E906|PHI:3274|dhbF|1464|Paenibacillus_larvae|unaffected_pathogenicity	21.9	525	327	17	72	571	486	952	1e-13	72	W2E906	PHI:3274	dhbF	1464	Paenibacillus_larvae	unaffected_pathogenicity
g8329.t1	W2E906|PHI:3274|dhbF|1464|Paenibacillus_larvae|unaffected_pathogenicity	22.01	527	341	18	72	571	1545	2028	3e-11	63.9	W2E906	PHI:3274	dhbF	1464	Paenibacillus_larvae	unaffected_pathogenicity
g8329.t1	A0A024CHY2|PHI:2935|cifB|36746|Pseudomonas_cichorii|reduced_virulence	22.67	525	314	17	72	571	487	944	4e-13	70.5	A0A024CHY2	PHI:2935	cifB	36746	Pseudomonas_cichorii	reduced_virulence
g8329.t1	A0A024CHY2|PHI:2935|cifB|36746|Pseudomonas_cichorii|reduced_virulence	21.71	525	319	17	72	571	3647	4104	2e-11	64.7	A0A024CHY2	PHI:2935	cifB	36746	Pseudomonas_cichorii	reduced_virulence
g8329.t1	A0A024CHY2|PHI:2935|cifB|36746|Pseudomonas_cichorii|reduced_virulence	21.37	524	338	18	69	573	1529	1997	3e-10	61.2	A0A024CHY2	PHI:2935	cifB	36746	Pseudomonas_cichorii	reduced_virulence
g8329.t1	A0A024CHY2|PHI:2935|cifB|36746|Pseudomonas_cichorii|reduced_virulence	20.93	540	303	14	72	571	4706	5161	1e-08	55.5	A0A024CHY2	PHI:2935	cifB	36746	Pseudomonas_cichorii	reduced_virulence
g8329.t1	A0A024CHY2|PHI:2935|cifB|36746|Pseudomonas_cichorii|reduced_virulence	26.58	158	106	3	423	571	2904	3060	3e-05	44.7	A0A024CHY2	PHI:2935	cifB	36746	Pseudomonas_cichorii	reduced_virulence
g8329.t1	W0H5E5|PHI:4836|Cif_B|36746|Pseudomonas_cichorii|reduced_virulence	22.67	525	314	17	72	571	570	1027	5e-13	70.1	W0H5E5	PHI:4836	Cif_B	36746	Pseudomonas_cichorii	reduced_virulence
g8329.t1	W0H5E5|PHI:4836|Cif_B|36746|Pseudomonas_cichorii|reduced_virulence	21.9	525	318	17	72	571	3730	4187	1e-11	65.9	W0H5E5	PHI:4836	Cif_B	36746	Pseudomonas_cichorii	reduced_virulence
g8329.t1	W0H5E5|PHI:4836|Cif_B|36746|Pseudomonas_cichorii|reduced_virulence	21.37	524	338	18	69	573	1612	2080	3e-10	60.8	W0H5E5	PHI:4836	Cif_B	36746	Pseudomonas_cichorii	reduced_virulence
g8329.t1	W0H5E5|PHI:4836|Cif_B|36746|Pseudomonas_cichorii|reduced_virulence	20.93	540	303	14	72	571	4789	5244	3e-08	54.7	W0H5E5	PHI:4836	Cif_B	36746	Pseudomonas_cichorii	reduced_virulence
g8329.t1	W0H5E5|PHI:4836|Cif_B|36746|Pseudomonas_cichorii|reduced_virulence	26.58	158	106	3	423	571	2987	3143	4e-05	44.7	W0H5E5	PHI:4836	Cif_B	36746	Pseudomonas_cichorii	reduced_virulence
g8329.t1	Q9I4X3|PHI:3291__PHI:5563__PHI:5585|pqsA|287|Pseudomonas_aeruginosa|reduced_virulence	25.05	543	304	28	71	580	36	508	2e-12	67.4	Q9I4X3	PHI:3291__PHI:5563__PHI:5585	pqsA	287	Pseudomonas_aeruginosa	reduced_virulence
g8329.t1	O93800|PHI:133|AKT1|5599|Alternaria_alternata|loss_of_pathogenicity	24.87	378	239	14	217	572	207	561	5e-12	66.2	O93800	PHI:133	AKT1	5599	Alternaria_alternata	loss_of_pathogenicity
g8329.t1	B9JZT5|PHI:2894|F-avi3342|373|Agrobacterium_vitis|loss_of_pathogenicity	25.05	523	310	19	72	571	487	950	3e-11	64.3	B9JZT5	PHI:2894	F-avi3342	373	Agrobacterium_vitis	loss_of_pathogenicity
g8329.t1	Q01886|PHI:12|HTS1|5017|Cochliobolus_carbonum|loss_of_pathogenicity	23.24	568	345	23	54	576	1835	2356	2e-10	62	Q01886	PHI:12	HTS1	5017	Cochliobolus_carbonum	loss_of_pathogenicity
g8329.t1	Q96VB5|PHI:508|AFT1|5599|Alternaria_alternata|loss_of_pathogenicity	24.93	381	241	14	217	575	207	564	2e-10	60.8	Q96VB5	PHI:508	AFT1	5599	Alternaria_alternata	loss_of_pathogenicity
g8329.t1	B7TQL9|PHI:6416|COR|317|Pseudomonas_syringae|reduced_virulence	29.5	139	95	2	413	551	82	217	4e-09	55.1	B7TQL9	PHI:6416	COR	317	Pseudomonas_syringae	reduced_virulence
g8329.t1	Q5D6D7|PHI:4234|nps2|5016|Cochliobolus_heterostrophus|reduced_virulence	21.67	563	347	24	42	572	1100	1600	8e-09	56.6	Q5D6D7	PHI:4234	nps2	5016	Cochliobolus_heterostrophus	reduced_virulence
g8329.t1	Q5D6D7|PHI:4234|nps2|5016|Cochliobolus_heterostrophus|reduced_virulence	20	550	344	22	48	571	2184	2663	0.0004	41.2	Q5D6D7	PHI:4234	nps2	5016	Cochliobolus_heterostrophus	reduced_virulence
g8329.t1	I1RUB2|PHI:719|GzFUS1|5518|Fusarium_graminearum|unaffected_pathogenicity	23.39	573	321	23	52	571	2976	3483	1e-08	55.5	I1RUB2	PHI:719	GzFUS1	5518	Fusarium_graminearum	unaffected_pathogenicity
g8329.t1	B9K1Q7|PHI:2893|F-avi5730|373|Agrobacterium_vitis|unaffected_pathogenicity	29.94	157	99	3	423	571	808	961	3e-08	54.3	B9K1Q7	PHI:2893	F-avi5730	373	Agrobacterium_vitis	unaffected_pathogenicity
g8329.t1	K7NCV2|PHI:3607|sidN|35717|Epichloe_festucae|increased_virulence_(hypervirulence)	24.88	402	232	23	211	575	387	755	5e-06	47.4	K7NCV2	PHI:3607	sidN	35717	Epichloe_festucae	increased_virulence_(hypervirulence)
g8329.t1	K7NCV2|PHI:3607|sidN|35717|Epichloe_festucae|increased_virulence_(hypervirulence)	21.75	492	297	19	71	536	2495	2924	9e-06	46.6	K7NCV2	PHI:3607	sidN	35717	Epichloe_festucae	increased_virulence_(hypervirulence)
g8329.t1	Q4WT66|PHI:2511|Pes1|746128|Aspergillus_fumigatus|reduced_virulence	21.57	408	236	16	219	577	4088	4460	1e-05	45.8	Q4WT66	PHI:2511	Pes1	746128	Aspergillus_fumigatus	reduced_virulence
g8329.t1	Q4WT66|PHI:2511|Pes1|746128|Aspergillus_fumigatus|reduced_virulence	24.47	188	104	6	423	572	3181	3368	0.003	38.5	Q4WT66	PHI:2511	Pes1	746128	Aspergillus_fumigatus	reduced_virulence
g8329.t1	I1RIV2|PHI:1007|NPS6|5518|Fusarium_graminearum|reduced_virulence	25.55	407	221	20	212	572	368	738	2e-05	45.4	I1RIV2	PHI:1007	NPS6	5518	Fusarium_graminearum	reduced_virulence
g8329.t1	Q7CI41|PHI:4953|irp2|632|Yersinia_pestis|reduced_virulence__loss_of_pathogenicity	23.19	332	171	11	217	509	709	995	7e-05	43.5	Q7CI41	PHI:4953	irp2	632	Yersinia_pestis	reduced_virulence__loss_of_pathogenicity
g8329.t1	B7HJA6|PHI:4080|asbc|1396|Bacillus_cereus|unaffected_pathogenicity__reduced_virulence	26.67	120	81	3	453	572	294	406	0.002	38.5	B7HJA6	PHI:4080	asbc	1396	Bacillus_cereus	unaffected_pathogenicity__reduced_virulence
g2381.t1	I1S0N5|PHI:1552|GzMyb016|5518|Fusarium_graminearum|unaffected_pathogenicity	27.11	225	120	8	410	619	201	396	7e-14	73.6	I1S0N5	PHI:1552	GzMyb016	5518	Fusarium_graminearum	unaffected_pathogenicity
g2381.t1	I1S0N5|PHI:1552|GzMyb016|5518|Fusarium_graminearum|unaffected_pathogenicity	32.39	71	48	0	732	802	558	628	6e-06	47.8	I1S0N5	PHI:1552	GzMyb016	5518	Fusarium_graminearum	unaffected_pathogenicity
g2381.t1	I1S0J3|PHI:1526|GzHOMEL036|5518|Fusarium_graminearum|unaffected_pathogenicity	36.36	88	50	1	732	813	621	708	3e-09	58.2	I1S0J3	PHI:1526	GzHOMEL036	5518	Fusarium_graminearum	unaffected_pathogenicity
g2381.t1	I1S0J3|PHI:1526|GzHOMEL036|5518|Fusarium_graminearum|unaffected_pathogenicity	27.07	181	110	6	405	571	187	359	5e-08	54.3	I1S0J3	PHI:1526	GzHOMEL036	5518	Fusarium_graminearum	unaffected_pathogenicity
g775.t1	Q9Y8A2|PHI:255|FUM1_(FUM5)|5127|Fusarium_fujikuroi|unaffected_pathogenicity	48.31	236	120	2	22	257	31	264	5e-66	223	Q9Y8A2	PHI:255	FUM1_(FUM5)	5127	Fusarium_fujikuroi	unaffected_pathogenicity
g775.t1	D2E9X0|PHI:2379|DEP5|29001|Alternaria_brassicicola|reduced_virulence__unaffected_pathogenicity	39.2	250	144	5	11	257	40	284	1e-50	179	D2E9X0	PHI:2379	DEP5	29001	Alternaria_brassicicola	reduced_virulence__unaffected_pathogenicity
g775.t1	I1RHS7|PHI:723__PHI:727|PKS1__PKS17|5518|Fusarium_graminearum|unaffected_pathogenicity	38.87	247	146	3	13	257	2	245	2e-47	169	I1RHS7	PHI:723__PHI:727	PKS1__PKS17	5518	Fusarium_graminearum	unaffected_pathogenicity
g775.t1	I1RUB2|PHI:719|GzFUS1|5518|Fusarium_graminearum|unaffected_pathogenicity	34.96	246	155	4	14	257	2	244	7e-43	156	I1RUB2	PHI:719	GzFUS1	5518	Fusarium_graminearum	unaffected_pathogenicity
g775.t1	Q6RKG9|PHI:725|PKS11|5518|Fusarium_graminearum|unaffected_pathogenicity	43.56	163	90	2	24	186	1	161	1e-41	141	Q6RKG9	PHI:725	PKS11	5518	Fusarium_graminearum	unaffected_pathogenicity
g775.t1	W7MT31|PHI:3387|FVEG_12523|117187|Fusarium_verticillioides|unaffected_pathogenicity	34.6	237	150	3	23	257	60	293	3e-39	145	W7MT31	PHI:3387	FVEG_12523	117187	Fusarium_verticillioides	unaffected_pathogenicity
g775.t1	B1GVX7|PHI:2290|BcBOA6|40559|Botrytis_cinerea|reduced_virulence	32.38	244	160	3	16	257	1	241	2e-38	143	B1GVX7	PHI:2290	BcBOA6	40559	Botrytis_cinerea	reduced_virulence
g775.t1	I1RJE8|PHI:721|GRS1|5518|Fusarium_graminearum|unaffected_pathogenicity	35.54	242	139	6	23	257	393	624	1e-37	140	I1RJE8	PHI:721	GRS1	5518	Fusarium_graminearum	unaffected_pathogenicity
g775.t1	Q6RKH3|PHI:726|PKS7|5518|Fusarium_graminearum|unaffected_pathogenicity	36.02	236	146	3	24	257	1	233	2e-37	135	Q6RKH3	PHI:726	PKS7	5518	Fusarium_graminearum	unaffected_pathogenicity
g775.t1	Q6ZX14|PHI:325|ACE1|318829|Magnaporthe_oryzae|effector_(plant_avirulence_determinant)	33.05	239	155	3	21	257	11	246	1e-36	138	Q6ZX14	PHI:325	ACE1	318829	Magnaporthe_oryzae	effector_(plant_avirulence_determinant)
g775.t1	J4UHQ6|PHI:5037|OpS1|176275|Beauveria_bassiana|reduced_virulence	34.82	247	136	5	21	257	381	612	2e-36	137	J4UHQ6	PHI:5037	OpS1	176275	Beauveria_bassiana	reduced_virulence
g775.t1	Q6RKH5|PHI:728|PKS5|5518|Fusarium_graminearum|unaffected_pathogenicity	33.61	241	145	6	24	257	1	233	3e-35	130	Q6RKH5	PHI:728	PKS5	5518	Fusarium_graminearum	unaffected_pathogenicity
g775.t1	A0A075TRC0|PHI:3299__PHI:4505|patK__PePatK|27334|Penicillium_expansum|unaffected_pathogenicity	34.4	250	149	8	14	257	27	267	3e-34	130	A0A075TRC0	PHI:3299__PHI:4505	patK__PePatK	27334	Penicillium_expansum	unaffected_pathogenicity
g775.t1	G1XU04|PHI:5276|AOL_s00215g283|13349|Arthrobotrys_oligospora|increased_virulence_(hypervirulence)	34.44	241	148	4	21	257	19	253	6e-34	130	G1XU04	PHI:5276	AOL_s00215g283	13349	Arthrobotrys_oligospora	increased_virulence_(hypervirulence)
g775.t1	I1RF58|PHI:720|AUR1|5518|Fusarium_graminearum|unaffected_pathogenicity	33.33	258	150	7	10	257	363	608	6e-32	124	I1RF58	PHI:720	AUR1	5518	Fusarium_graminearum	unaffected_pathogenicity
g775.t1	Q92217|PHI:55|PKS1|5016|Cochliobolus_heterostrophus|reduced_virulence	29.58	240	162	4	22	257	13	249	2e-31	123	Q92217	PHI:55	PKS1	5016	Cochliobolus_heterostrophus	reduced_virulence
g775.t1	Q66SY0|PHI:3990|PKS12|5518|Fusarium_graminearum|unaffected_pathogenicity	32.95	258	151	7	10	257	369	614	3e-31	122	Q66SY0	PHI:3990	PKS12	5518	Fusarium_graminearum	unaffected_pathogenicity
g775.t1	Q0TX07|PHI:4776|SnPKS19|13684|Parastagonospora_nodorum|unaffected_pathogenicity	33.74	243	142	7	23	257	393	624	5e-31	121	Q0TX07	PHI:4776	SnPKS19	13684	Parastagonospora_nodorum	unaffected_pathogenicity
g775.t1	Q6DQW3|PHI:433|CTB1|29003|Cercospora_nicotianae|reduced_virulence	31.62	253	151	7	15	257	376	616	7e-31	121	Q6DQW3	PHI:433	CTB1	29003	Cercospora_nicotianae	reduced_virulence
g775.t1	F8R4Y0|PHI:2311__PHI:2587__PHI:2608|PKS__ACRTS2|5530__5599|Metarhizium_anisopliae__Alternaria_alternata|increased_virulence_(hypervirulence)__reduced_virulence	32.28	254	162	5	8	257	358	605	2e-29	116	F8R4Y0	PHI:2311__PHI:2587__PHI:2608	PKS__ACRTS2	5530__5599	Metarhizium_anisopliae__Alternaria_alternata	increased_virulence_(hypervirulence)__reduced_virulence
g775.t1	I1RXV6|PHI:722|PGL1|5518|Fusarium_graminearum|unaffected_pathogenicity	33.33	240	148	6	23	257	236	468	2e-29	116	I1RXV6	PHI:722	PGL1	5518	Fusarium_graminearum	unaffected_pathogenicity
g775.t1	Q6RKI7|PHI:5279|Bcpks13|40559|Botrytis_cinerea|unaffected_pathogenicity	31.84	245	155	6	18	257	370	607	4e-29	115	Q6RKI7	PHI:5279	Bcpks13	40559	Botrytis_cinerea	unaffected_pathogenicity
g775.t1	O60026|PHI:116|PKSP|746128|Aspergillus_fumigatus|reduced_virulence	33.47	242	145	6	23	257	378	610	4e-29	115	O60026	PHI:116	PKSP	746128	Aspergillus_fumigatus	reduced_virulence
g775.t1	O59897|PHI:101|ALB1|746128|Aspergillus_fumigatus|reduced_virulence	33.47	242	145	6	23	257	378	610	5e-29	115	O59897	PHI:101	ALB1	746128	Aspergillus_fumigatus	reduced_virulence
g775.t1	G8DNT0|PHI:2260|PKS1|45130|Bipolaris_sorokiniana|unaffected_pathogenicity	31.45	248	150	7	19	257	369	605	6e-28	112	G8DNT0	PHI:2260	PKS1	45130	Bipolaris_sorokiniana	unaffected_pathogenicity
g775.t1	B9JV05|PHI:2895|F-avi4330|373|Agrobacterium_vitis|loss_of_pathogenicity	31.65	237	155	5	23	257	3	234	8e-28	112	B9JV05	PHI:2895	F-avi4330	373	Agrobacterium_vitis	loss_of_pathogenicity
g775.t1	Q2VLJ2|PHI:714|PKS4_(ZEA1)|5518|Fusarium_graminearum|unaffected_pathogenicity	30.43	230	154	4	22	249	11	236	8e-28	112	Q2VLJ2	PHI:714	PKS4_(ZEA1)	5518	Fusarium_graminearum	unaffected_pathogenicity
g775.t1	Q6RKH8|PHI:729|PKS2|5518|Fusarium_graminearum|unaffected_pathogenicity	28.03	239	159	6	24	257	1	231	8e-28	108	Q6RKH8	PHI:729	PKS2	5518	Fusarium_graminearum	unaffected_pathogenicity
g775.t1	Q2VLJ3|PHI:713|PKS13_(ZEA2)|5518|Fusarium_graminearum|unaffected_pathogenicity	31.69	243	149	7	23	257	367	600	9e-28	111	Q2VLJ3	PHI:713	PKS13_(ZEA2)	5518	Fusarium_graminearum	unaffected_pathogenicity
g775.t1	X5IFG8|PHI:3025|RnPKS1|77044|Rosellinia_necatrix|unaffected_pathogenicity	32.08	240	151	6	23	257	384	616	3e-26	107	X5IFG8	PHI:3025	RnPKS1	77044	Rosellinia_necatrix	unaffected_pathogenicity
g775.t1	P79068|PHI:40|PKS1|5462|Colletotrichum_lagenarium|reduced_virulence	29.88	241	155	5	23	257	384	616	1e-25	105	P79068	PHI:40	PKS1	5462	Colletotrichum_lagenarium	reduced_virulence
g775.t1	Q9Y7A7|PHI:238|WdPKS1|5970|Exophiala_dermatitidis|reduced_virulence	30	240	156	6	23	257	369	601	2e-25	104	Q9Y7A7	PHI:238	WdPKS1	5970	Exophiala_dermatitidis	reduced_virulence
g775.t1	Q6RKI8|PHI:5280|Bcpks12|40559|Botrytis_cinerea|unaffected_pathogenicity	31.82	242	149	6	23	257	237	469	3e-25	104	Q6RKI8	PHI:5280	Bcpks12	40559	Botrytis_cinerea	unaffected_pathogenicity
g775.t1	C9W7X1|PHI:3933|CgPKS1|31870|Colletotrichum_graminicola|loss_of_pathogenicity	30.29	241	154	5	23	257	384	616	4e-25	103	C9W7X1	PHI:3933	CgPKS1	31870	Colletotrichum_graminicola	loss_of_pathogenicity
g775.t1	Q0V687|PHI:3324|SN477|13684|Parastagonospora_nodorum|unaffected_pathogenicity	35.18	199	121	3	66	257	12	209	5e-25	103	Q0V687	PHI:3324	SN477	13684	Parastagonospora_nodorum	unaffected_pathogenicity
g775.t1	V9W6M6|PHI:3090|pamA|1464|Paenibacillus_larvae|reduced_virulence	29.34	242	145	5	23	252	1057	1284	4e-23	98.2	V9W6M6	PHI:3090	pamA	1464	Paenibacillus_larvae	reduced_virulence
g12898.t1	Q6IZ77|PHI:3909|ZrfB|746128|Aspergillus_fumigatus|reduced_virulence__loss_of_pathogenicity	55.5	373	129	6	110	472	8	353	8e-117	348	Q6IZ77	PHI:3909	ZrfB	746128	Aspergillus_fumigatus	reduced_virulence__loss_of_pathogenicity
g12898.t1	Q6IZ78|PHI:3908|ZrfA|746128|Aspergillus_fumigatus|loss_of_pathogenicity__reduced_virulence	44.48	353	173	7	124	472	26	359	3e-88	275	Q6IZ78	PHI:3908	ZrfA	746128	Aspergillus_fumigatus	loss_of_pathogenicity__reduced_virulence
g12898.t1	G4N402|PHI:2107|Zinc-regulated_transporter_2|318829|Magnaporthe_oryzae|reduced_virulence__unaffected_pathogenicity	30.65	398	223	11	124	472	206	599	5e-41	153	G4N402	PHI:2107	Zinc-regulated_transporter_2	318829	Magnaporthe_oryzae	reduced_virulence__unaffected_pathogenicity
g12898.t1	D3W9Z8|PHI:3907|ZrfC|746128|Aspergillus_fumigatus|loss_of_pathogenicity__reduced_virulence	32.85	344	205	11	134	472	200	522	2e-38	145	D3W9Z8	PHI:3907	ZrfC	746128	Aspergillus_fumigatus	loss_of_pathogenicity__reduced_virulence
g13495.t1	A0A0W0D9W9|PHI:6467|Cgsiz2|5478|Candida_glabrata|unaffected_pathogenicity	32.18	289	167	8	129	406	170	440	2e-38	147	A0A0W0D9W9	PHI:6467	Cgsiz2	5478	Candida_glabrata	unaffected_pathogenicity
g13495.t1	A0A0W0DKD7|PHI:6466|Cgsiz1|5478|Candida_glabrata|unaffected_pathogenicity	32.26	217	114	3	182	386	228	423	3e-30	122	A0A0W0DKD7	PHI:6466	Cgsiz1	5478	Candida_glabrata	unaffected_pathogenicity
g13495.t1	I1S004|PHI:1680|GzMIZ002|5518|Fusarium_graminearum|unaffected_pathogenicity	25	204	112	9	212	385	912	1104	2e-12	67	I1S004	PHI:1680	GzMIZ002	5518	Fusarium_graminearum	unaffected_pathogenicity
g14670.t1	Q4HWE2|PHI:1671|GzCCHC011|5518|Fusarium_graminearum|reduced_virulence	67.45	934	256	9	1	933	1	887	0	1255	Q4HWE2	PHI:1671	GzCCHC011	5518	Fusarium_graminearum	reduced_virulence
g14670.t1	P0CL88|PHI:3330|Xrn1p|5207|Cryptococcus_neoformans|reduced_virulence	48.9	634	261	14	1	601	1	604	0	560	P0CL88	PHI:3330	Xrn1p	5207	Cryptococcus_neoformans	reduced_virulence
g14670.t1	P0CL88|PHI:3330|Xrn1p|5207|Cryptococcus_neoformans|reduced_virulence	41.57	445	228	12	581	1019	661	1079	3e-73	261	P0CL88	PHI:3330	Xrn1p	5207	Cryptococcus_neoformans	reduced_virulence
g15248.t1	I1RDG6|PHI:1555|GzMyb019|5518|Fusarium_graminearum|unaffected_pathogenicity	67.98	509	118	2	45	508	37	545	0	720	I1RDG6	PHI:1555	GzMyb019	5518	Fusarium_graminearum	unaffected_pathogenicity
g15248.t1	I1REJ1|PHI:1662|GzCCHC002|5518|Fusarium_graminearum|unaffected_pathogenicity	17.8	410	276	12	108	487	697	1075	2e-05	45.4	I1REJ1	PHI:1662	GzCCHC002	5518	Fusarium_graminearum	unaffected_pathogenicity
g5660.t1	D2E9W7|PHI:2376|DEP2|29001|Alternaria_brassicicola|reduced_virulence__unaffected_pathogenicity	28.47	432	250	14	138	560	8	389	3e-32	130	D2E9W7	PHI:2376	DEP2	29001	Alternaria_brassicicola	reduced_virulence__unaffected_pathogenicity
g5660.t1	Q5GFD3|PHI:413|MPD1|13684|Parastagonospora_nodorum|unaffected_pathogenicity	22.74	431	235	14	137	522	10	387	2e-06	48.9	Q5GFD3	PHI:413	MPD1	13684	Parastagonospora_nodorum	unaffected_pathogenicity
g5660.t1	Q02N79|PHI:3290|pqsH|287|Pseudomonas_aeruginosa|reduced_virulence	28.26	184	101	5	138	313	1	161	0.0002	42.4	Q02N79	PHI:3290	pqsH	287	Pseudomonas_aeruginosa	reduced_virulence
g5660.t1	A0ST45|PHI:1048|CTB7|29003|Cercospora_nicotianae|reduced_virulence	24.6	187	106	9	139	311	7	172	0.001	39.7	A0ST45	PHI:1048	CTB7	29003	Cercospora_nicotianae	reduced_virulence
g15783.t1	J9VMW8|PHI:3457|PHO84|5207|Cryptococcus_neoformans|reduced_virulence	21.08	465	303	19	69	492	29	470	1e-08	54.7	J9VMW8	PHI:3457	PHO84	5207	Cryptococcus_neoformans	reduced_virulence
g15783.t1	J9W1N5|PHI:3457|PHO840|5207|Cryptococcus_neoformans|reduced_virulence	25.24	210	134	7	307	501	353	554	1e-07	51.6	J9W1N5	PHI:3457	PHO840	5207	Cryptococcus_neoformans	reduced_virulence
g7422.t1	D7UQ40|PHI:3347|sol5|48100|Alternaria_solani|unaffected_pathogenicity	25.27	182	104	4	68	233	94	259	8e-06	45.8	D7UQ40	PHI:3347	sol5	48100	Alternaria_solani	unaffected_pathogenicity
g7422.t1	Q2VLJ1|PHI:716|ZEB1|5518|Fusarium_graminearum|unaffected_pathogenicity	23.29	365	206	15	165	497	219	541	2e-05	44.3	Q2VLJ1	PHI:716	ZEB1	5518	Fusarium_graminearum	unaffected_pathogenicity
g303.t1	A0A095CFR8|PHI:3332|snf7|552467|Cryptococcus_gattii|loss_of_pathogenicity	32.73	165	102	4	238	399	13	171	6e-11	59.7	A0A095CFR8	PHI:3332	snf7	552467	Cryptococcus_gattii	loss_of_pathogenicity
g303.t1	J9VU41|PHI:3331__PHI:4643|snf7__SNF7|5207|Cryptococcus_neoformans|loss_of_pathogenicity	32.73	165	102	4	238	399	13	171	8e-11	59.3	J9VU41	PHI:3331__PHI:4643	snf7__SNF7	5207	Cryptococcus_neoformans	loss_of_pathogenicity
g13014.t1	G4NHC2|PHI:5034|MoADH1|318829|Magnaporthe_oryzae|unaffected_pathogenicity	29.87	375	225	14	3	371	10	352	2e-27	108	G4NHC2	PHI:5034	MoADH1	318829	Magnaporthe_oryzae	unaffected_pathogenicity
g13014.t1	G4MS58|PHI:881|MGG_04556|318829|Magnaporthe_oryzae|reduced_virulence	34.43	212	117	8	2	211	8	199	1e-26	106	G4MS58	PHI:881	MGG_04556	318829	Magnaporthe_oryzae	reduced_virulence
g13014.t1	A5IYL7|PHI:6517|adhT|2110|Mycoplasma_agalactiae|reduced_virulence	33.48	221	122	9	1	217	1	200	3e-25	102	A5IYL7	PHI:6517	adhT	2110	Mycoplasma_agalactiae	reduced_virulence
g13014.t1	W7MT31|PHI:3387|FVEG_12523|117187|Fusarium_verticillioides|unaffected_pathogenicity	30.34	89	55	2	127	214	1791	1873	0.0001	42	W7MT31	PHI:3387	FVEG_12523	117187	Fusarium_verticillioides	unaffected_pathogenicity
g13477.t1	Q8Y0J2|PHI:5271|fabG1|305|Ralstonia_solanacearum|lethal	31.05	190	98	10	49	230	10	174	6e-05	41.6	Q8Y0J2	PHI:5271	fabG1	305	Ralstonia_solanacearum	lethal
g10485.t1	A5CVB7|PHI:3028|Vatr2|28447|Clavibacter_michiganensis|reduced_virulence	23.19	332	193	14	396	701	109	404	2e-05	45.4	A5CVB7	PHI:3028	Vatr2	28447	Clavibacter_michiganensis	reduced_virulence
g13831.t1	G4MQA4|PHI:5647|FZC50|318829|Magnaporthe_oryzae|unaffected_pathogenicity	29.46	112	72	2	166	277	710	814	3e-05	42.7	G4MQA4	PHI:5647	FZC50	318829	Magnaporthe_oryzae	unaffected_pathogenicity
g318.t1	D7UQ40|PHI:3347|sol5|48100|Alternaria_solani|unaffected_pathogenicity	27.87	122	85	2	42	163	397	515	3e-10	55.8	D7UQ40	PHI:3347	sol5	48100	Alternaria_solani	unaffected_pathogenicity
g318.t1	A0ST43|PHI:1046|CTB5|29003|Cercospora_nicotianae|reduced_virulence	20.25	163	123	4	3	162	298	456	0.0004	37.4	A0ST43	PHI:1046	CTB5	29003	Cercospora_nicotianae	reduced_virulence
g8454.t1	Q5ZUZ0|PHI:6382|iolG|446|Legionella_pneumophila|reduced_virulence	25.26	95	69	1	78	170	60	154	5e-06	45.4	Q5ZUZ0	PHI:6382	iolG	446	Legionella_pneumophila	reduced_virulence
g3262.t1	F5HCK8|PHI:415|IPMDH|13684|Parastagonospora_nodorum|loss_of_pathogenicity	35.42	271	153	10	133	384	92	359	1e-29	115	F5HCK8	PHI:415	IPMDH	13684	Parastagonospora_nodorum	loss_of_pathogenicity
g3262.t1	P04173|PHI:504|LEU2|4932|Saccharomyces_cerevisiae|reduced_virulence	30.13	302	185	13	101	380	58	355	4e-26	105	P04173	PHI:504	LEU2	4932	Saccharomyces_cerevisiae	reduced_virulence
g2985.t1	Q6WP49|PHI:438|BcBOT1_(CND5)|40559|Botrytis_cinerea|reduced_virulence	24.04	495	319	18	9	480	17	477	2e-21	95.1	Q6WP49	PHI:438	BcBOT1_(CND5)	40559	Botrytis_cinerea	reduced_virulence
g2985.t1	V5XZS6|PHI:4194|AKT7|5599|Alternaria_alternata|reduced_virulence__increased_virulence_(hypervirulence)	23.96	480	324	15	4	464	5	462	6e-21	93.2	V5XZS6	PHI:4194	AKT7	5599	Alternaria_alternata	reduced_virulence__increased_virulence_(hypervirulence)
g2985.t1	G2X6V8|PHI:6331|VdCYP1|27337|Verticillium_dahliae|loss_of_pathogenicity	27.6	192	123	6	293	480	275	454	1e-12	67	G2X6V8	PHI:6331	VdCYP1	27337	Verticillium_dahliae	loss_of_pathogenicity
g2985.t1	G2X6V8|PHI:6331|VdCYP1|27337|Verticillium_dahliae|loss_of_pathogenicity	26.77	127	89	3	14	139	9	132	1e-06	48.5	G2X6V8	PHI:6331	VdCYP1	27337	Verticillium_dahliae	loss_of_pathogenicity
g2985.t1	E2EAF6|PHI:2357|CYP52X1|176275|Beauveria_bassiana|reduced_virulence	21.7	235	139	6	268	464	257	484	2e-10	60.8	E2EAF6	PHI:2357	CYP52X1	176275	Beauveria_bassiana	reduced_virulence
g2985.t1	A0A0B5J4U6|PHI:4609|BxCYP33D3|6326|Bursaphelenchus_xylophilus|reduced_virulence	26.55	177	106	6	308	476	308	468	4e-10	59.3	A0A0B5J4U6	PHI:4609	BxCYP33D3	6326	Bursaphelenchus_xylophilus	reduced_virulence
g2985.t1	I6YDU0|PHI:2907|Cyp51A|5518|Fusarium_graminearum|unaffected_pathogenicity__reduced_virulence	21.67	203	141	4	278	464	259	459	6e-06	46.2	I6YDU0	PHI:2907	Cyp51A	5518	Fusarium_graminearum	unaffected_pathogenicity__reduced_virulence
g2985.t1	I1RIP4|PHI:3038|FgERG5B|5518|Fusarium_graminearum|reduced_virulence	25.16	159	98	5	306	457	339	483	9e-06	45.4	I1RIP4	PHI:3038	FgERG5B	5518	Fusarium_graminearum	reduced_virulence
g2985.t1	I1RE80|PHI:3037|FgERG5A|5518|Fusarium_graminearum|reduced_virulence	23.27	159	116	4	306	464	339	491	2e-05	44.7	I1RE80	PHI:3037	FgERG5A	5518	Fusarium_graminearum	reduced_virulence
g2985.t1	Q4WNT5|PHI:2534|ERG11A|746128|Aspergillus_fumigatus|loss_of_pathogenicity__lethal__unaffected_pathogenicity	23.86	176	115	5	306	464	291	464	7e-05	42.7	Q4WNT5	PHI:2534	ERG11A	746128	Aspergillus_fumigatus	loss_of_pathogenicity__lethal__unaffected_pathogenicity
g2985.t1	G4MRP8|PHI:2190|MoCYP51A|318829|Magnaporthe_oryzae|reduced_virulence	21.11	199	137	5	280	464	273	465	0.0001	42.4	G4MRP8	PHI:2190	MoCYP51A	318829	Magnaporthe_oryzae	reduced_virulence
g2985.t1	A0A0B5JJZ6|PHI:4608|BxCYP33C4|6326|Bursaphelenchus_xylophilus|reduced_virulence	25.62	160	109	5	307	465	229	379	0.0001	42	A0A0B5JJZ6	PHI:4608	BxCYP33C4	6326	Bursaphelenchus_xylophilus	reduced_virulence
g2985.t1	A0A0B5JGW8|PHI:4607|BxCYP33C9|6326|Bursaphelenchus_xylophilus|reduced_virulence	25.93	162	106	7	307	465	308	458	0.0002	41.6	A0A0B5JGW8	PHI:4607	BxCYP33C9	6326	Bursaphelenchus_xylophilus	reduced_virulence
g2985.t1	A4ULJ1|PHI:845|erg11/cyp51|1047171|Zymoseptoria_tritici|chemistry_target:_resistance_to_chemical	22.49	209	125	6	306	480	309	514	0.0007	39.7	A4ULJ1	PHI:845	erg11/cyp51	1047171	Zymoseptoria_tritici	chemistry_target:_resistance_to_chemical
g2985.t1	A4ULI6|PHI:840|erg11/cyp51|1047171|Zymoseptoria_tritici|chemistry_target:_resistance_to_chemical	23.44	209	123	7	306	480	309	514	0.0009	39.3	A4ULI6	PHI:840	erg11/cyp51	1047171	Zymoseptoria_tritici	chemistry_target:_resistance_to_chemical
g2985.t1	E9QY26|PHI:2535|ERG11B|746128|Aspergillus_fumigatus|unaffected_pathogenicity__lethal__loss_of_pathogenicity	23.12	173	115	5	306	464	305	473	0.001	39.3	E9QY26	PHI:2535	ERG11B	746128	Aspergillus_fumigatus	unaffected_pathogenicity__lethal__loss_of_pathogenicity
g2985.t1	A4ULJ0|PHI:844|erg11/cyp51|1047171|Zymoseptoria_tritici|chemistry_target:_resistance_to_chemical	22.97	209	124	7	306	480	309	514	0.001	39.3	A4ULJ0	PHI:844	erg11/cyp51	1047171	Zymoseptoria_tritici	chemistry_target:_resistance_to_chemical
g2985.t1	B6E225|PHI:1155__PHI:1156|cyp51/erg11|1047171|Zymoseptoria_tritici|chemistry_target:_resistance_to_chemical	22.71	207	125	6	306	480	285	488	0.002	38.5	B6E225	PHI:1155__PHI:1156	cyp51/erg11	1047171	Zymoseptoria_tritici	chemistry_target:_resistance_to_chemical
g2985.t1	B6E223|PHI:1152__PHI:1153|cyp51/erg11|1047171|Zymoseptoria_tritici|chemistry_target:_resistance_to_chemical	22.49	209	125	6	306	480	285	490	0.002	38.1	B6E223	PHI:1152__PHI:1153	cyp51/erg11	1047171	Zymoseptoria_tritici	chemistry_target:_resistance_to_chemical
g2985.t1	B6E221|PHI:1150|cyp51/erg11|1047171|Zymoseptoria_tritici|chemistry_target:_resistance_to_chemical	23.44	209	123	7	306	480	285	490	0.002	38.1	B6E221	PHI:1150	cyp51/erg11	1047171	Zymoseptoria_tritici	chemistry_target:_resistance_to_chemical
g2985.t1	A4ULI7|PHI:841|erg11/cyp51|1047171|Zymoseptoria_tritici|chemistry_target:_resistance_to_chemical	22.49	209	125	6	306	480	309	514	0.002	38.1	A4ULI7	PHI:841	erg11/cyp51	1047171	Zymoseptoria_tritici	chemistry_target:_resistance_to_chemical
g2985.t1	A4ULI8|PHI:842|erg11/cyp51|1047171|Zymoseptoria_tritici|chemistry_target:_resistance_to_chemical	22.49	209	125	6	306	480	309	514	0.002	37.7	A4ULI8	PHI:842	erg11/cyp51	1047171	Zymoseptoria_tritici	chemistry_target:_resistance_to_chemical
g2985.t1	A4ULI4|PHI:838|erg11/cyp51|1047171|Zymoseptoria_tritici|chemistry_target:_sensitivity_to_chemical	22.49	209	125	6	306	480	309	514	0.002	37.7	A4ULI4	PHI:838	erg11/cyp51	1047171	Zymoseptoria_tritici	chemistry_target:_sensitivity_to_chemical
g2985.t1	B6E222|PHI:1154|cyp51/erg11|1047171|Zymoseptoria_tritici|chemistry_target:_resistance_to_chemical	22.49	209	125	6	306	480	285	490	0.002	37.7	B6E222	PHI:1154	cyp51/erg11	1047171	Zymoseptoria_tritici	chemistry_target:_resistance_to_chemical
g2985.t1	B6E218|PHI:1149__PHI:1151|cyp51/erg11|1047171|Zymoseptoria_tritici|chemistry_target:_resistance_to_chemical	22.49	209	125	6	306	480	285	490	0.003	37.7	B6E218	PHI:1149__PHI:1151	cyp51/erg11	1047171	Zymoseptoria_tritici	chemistry_target:_resistance_to_chemical
g2985.t1	A4ULI5|PHI:839|erg11/cyp51|1047171|Zymoseptoria_tritici|chemistry_target:_resistance_to_chemical	22.22	207	126	6	306	480	309	512	0.004	37.4	A4ULI5	PHI:839	erg11/cyp51	1047171	Zymoseptoria_tritici	chemistry_target:_resistance_to_chemical
g11458.t1	I1REJ1|PHI:1662|GzCCHC002|5518|Fusarium_graminearum|unaffected_pathogenicity	24.37	517	354	13	14	509	628	1128	2e-35	139	I1REJ1	PHI:1662	GzCCHC002	5518	Fusarium_graminearum	unaffected_pathogenicity
g11458.t1	I1RDG6|PHI:1555|GzMyb019|5518|Fusarium_graminearum|unaffected_pathogenicity	24.28	486	340	10	29	496	65	540	3e-33	130	I1RDG6	PHI:1555	GzMyb019	5518	Fusarium_graminearum	unaffected_pathogenicity
g14062.t1	Q9P304|PHI:199|AOX1|5499|Passalora_fulva|reduced_virulence	23.38	325	232	10	39	350	143	463	3e-13	69.3	Q9P304	PHI:199	AOX1	5499	Passalora_fulva	reduced_virulence
g16185.t1	Q8Y0J2|PHI:5271|fabG1|305|Ralstonia_solanacearum|lethal	32.26	93	59	1	37	129	5	93	0.0002	40	Q8Y0J2	PHI:5271	fabG1	305	Ralstonia_solanacearum	lethal
g16185.t1	P87025|PHI:59|THR1|5462|Colletotrichum_lagenarium|reduced_virulence	25.78	128	84	3	37	160	27	147	0.0002	40	P87025	PHI:59	THR1	5462	Colletotrichum_lagenarium	reduced_virulence
g16185.t1	Q12634|PHI:685__PHI:2022|BUF__BUF1|318829|Magnaporthe_oryzae|loss_of_pathogenicity	26.72	131	79	3	37	160	27	147	0.0005	38.9	Q12634	PHI:685__PHI:2022	BUF__BUF1	318829	Magnaporthe_oryzae	loss_of_pathogenicity
g16185.t1	Q0UDE7|PHI:2247|Sch1|13684|Parastagonospora_nodorum|unaffected_pathogenicity	23.36	137	97	3	24	159	29	158	0.002	37	Q0UDE7	PHI:2247	Sch1	13684	Parastagonospora_nodorum	unaffected_pathogenicity
g8749.t1	I1RDG6|PHI:1555|GzMyb019|5518|Fusarium_graminearum|unaffected_pathogenicity	20.28	498	327	15	28	481	58	529	6e-14	71.6	I1RDG6	PHI:1555	GzMyb019	5518	Fusarium_graminearum	unaffected_pathogenicity
g8749.t1	I1REJ1|PHI:1662|GzCCHC002|5518|Fusarium_graminearum|unaffected_pathogenicity	22.51	191	132	3	29	215	642	820	5e-13	69.3	I1REJ1	PHI:1662	GzCCHC002	5518	Fusarium_graminearum	unaffected_pathogenicity
g16093.t1	I1RQT6|PHI:1965|GzZC280|5518|Fusarium_graminearum|unaffected_pathogenicity	59.68	253	96	3	1	248	522	773	6e-96	298	I1RQT6	PHI:1965	GzZC280	5518	Fusarium_graminearum	unaffected_pathogenicity
g16093.t1	I1RTX0|PHI:1871|GzZC186|5518|Fusarium_graminearum|lethal	45.1	102	56	0	3	104	484	585	3e-22	94	I1RTX0	PHI:1871	GzZC186	5518	Fusarium_graminearum	lethal
g8581.t1	G4N8A1|PHI:2087|Moatg26|318829|Magnaporthe_oryzae|unaffected_pathogenicity	22.93	157	109	3	694	849	809	954	0.0001	44.3	G4N8A1	PHI:2087	Moatg26	318829	Magnaporthe_oryzae	unaffected_pathogenicity
g2688.t1	P0CY26|PHI:68|SAP1|5476|Candida_albicans|reduced_virulence	32.6	365	210	13	171	519	44	388	4e-35	135	P0CY26	PHI:68	SAP1	5476	Candida_albicans	reduced_virulence
g2688.t1	P0DJ06|PHI:72|SAP2|5476|Candida_albicans|reduced_virulence	32.92	404	228	18	122	509	9	385	2e-34	133	P0DJ06	PHI:72	SAP2	5476	Candida_albicans	reduced_virulence
g2688.t1	P0CY28|PHI:73|SAP3|5476|Candida_albicans|reduced_virulence	30.6	366	222	14	168	519	48	395	2e-33	130	P0CY28	PHI:73	SAP3	5476	Candida_albicans	reduced_virulence
g2688.t1	P43093|PHI:125|SAP4|5476|Candida_albicans|reduced_virulence	31.16	353	195	16	180	510	79	405	7e-32	126	P43093	PHI:125	SAP4	5476	Candida_albicans	reduced_virulence
g2688.t1	P43095|PHI:127|SAP6|5476|Candida_albicans|reduced_virulence	30.33	366	204	17	180	521	80	418	2e-29	119	P43095	PHI:127	SAP6	5476	Candida_albicans	reduced_virulence
g2688.t1	Q59VH7|PHI:480|SAP7|5476|Candida_albicans|reduced_virulence__unaffected_pathogenicity	28.42	387	211	13	174	511	208	577	1e-28	118	Q59VH7	PHI:480	SAP7	5476	Candida_albicans	reduced_virulence__unaffected_pathogenicity
g2688.t1	Q00663|PHI:17|ACP|5482|Candida_tropicalis|reduced_virulence	31.11	360	210	15	171	516	54	389	1e-28	116	Q00663	PHI:17	ACP	5482	Candida_tropicalis	reduced_virulence
g2688.t1	P43094|PHI:126|SAP5|5476|Candida_albicans|reduced_virulence	28.81	361	216	16	180	521	80	418	7e-28	114	P43094	PHI:126	SAP5	5476	Candida_albicans	reduced_virulence
g2688.t1	Q8NJS2|PHI:697|ugt51E1|5022|Leptosphaeria_maculans|unaffected_pathogenicity	28.91	339	194	12	192	510	85	396	1e-24	103	Q8NJS2	PHI:697	ugt51E1	5022	Leptosphaeria_maculans	unaffected_pathogenicity
g8397.t1	I1S351|PHI:1828|GzZC143|5518|Fusarium_graminearum|unaffected_pathogenicity	27.17	254	166	5	240	480	329	576	1e-23	102	I1S351	PHI:1828	GzZC143	5518	Fusarium_graminearum	unaffected_pathogenicity
g8397.t1	I1RGC8|PHI:1838|GzZC153|5518|Fusarium_graminearum|unaffected_pathogenicity	25.24	527	309	16	13	468	14	526	3e-23	100	I1RGC8	PHI:1838	GzZC153	5518	Fusarium_graminearum	unaffected_pathogenicity
g8397.t1	I1S780|PHI:1741|GzZC056|5518|Fusarium_graminearum|unaffected_pathogenicity	28.35	261	146	8	240	476	329	572	2e-20	92	I1S780	PHI:1741	GzZC056	5518	Fusarium_graminearum	unaffected_pathogenicity
g8397.t1	G4NKD0|PHI:5646|FZC49|318829|Magnaporthe_oryzae|unaffected_pathogenicity	28.69	244	149	6	265	489	448	685	3e-19	89	G4NKD0	PHI:5646	FZC49	318829	Magnaporthe_oryzae	unaffected_pathogenicity
g8397.t1	G4N9M9|PHI:5657|FZC59|318829|Magnaporthe_oryzae|unaffected_pathogenicity	29.09	220	145	4	265	475	478	695	2e-16	79.7	G4N9M9	PHI:5657	FZC59	318829	Magnaporthe_oryzae	unaffected_pathogenicity
g8397.t1	I1RRS3|PHI:1816|GzZC131|5518|Fusarium_graminearum|unaffected_pathogenicity	28.12	192	109	8	245	418	446	626	1e-11	64.7	I1RRS3	PHI:1816	GzZC131	5518	Fusarium_graminearum	unaffected_pathogenicity
g8397.t1	G2XED6|PHI:6260|Vdpf|27337|Verticillium_dahliae|reduced_virulence	27.84	194	116	8	239	417	438	622	2e-11	64.3	G2XED6	PHI:6260	Vdpf	27337	Verticillium_dahliae	reduced_virulence
g8397.t1	I1S396|PHI:1780|GzZC095|5518|Fusarium_graminearum|unaffected_pathogenicity	23.72	468	259	19	45	474	117	524	1e-06	48.9	I1S396	PHI:1780	GzZC095	5518	Fusarium_graminearum	unaffected_pathogenicity
g8397.t1	I1RIL1|PHI:1835|GzZC150|5518|Fusarium_graminearum|unaffected_pathogenicity	22.04	304	189	11	192	457	202	495	1e-06	48.5	I1RIL1	PHI:1835	GzZC150	5518	Fusarium_graminearum	unaffected_pathogenicity
g8397.t1	I1RXJ4|PHI:1762|GzZC077|5518|Fusarium_graminearum|unaffected_pathogenicity	28.04	107	63	2	241	333	321	427	4e-06	47	I1RXJ4	PHI:1762	GzZC077	5518	Fusarium_graminearum	unaffected_pathogenicity
g8397.t1	I1S463|PHI:1690|GzZC005|5518|Fusarium_graminearum|unaffected_pathogenicity	27.33	150	98	4	217	358	226	372	2e-05	44.7	I1S463	PHI:1690	GzZC005	5518	Fusarium_graminearum	unaffected_pathogenicity
g8397.t1	I1SAE7|PHI:1725|GzZC040|5518|Fusarium_graminearum|unaffected_pathogenicity	29.73	111	55	3	265	359	269	372	2e-05	44.3	I1SAE7	PHI:1725	GzZC040	5518	Fusarium_graminearum	unaffected_pathogenicity
g8397.t1	G4MR05|PHI:5595|FZC6|318829|Magnaporthe_oryzae|unaffected_pathogenicity	28.57	77	40	1	241	302	402	478	0.0001	42	G4MR05	PHI:5595	FZC6	318829	Magnaporthe_oryzae	unaffected_pathogenicity
g8397.t1	I1RUJ4|PHI:1830|GzZC145|5518|Fusarium_graminearum|unaffected_pathogenicity	30.97	113	62	4	259	358	57	166	0.0003	40	I1RUJ4	PHI:1830	GzZC145	5518	Fusarium_graminearum	unaffected_pathogenicity
g8397.t1	I1RTQ4|PHI:1703|GzZC018|5518|Fusarium_graminearum|unaffected_pathogenicity	30	100	63	2	264	356	80	179	0.0007	39.3	I1RTQ4	PHI:1703	GzZC018	5518	Fusarium_graminearum	unaffected_pathogenicity
g8397.t1	I1RD74|PHI:1961|GzZC276|5518|Fusarium_graminearum|unaffected_pathogenicity	41.67	48	26	1	246	293	403	448	0.0008	39.7	I1RD74	PHI:1961	GzZC276	5518	Fusarium_graminearum	unaffected_pathogenicity
g8397.t1	I1S1M0|PHI:1829|GzZC144|5518|Fusarium_graminearum|lethal	35.29	51	33	0	246	296	1019	1069	0.001	38.9	I1S1M0	PHI:1829	GzZC144	5518	Fusarium_graminearum	lethal
g8397.t1	I1RJ68|PHI:1706|GzZC021|5518|Fusarium_graminearum|unaffected_pathogenicity	30.61	49	34	0	245	293	279	327	0.001	38.9	I1RJ68	PHI:1706	GzZC021	5518	Fusarium_graminearum	unaffected_pathogenicity
g8397.t1	I1RWZ1|PHI:1688|GzZC003|5518|Fusarium_graminearum|unaffected_pathogenicity	22.7	392	226	18	145	485	265	630	0.002	38.1	I1RWZ1	PHI:1688	GzZC003	5518	Fusarium_graminearum	unaffected_pathogenicity
g8397.t1	I1S9C7|PHI:1726|GzZC041|5518|Fusarium_graminearum|unaffected_pathogenicity	30.43	69	45	2	236	301	342	410	0.002	38.1	I1S9C7	PHI:1726	GzZC041	5518	Fusarium_graminearum	unaffected_pathogenicity
g8397.t1	I1RLI4|PHI:1979|GzZC294|5518|Fusarium_graminearum|unaffected_pathogenicity	21.05	190	125	5	260	429	343	527	0.003	37.7	I1RLI4	PHI:1979	GzZC294	5518	Fusarium_graminearum	unaffected_pathogenicity
g8397.t1	I1RF57|PHI:1972|GzZC287|5518|Fusarium_graminearum|unaffected_pathogenicity	40.43	47	21	1	246	292	276	315	0.005	37	I1RF57	PHI:1972	GzZC287	5518	Fusarium_graminearum	unaffected_pathogenicity
g13328.t1	A4ZGP3|PHI:1161|MgMfs1|1047171|Zymoseptoria_tritici|chemistry_target:_sensitivity_to_chemical	28.36	476	307	11	7	473	30	480	5e-49	177	A4ZGP3	PHI:1161	MgMfs1	1047171	Zymoseptoria_tritici	chemistry_target:_sensitivity_to_chemical
g13328.t1	Q9P8L8|PHI:544|BCMFS1|40559|Botrytis_cinerea|unaffected_pathogenicity	29.3	454	287	11	5	450	45	472	2e-45	167	Q9P8L8	PHI:544	BCMFS1	40559	Botrytis_cinerea	unaffected_pathogenicity
g13328.t1	G2XD29|PHI:2731|VdSge1|27337|Verticillium_dahliae|loss_of_pathogenicity	28.23	457	300	9	2	455	20	451	5e-42	157	G2XD29	PHI:2731	VdSge1	27337	Verticillium_dahliae	loss_of_pathogenicity
g13328.t1	D2E9W8|PHI:2377|DEP3|29001|Alternaria_brassicicola|unaffected_pathogenicity__reduced_virulence	25.65	542	344	15	7	508	5	527	4e-34	133	D2E9W8	PHI:2377	DEP3	29001	Alternaria_brassicicola	unaffected_pathogenicity__reduced_virulence
g13328.t1	O93886|PHI:141|CFP|84275|Cercospora_kikuchii|reduced_virulence	25.57	442	300	9	16	452	32	449	4e-27	113	O93886	PHI:141	CFP	84275	Cercospora_kikuchii	reduced_virulence
g13328.t1	Q00357|PHI:60|TOXA|5017|Cochliobolus_carbonum|lethal	24.94	437	301	9	21	450	10	426	2e-23	102	Q00357	PHI:60	TOXA	5017	Cochliobolus_carbonum	lethal
g13328.t1	I1REJ1|PHI:1662|GzCCHC002|5518|Fusarium_graminearum|unaffected_pathogenicity	25.3	415	243	10	42	449	54	408	3e-23	102	I1REJ1	PHI:1662	GzCCHC002	5518	Fusarium_graminearum	unaffected_pathogenicity
g13328.t1	P9WJY3|PHI:5578|Rv1410c|1773|Mycobacterium_tuberculosis|reduced_virulence	27.04	196	131	4	61	248	9	200	6e-13	68.6	P9WJY3	PHI:5578	Rv1410c	1773	Mycobacterium_tuberculosis	reduced_virulence
g13328.t1	F6MFB4|PHI:2704|Tri12|5518|Fusarium_graminearum|reduced_virulence	25.24	309	204	12	64	368	29	314	1e-10	61.6	F6MFB4	PHI:2704	Tri12	5518	Fusarium_graminearum	reduced_virulence
g13328.t1	O93842|PHI:131|TRI12|5514|Fusarium_sporotrichioides|unaffected_pathogenicity	23.88	356	243	13	18	368	7	339	1e-09	58.5	O93842	PHI:131	TRI12	5514	Fusarium_sporotrichioides	unaffected_pathogenicity
g13328.t1	Q59RG0|PHI:511|CaNAG4|5476|Candida_albicans|reduced_virulence	28.97	145	100	2	99	242	175	317	2e-09	57.4	Q59RG0	PHI:511	CaNAG4	5476	Candida_albicans	reduced_virulence
g13328.t1	Q5A2T6|PHI:513|ARN1_(SIT1)|5476|Candida_albicans|unaffected_pathogenicity__reduced_virulence	22.04	372	232	12	112	451	115	460	1e-06	48.5	Q5A2T6	PHI:513	ARN1_(SIT1)	5476	Candida_albicans	unaffected_pathogenicity__reduced_virulence
g13328.t1	W7N2B4|PHI:3381|FVEG_12533|117187|Fusarium_verticillioides|unaffected_pathogenicity	23.03	165	126	1	99	263	140	303	2e-05	44.7	W7N2B4	PHI:3381	FVEG_12533	117187	Fusarium_verticillioides	unaffected_pathogenicity
g13328.t1	A0ST42|PHI:737__PHI:2329|CTB4|29003|Cercospora_nicotianae|reduced_virulence	26.72	116	84	1	100	214	116	231	3e-05	44.3	A0ST42	PHI:737__PHI:2329	CTB4	29003	Cercospora_nicotianae	reduced_virulence
g13328.t1	P28873|PHI:26|CaMDR1|5476|Candida_albicans|reduced_virulence	22.22	180	127	5	77	248	135	309	5e-05	43.5	P28873	PHI:26	CaMDR1	5476	Candida_albicans	reduced_virulence
g68.t1	D3QJB2|PHI:3436|lacA|28901|Salmonella_enterica|reduced_virulence	41.36	191	104	1	27	217	7	189	9e-47	154	D3QJB2	PHI:3436	lacA	28901	Salmonella_enterica	reduced_virulence
g68.t1	I1S053|PHI:1772|GzZC087|5518|Fusarium_graminearum|reduced_virulence	35.19	216	99	5	25	213	443	644	6e-34	127	I1S053	PHI:1772	GzZC087	5518	Fusarium_graminearum	reduced_virulence
g68.t1	B2SMH5.1|PHI:4956|PXO_00987|347|Xanthomonas_oryzae|reduced_virulence	25.44	114	77	2	97	210	103	208	1e-06	45.8	B2SMH5.1	PHI:4956	PXO_00987	347	Xanthomonas_oryzae	reduced_virulence
g6850.t1	G4MS40|PHI:811|MGG_10510|318829|Magnaporthe_oryzae|reduced_virulence	35.63	261	122	8	1	226	1	250	4e-41	148	G4MS40	PHI:811	MGG_10510	318829	Magnaporthe_oryzae	reduced_virulence
g2215.t1	Q0UA24|PHI:1130__PHI:2256|Xdh1|13684|Parastagonospora_nodorum|unaffected_pathogenicity	26.17	214	124	6	16	222	174	360	3e-06	45.1	Q0UA24	PHI:1130__PHI:2256	Xdh1	13684	Parastagonospora_nodorum	unaffected_pathogenicity
g2215.t1	G4N4N6|PHI:4616|MoSFA1|318829|Magnaporthe_oryzae|reduced_virulence	30.93	97	61	2	6	96	178	274	3e-05	41.6	G4N4N6	PHI:4616	MoSFA1	318829	Magnaporthe_oryzae	reduced_virulence
g2215.t1	Q0U2A0|PHI:2255|Abd1|13684|Parastagonospora_nodorum|unaffected_pathogenicity	21.89	201	127	6	11	206	177	352	4e-05	41.6	Q0U2A0	PHI:2255	Abd1	13684	Parastagonospora_nodorum	unaffected_pathogenicity
g2215.t1	Q6XVN4|PHI:668|GNO1|5207|Cryptococcus_neoformans|reduced_virulence__unaffected_pathogenicity	32.2	59	40	0	8	66	180	238	0.001	37	Q6XVN4	PHI:668	GNO1	5207	Cryptococcus_neoformans	reduced_virulence__unaffected_pathogenicity
g2215.t1	Q4WIQ3|PHI:3277|gnoA|746128|Aspergillus_fumigatus|unaffected_pathogenicity	29.79	94	61	2	8	96	181	274	0.002	36.6	Q4WIQ3	PHI:3277	gnoA	746128	Aspergillus_fumigatus	unaffected_pathogenicity
g2215.t1	C4YN44|PHI:4903|Fdh3|5476|Candida_albicans|reduced_virulence__unaffected_pathogenicity	26.32	95	64	2	8	96	182	276	0.002	36.2	C4YN44	PHI:4903	Fdh3	5476	Candida_albicans	reduced_virulence__unaffected_pathogenicity
g4213.t1	J9VQA5|PHI:2968|Hxs1|5207|Cryptococcus_neoformans|reduced_virulence	23.94	472	339	8	17	479	3	463	3e-21	94.7	J9VQA5	PHI:2968	Hxs1	5207	Cryptococcus_neoformans	reduced_virulence
g4213.t1	G4N740|PHI:4024|MoST1|318829|Magnaporthe_oryzae|unaffected_pathogenicity	22.86	455	323	11	42	480	32	474	2e-18	85.9	G4N740	PHI:4024	MoST1	318829	Magnaporthe_oryzae	unaffected_pathogenicity
g4213.t1	Q5XTQ5|PHI:538|FRT1|40559|Botrytis_cinerea|unaffected_pathogenicity	22.06	467	295	13	65	505	146	569	5e-15	75.1	Q5XTQ5	PHI:538	FRT1	40559	Botrytis_cinerea	unaffected_pathogenicity
g4213.t1	Q5ZUY9|PHI:6381|iolT|446|Legionella_pneumophila|reduced_virulence	23.25	456	309	14	52	498	41	464	1e-14	73.9	Q5ZUY9	PHI:6381	iolT	446	Legionella_pneumophila	reduced_virulence
g4213.t1	I1RL30|PHI:1094|FGSG_04610|5518|Fusarium_graminearum|unaffected_pathogenicity	25.53	188	131	3	47	225	82	269	4e-09	56.2	I1RL30	PHI:1094	FGSG_04610	5518	Fusarium_graminearum	unaffected_pathogenicity
g8752.t1	Q7CI41|PHI:4953|irp2|632|Yersinia_pestis|reduced_virulence__loss_of_pathogenicity	27.3	337	216	10	214	546	682	993	4e-17	85.1	Q7CI41	PHI:4953	irp2	632	Yersinia_pestis	reduced_virulence__loss_of_pathogenicity
g8752.t1	Q5D6D7|PHI:4234|nps2|5016|Cochliobolus_heterostrophus|reduced_virulence	20.89	517	334	18	218	713	1237	1699	4e-13	72.4	Q5D6D7	PHI:4234	nps2	5016	Cochliobolus_heterostrophus	reduced_virulence
g8752.t1	Q5D6D7|PHI:4234|nps2|5016|Cochliobolus_heterostrophus|reduced_virulence	24.39	287	173	9	238	521	2323	2568	2e-10	63.2	Q5D6D7	PHI:4234	nps2	5016	Cochliobolus_heterostrophus	reduced_virulence
g8752.t1	Q5D6D7|PHI:4234|nps2|5016|Cochliobolus_heterostrophus|reduced_virulence	25.73	307	175	12	230	524	3379	3644	8e-08	54.7	Q5D6D7	PHI:4234	nps2	5016	Cochliobolus_heterostrophus	reduced_virulence
g8752.t1	V9W6M6|PHI:3090|pamA|1464|Paenibacillus_larvae|reduced_virulence	25.95	262	170	7	460	716	793	1035	8e-12	67.8	V9W6M6	PHI:3090	pamA	1464	Paenibacillus_larvae	reduced_virulence
g8752.t1	B9K1Q7|PHI:2893|F-avi5730|373|Agrobacterium_vitis|unaffected_pathogenicity	21.72	511	317	18	235	725	608	1055	1e-11	67.4	B9K1Q7	PHI:2893	F-avi5730	373	Agrobacterium_vitis	unaffected_pathogenicity
g8752.t1	A0A024CIG8|PHI:2934|cifA|36746|Pseudomonas_cichorii|reduced_virulence	22.22	387	259	11	234	613	2722	3073	5e-11	65.1	A0A024CIG8	PHI:2934	cifA	36746	Pseudomonas_cichorii	reduced_virulence
g8752.t1	A0A024CIG8|PHI:2934|cifA|36746|Pseudomonas_cichorii|reduced_virulence	28.57	154	92	7	407	548	739	886	0.0003	42.7	A0A024CIG8	PHI:2934	cifA	36746	Pseudomonas_cichorii	reduced_virulence
g8752.t1	A0A024CIG8|PHI:2934|cifA|36746|Pseudomonas_cichorii|reduced_virulence	28.89	90	57	2	462	544	1857	1946	0.005	38.9	A0A024CIG8	PHI:2934	cifA	36746	Pseudomonas_cichorii	reduced_virulence
g8752.t1	Q01886|PHI:12|HTS1|5017|Cochliobolus_carbonum|loss_of_pathogenicity	23.92	669	386	30	241	836	1978	2596	6e-11	65.1	Q01886	PHI:12	HTS1	5017	Cochliobolus_carbonum	loss_of_pathogenicity
g8752.t1	Q01886|PHI:12|HTS1|5017|Cochliobolus_carbonum|loss_of_pathogenicity	21.09	512	333	14	242	717	366	842	3e-09	59.3	Q01886	PHI:12	HTS1	5017	Cochliobolus_carbonum	loss_of_pathogenicity
g8752.t1	Q01886|PHI:12|HTS1|5017|Cochliobolus_carbonum|loss_of_pathogenicity	20.1	592	341	23	205	732	3098	3621	3e-06	49.7	Q01886	PHI:12	HTS1	5017	Cochliobolus_carbonum	loss_of_pathogenicity
g8752.t1	Q01886|PHI:12|HTS1|5017|Cochliobolus_carbonum|loss_of_pathogenicity	42.55	47	27	0	235	281	4273	4319	0.003	39.7	Q01886	PHI:12	HTS1	5017	Cochliobolus_carbonum	loss_of_pathogenicity
g8752.t1	A0A024CHY4|PHI:4837|cipA|36746|Pseudomonas_cichorii|reduced_virulence	26.74	273	159	12	462	721	4049	4293	5e-10	62	A0A024CHY4	PHI:4837	cipA	36746	Pseudomonas_cichorii	reduced_virulence
g8752.t1	A0A024CHY4|PHI:4837|cipA|36746|Pseudomonas_cichorii|reduced_virulence	26.37	273	160	11	462	721	2981	3225	5e-09	58.5	A0A024CHY4	PHI:4837	cipA	36746	Pseudomonas_cichorii	reduced_virulence
g8752.t1	A0A024CHY4|PHI:4837|cipA|36746|Pseudomonas_cichorii|reduced_virulence	24.41	340	209	14	235	557	1704	2012	2e-07	53.5	A0A024CHY4	PHI:4837	cipA	36746	Pseudomonas_cichorii	reduced_virulence
g8752.t1	A0A024CHY4|PHI:4837|cipA|36746|Pseudomonas_cichorii|reduced_virulence	24.78	343	205	15	380	711	748	1048	5e-06	48.9	A0A024CHY4	PHI:4837	cipA	36746	Pseudomonas_cichorii	reduced_virulence
g8752.t1	K7NCV2|PHI:3607|sidN|35717|Epichloe_festucae|increased_virulence_(hypervirulence)	23.15	324	191	10	239	546	2614	2895	5e-10	62	K7NCV2	PHI:3607	sidN	35717	Epichloe_festucae	increased_virulence_(hypervirulence)
g8752.t1	B9JZT5|PHI:2894|F-avi3342|373|Agrobacterium_vitis|loss_of_pathogenicity	25.78	322	200	9	233	548	596	884	6e-10	61.2	B9JZT5	PHI:2894	F-avi3342	373	Agrobacterium_vitis	loss_of_pathogenicity
g8752.t1	Q4WT66|PHI:2511|Pes1|746128|Aspergillus_fumigatus|reduced_virulence	24.85	330	193	12	233	543	2986	3279	1e-09	60.8	Q4WT66	PHI:2511	Pes1	746128	Aspergillus_fumigatus	reduced_virulence
g8752.t1	I1RIV2|PHI:1007|NPS6|5518|Fusarium_graminearum|reduced_virulence	23.37	522	305	21	231	711	364	831	9e-09	57.8	I1RIV2	PHI:1007	NPS6	5518	Fusarium_graminearum	reduced_virulence
g8752.t1	A0A024CHY2|PHI:2935|cifB|36746|Pseudomonas_cichorii|reduced_virulence	22.37	514	335	18	206	711	1620	2077	4e-08	55.8	A0A024CHY2	PHI:2935	cifB	36746	Pseudomonas_cichorii	reduced_virulence
g8752.t1	A0A024CHY2|PHI:2935|cifB|36746|Pseudomonas_cichorii|reduced_virulence	22.31	511	316	19	222	717	589	1033	6e-08	55.1	A0A024CHY2	PHI:2935	cifB	36746	Pseudomonas_cichorii	reduced_virulence
g8752.t1	A0A024CHY2|PHI:2935|cifB|36746|Pseudomonas_cichorii|reduced_virulence	25.38	327	181	14	222	533	3749	4027	9e-08	54.3	A0A024CHY2	PHI:2935	cifB	36746	Pseudomonas_cichorii	reduced_virulence
g8752.t1	A0A024CHY2|PHI:2935|cifB|36746|Pseudomonas_cichorii|reduced_virulence	24.34	304	180	10	430	716	2878	3148	9e-08	54.3	A0A024CHY2	PHI:2935	cifB	36746	Pseudomonas_cichorii	reduced_virulence
g8752.t1	A0A024CHY2|PHI:2935|cifB|36746|Pseudomonas_cichorii|reduced_virulence	23.9	498	285	24	238	714	4822	5246	3e-07	52.8	A0A024CHY2	PHI:2935	cifB	36746	Pseudomonas_cichorii	reduced_virulence
g8752.t1	W0H5E5|PHI:4836|Cif_B|36746|Pseudomonas_cichorii|reduced_virulence	22.2	491	325	16	206	691	1703	2141	4e-08	55.5	W0H5E5	PHI:4836	Cif_B	36746	Pseudomonas_cichorii	reduced_virulence
g8752.t1	W0H5E5|PHI:4836|Cif_B|36746|Pseudomonas_cichorii|reduced_virulence	22.31	511	316	19	222	717	672	1116	7e-08	54.7	W0H5E5	PHI:4836	Cif_B	36746	Pseudomonas_cichorii	reduced_virulence
g8752.t1	W0H5E5|PHI:4836|Cif_B|36746|Pseudomonas_cichorii|reduced_virulence	25.38	327	181	14	222	533	3832	4110	1e-07	54.3	W0H5E5	PHI:4836	Cif_B	36746	Pseudomonas_cichorii	reduced_virulence
g8752.t1	W0H5E5|PHI:4836|Cif_B|36746|Pseudomonas_cichorii|reduced_virulence	34.31	102	55	4	430	524	2961	3057	1e-07	54.3	W0H5E5	PHI:4836	Cif_B	36746	Pseudomonas_cichorii	reduced_virulence
g8752.t1	W0H5E5|PHI:4836|Cif_B|36746|Pseudomonas_cichorii|reduced_virulence	23.29	498	288	23	238	714	4905	5329	1e-06	50.8	W0H5E5	PHI:4836	Cif_B	36746	Pseudomonas_cichorii	reduced_virulence
g8752.t1	Q6ZX14|PHI:325|ACE1|318829|Magnaporthe_oryzae|effector_(plant_avirulence_determinant)	22	409	260	17	237	610	3208	3592	4e-07	52.4	Q6ZX14	PHI:325	ACE1	318829	Magnaporthe_oryzae	effector_(plant_avirulence_determinant)
g8752.t1	E3QPY3|PHI:4217|NPS6|31870|Colletotrichum_graminicola|reduced_virulence	23.81	525	303	20	235	718	379	847	7e-07	51.6	E3QPY3	PHI:4217	NPS6	31870	Colletotrichum_graminicola	reduced_virulence
g8752.t1	B7TQL9|PHI:6416|COR|317|Pseudomonas_syringae|reduced_virulence	31.33	83	56	1	492	573	120	202	1e-06	48.1	B7TQL9	PHI:6416	COR	317	Pseudomonas_syringae	reduced_virulence
g8752.t1	W2E906|PHI:3274|dhbF|1464|Paenibacillus_larvae|unaffected_pathogenicity	22.57	412	255	16	239	631	609	975	2e-05	46.6	W2E906	PHI:3274	dhbF	1464	Paenibacillus_larvae	unaffected_pathogenicity
g8752.t1	W2E906|PHI:3274|dhbF|1464|Paenibacillus_larvae|unaffected_pathogenicity	27.68	177	100	9	354	524	1789	1943	0.001	40.8	W2E906	PHI:3274	dhbF	1464	Paenibacillus_larvae	unaffected_pathogenicity
g8752.t1	I6Y0L1|PHI:3351|mbtE|1773|Mycobacterium_tuberculosis|reduced_virulence	21.36	323	216	11	210	524	540	832	4e-05	45.8	I6Y0L1	PHI:3351	mbtE	1773	Mycobacterium_tuberculosis	reduced_virulence
g8752.t1	I1RUB2|PHI:719|GzFUS1|5518|Fusarium_graminearum|unaffected_pathogenicity	23.69	287	179	11	241	512	3115	3376	7e-05	45.1	I1RUB2	PHI:719	GzFUS1	5518	Fusarium_graminearum	unaffected_pathogenicity
g8752.t1	W5ZQ93|PHI:3417|Ohmm|176275|Beauveria_bassiana|increased_virulence_(hypervirulence)	20.74	299	180	11	231	521	180	429	8e-05	44.7	W5ZQ93	PHI:3417	Ohmm	176275	Beauveria_bassiana	increased_virulence_(hypervirulence)
g8752.t1	O93800|PHI:133|AKT1|5599|Alternaria_alternata|loss_of_pathogenicity	29.36	109	65	4	439	535	372	480	0.0002	43.1	O93800	PHI:133	AKT1	5599	Alternaria_alternata	loss_of_pathogenicity
g8752.t1	Q9UVN5|PHI:160|AMT|5599|Alternaria_alternata|loss_of_pathogenicity	42.31	52	30	0	230	281	407	458	0.0003	43.1	Q9UVN5	PHI:160	AMT	5599	Alternaria_alternata	loss_of_pathogenicity
g8752.t1	Q96VB5|PHI:508|AFT1|5599|Alternaria_alternata|loss_of_pathogenicity	27.52	109	67	4	439	535	372	480	0.003	39.3	Q96VB5	PHI:508	AFT1	5599	Alternaria_alternata	loss_of_pathogenicity
g5499.t1	Q5XTQ5|PHI:538|FRT1|40559|Botrytis_cinerea|unaffected_pathogenicity	29.16	535	327	13	17	519	47	561	8e-53	189	Q5XTQ5	PHI:538	FRT1	40559	Botrytis_cinerea	unaffected_pathogenicity
g5499.t1	G4N740|PHI:4024|MoST1|318829|Magnaporthe_oryzae|unaffected_pathogenicity	28.4	486	328	10	56	532	25	499	7e-46	168	G4N740	PHI:4024	MoST1	318829	Magnaporthe_oryzae	unaffected_pathogenicity
g5499.t1	Q5ZUY9|PHI:6381|iolT|446|Legionella_pneumophila|reduced_virulence	26.19	420	278	9	100	513	58	451	2e-40	151	Q5ZUY9	PHI:6381	iolT	446	Legionella_pneumophila	reduced_virulence
g5499.t1	J9VQA5|PHI:2968|Hxs1|5207|Cryptococcus_neoformans|reduced_virulence	25.97	489	319	13	56	527	17	479	1e-35	137	J9VQA5	PHI:2968	Hxs1	5207	Cryptococcus_neoformans	reduced_virulence
g5499.t1	I1RL30|PHI:1094|FGSG_04610|5518|Fusarium_graminearum|unaffected_pathogenicity	25	272	193	5	100	367	123	387	2e-14	73.2	I1RL30	PHI:1094	FGSG_04610	5518	Fusarium_graminearum	unaffected_pathogenicity
g5499.t1	J9VMW8|PHI:3457|PHO84|5207|Cryptococcus_neoformans|reduced_virulence	22.14	524	334	17	38	510	25	525	5e-11	62.8	J9VMW8	PHI:3457	PHO84	5207	Cryptococcus_neoformans	reduced_virulence
g5499.t1	F6MFB4|PHI:2704|Tri12|5518|Fusarium_graminearum|reduced_virulence	22.02	168	122	4	87	251	53	214	0.0003	40.8	F6MFB4	PHI:2704	Tri12	5518	Fusarium_graminearum	reduced_virulence
g5499.t1	O93842|PHI:131|TRI12|5514|Fusarium_sporotrichioides|unaffected_pathogenicity	24.85	169	113	7	87	247	77	239	0.002	38.5	O93842	PHI:131	TRI12	5514	Fusarium_sporotrichioides	unaffected_pathogenicity
g593.t1	I1RQC1|PHI:1310|GzbHLH011|5518|Fusarium_graminearum|unaffected_pathogenicity	34.57	486	239	24	39	513	27	444	3e-56	195	I1RQC1	PHI:1310	GzbHLH011	5518	Fusarium_graminearum	unaffected_pathogenicity
g593.t1	I1RB45|PHI:1301|GzbHLH002|5518|Fusarium_graminearum|unaffected_pathogenicity	41.51	53	31	0	446	498	24	76	4e-09	53.5	I1RB45	PHI:1301	GzbHLH002	5518	Fusarium_graminearum	unaffected_pathogenicity
g593.t1	I1RNI6|PHI:1309|GzbHLH010|5518|Fusarium_graminearum|lethal	35.29	51	30	1	451	501	188	235	0.0007	39.3	I1RNI6	PHI:1309	GzbHLH010	5518	Fusarium_graminearum	lethal
g5309.t1	Q4WKG5|PHI:2530|TUB1|746128|Aspergillus_fumigatus|lethal__loss_of_pathogenicity	90	450	43	1	1	450	1	448	0	836	Q4WKG5	PHI:2530	TUB1	746128	Aspergillus_fumigatus	lethal__loss_of_pathogenicity
g5309.t1	P53376|PHI:823|beta-tubulin|914237|Rhynchosporium_commune|chemistry_target:_resistance_to_chemical	38.94	434	255	2	1	434	1	424	4e-113	342	P53376	PHI:823	beta-tubulin	914237	Rhynchosporium_commune	chemistry_target:_resistance_to_chemical
g5309.t1	P41388|PHI:820|beta-tubulin|5025|Venturia_inaequalis|chemistry_target:_resistance_to_chemical	38.48	434	257	2	1	434	1	424	2e-112	340	P41388	PHI:820	beta-tubulin	5025	Venturia_inaequalis	chemistry_target:_resistance_to_chemical
g5309.t1	Q7Z7T9|PHI:821|tub2|38448|Monilinia_fructicola|chemistry_target:_resistance_to_chemical	38.24	408	242	2	1	408	1	398	1e-103	316	Q7Z7T9	PHI:821	tub2	38448	Monilinia_fructicola	chemistry_target:_resistance_to_chemical
g14236.t1	D3JLB9|PHI:2574__PHI:2595|Tc52|5693|Trypanosoma_cruzi|unaffected_pathogenicity	25.93	162	91	8	10	158	214	359	6e-09	53.1	D3JLB9	PHI:2574__PHI:2595	Tc52	5693	Trypanosoma_cruzi	unaffected_pathogenicity
g14236.t1	D3JLB9|PHI:2574__PHI:2595|Tc52|5693|Trypanosoma_cruzi|unaffected_pathogenicity	27.04	159	99	8	21	173	1	148	0.0001	40	D3JLB9	PHI:2574__PHI:2595	Tc52	5693	Trypanosoma_cruzi	unaffected_pathogenicity
g13814.t1	V6RFV4|PHI:1230|FGSG_06959|5518|Fusarium_graminearum|lethal	74.81	258	57	3	2	256	104	356	3e-136	393	V6RFV4	PHI:1230	FGSG_06959	5518	Fusarium_graminearum	lethal
g13814.t1	I1RFC7|PHI:1239|FGSG_02399|5518|Fusarium_graminearum|unaffected_pathogenicity	67.21	244	77	2	11	254	98	338	8e-120	350	I1RFC7	PHI:1239	FGSG_02399	5518	Fusarium_graminearum	unaffected_pathogenicity
g13814.t1	I1RSW5|PHI:1199__PHI:3087|(Sc_Tpk2)__CPK1|5518|Fusarium_graminearum|reduced_virulence__loss_of_pathogenicity	38.21	246	140	4	13	256	274	509	7e-54	184	I1RSW5	PHI:1199__PHI:3087	(Sc_Tpk2)__CPK1	5518	Fusarium_graminearum	reduced_virulence__loss_of_pathogenicity
g13814.t1	G4N7T3|PHI:2162|CPKA|318829|Magnaporthe_oryzae|reduced_virulence	38.21	246	140	4	13	256	223	458	8e-53	181	G4N7T3	PHI:2162	CPKA	318829	Magnaporthe_oryzae	reduced_virulence
g13814.t1	Q01143|PHI:36|CPKA|318829|Magnaporthe_oryzae|loss_of_pathogenicity	38.21	246	140	4	13	256	223	458	1e-52	181	Q01143	PHI:36	CPKA	318829	Magnaporthe_oryzae	loss_of_pathogenicity
g13814.t1	O42793|PHI:146|CT-PKAC|5466|Colletotrichum_trifolii|loss_of_pathogenicity	36.99	246	143	4	13	256	214	449	3e-51	177	O42793	PHI:146	CT-PKAC	5466	Colletotrichum_trifolii	loss_of_pathogenicity
g13814.t1	Q75T36|PHI:341|CPK1|5462|Colletotrichum_lagenarium|loss_of_pathogenicity	36.59	246	144	4	13	256	202	437	3e-51	176	Q75T36	PHI:341	CPK1	5462	Colletotrichum_lagenarium	loss_of_pathogenicity
g13814.t1	C0H5W3|PHI:2370|bcpka1|40559|Botrytis_cinerea|reduced_virulence	36.59	246	144	4	13	256	171	406	3e-50	173	C0H5W3	PHI:2370	bcpka1	40559	Botrytis_cinerea	reduced_virulence
g13814.t1	B0LW64|PHI:2317|aapk1|5599|Alternaria_alternata|reduced_virulence	36.59	246	144	4	13	256	175	410	4e-49	170	B0LW64	PHI:2317	aapk1	5599	Alternaria_alternata	reduced_virulence
g13814.t1	F9X6J7|PHI:1044|MgTpk2|1047171|Zymoseptoria_tritici|reduced_virulence	35.77	246	146	4	13	256	145	380	1e-48	168	F9X6J7	PHI:1044	MgTpk2	1047171	Zymoseptoria_tritici	reduced_virulence
g13814.t1	Q9P932|PHI:428|TPK2|5476|Candida_albicans|reduced_virulence	37.14	245	143	4	13	256	96	330	8e-48	165	Q9P932	PHI:428	TPK2	5476	Candida_albicans	reduced_virulence
g13814.t1	Q99079|PHI:100|ADR1|5270|Ustilago_maydis|loss_of_pathogenicity	36.84	247	143	5	13	256	87	323	2e-47	164	Q99079	PHI:100	ADR1	5270	Ustilago_maydis	loss_of_pathogenicity
g13814.t1	Q9HFW0|PHI:227|PKA1|5207|Cryptococcus_neoformans|reduced_virulence__loss_of_pathogenicity	36.44	247	144	5	13	256	198	434	3e-46	162	Q9HFW0	PHI:227	PKA1	5207	Cryptococcus_neoformans	reduced_virulence__loss_of_pathogenicity
g13814.t1	Q8J129|PHI:371|PKAC1|746128|Aspergillus_fumigatus|reduced_virulence	35.77	246	146	4	13	256	186	421	7e-46	161	Q8J129	PHI:371	PKAC1	746128	Aspergillus_fumigatus	reduced_virulence
g13814.t1	Q5AP71|PHI:427|TPK1|5476|Candida_albicans|unaffected_pathogenicity	36.44	247	142	5	13	256	88	322	4e-45	157	Q5AP71	PHI:427	TPK1	5476	Candida_albicans	unaffected_pathogenicity
g13814.t1	Q1HGK2|PHI:1058|MoSNF1|318829|Magnaporthe_oryzae|reduced_virulence	35.79	285	161	9	15	288	127	400	1e-44	160	Q1HGK2	PHI:1058	MoSNF1	318829	Magnaporthe_oryzae	reduced_virulence
g13814.t1	G4NEB4|PHI:3173|Mosnf1|318829|Magnaporthe_oryzae|loss_of_pathogenicity	35.79	285	161	9	15	288	127	400	1e-44	160	G4NEB4	PHI:3173	Mosnf1	318829	Magnaporthe_oryzae	loss_of_pathogenicity
g13814.t1	L7JE74|PHI:3132|Mosch9|318829|Magnaporthe_oryzae|reduced_virulence	39.08	261	142	7	18	270	498	749	2e-43	157	L7JE74	PHI:3132	Mosch9	318829	Magnaporthe_oryzae	reduced_virulence
g13814.t1	I1RAE5|PHI:1208__PHI:3131|(Sc_Sch9)__FgSCH9|5518|Fusarium_graminearum|reduced_virulence	38.06	268	149	9	11	270	483	741	1e-42	155	I1RAE5	PHI:1208__PHI:3131	(Sc_Sch9)__FgSCH9	5518	Fusarium_graminearum	reduced_virulence
g13814.t1	E5ADK1|PHI:4169|LmSNF1|5022|Leptosphaeria_maculans|loss_of_pathogenicity	35.83	254	151	7	10	260	55	299	8e-42	153	E5ADK1	PHI:4169	LmSNF1	5022	Leptosphaeria_maculans	loss_of_pathogenicity
g13814.t1	Q8NIK9|PHI:370|PKA2|5207|Cryptococcus_neoformans|reduced_virulence	35.42	271	131	6	18	254	195	455	9e-42	150	Q8NIK9	PHI:370	PKA2	5207	Cryptococcus_neoformans	reduced_virulence
g13814.t1	E9E8J3|PHI:3263|MaSnf1|92637|Metarhizium_acridum|reduced_virulence	35.71	252	151	6	15	264	74	316	1e-40	148	E9E8J3	PHI:3263	MaSnf1	92637	Metarhizium_acridum	reduced_virulence
g13814.t1	Q9Y880|PHI:188|SNF1|5017|Cochliobolus_carbonum|reduced_virulence	34.68	248	151	6	15	260	61	299	2e-40	149	Q9Y880	PHI:188	SNF1	5017	Cochliobolus_carbonum	reduced_virulence
g13814.t1	I1RZP6|PHI:1197__PHI:3862|(Snf1)__FgSNF1|5518|Fusarium_graminearum|reduced_virulence	34.87	261	156	7	15	270	63	314	2e-39	145	I1RZP6	PHI:1197__PHI:3862	(Snf1)__FgSNF1	5518	Fusarium_graminearum	reduced_virulence
g13814.t1	I1RP88|PHI:1226|FGSG_05845|5518|Fusarium_graminearum|lethal	36.11	252	137	6	18	260	286	522	4e-39	143	I1RP88	PHI:1226	FGSG_05845	5518	Fusarium_graminearum	lethal
g13814.t1	Q8NKF8|PHI:376|SCH9|5207|Cryptococcus_neoformans|reduced_virulence	36.48	244	132	6	18	245	242	478	1e-38	142	Q8NKF8	PHI:376	SCH9	5207	Cryptococcus_neoformans	reduced_virulence
g13814.t1	Q8J2N0|PHI:301|foSNF1|5507|Fusarium_oxysporum|reduced_virulence	35.25	261	151	8	15	270	64	311	1e-38	142	Q8J2N0	PHI:301	foSNF1	5507	Fusarium_oxysporum	reduced_virulence
g13814.t1	G4YTW4|PHI:3013|PsMPK7|67593|Phytophthora_sojae|reduced_virulence	33.86	254	144	5	18	256	514	758	2e-36	137	G4YTW4	PHI:3013	PsMPK7	67593	Phytophthora_sojae	reduced_virulence
g13814.t1	Q5AHG6|PHI:2557|CaSch9p|5476|Candida_albicans|reduced_virulence	35.69	255	147	8	24	270	398	643	1e-35	135	Q5AHG6	PHI:2557	CaSch9p	5476	Candida_albicans	reduced_virulence
g13814.t1	I1RAE2|PHI:1241|FGSG_00469|5518|Fusarium_graminearum|unaffected_pathogenicity	32.8	250	143	7	18	256	169	404	3e-35	131	I1RAE2	PHI:1241	FGSG_00469	5518	Fusarium_graminearum	unaffected_pathogenicity
g13814.t1	I1RWQ0|PHI:1240__PHI:3088|FGSG_08729__CPK2|5518|Fusarium_graminearum|unaffected_pathogenicity__loss_of_pathogenicity	32.97	276	154	8	11	264	51	317	7e-34	126	I1RWQ0	PHI:1240__PHI:3088	FGSG_08729__CPK2	5518	Fusarium_graminearum	unaffected_pathogenicity__loss_of_pathogenicity
g13814.t1	I1RY42|PHI:1207__PHI:3178|(Sc_Kin1/Kin2)__FgKin1|5518|Fusarium_graminearum|reduced_virulence	31.47	251	150	7	20	256	2	244	1e-33	129	I1RY42	PHI:1207__PHI:3178	(Sc_Kin1/Kin2)__FgKin1	5518	Fusarium_graminearum	reduced_virulence
g13814.t1	I1RSK0|PHI:1257|FGSG_07121|5518|Fusarium_graminearum|unaffected_pathogenicity	35.51	214	129	5	15	225	284	491	2e-33	128	I1RSK0	PHI:1257	FGSG_07121	5518	Fusarium_graminearum	unaffected_pathogenicity
g13814.t1	Q5K995|PHI:360|KIN1|5207|Cryptococcus_neoformans|reduced_virulence	28.47	281	172	7	5	264	127	399	2e-33	129	Q5K995	PHI:360	KIN1	5207	Cryptococcus_neoformans	reduced_virulence
g13814.t1	Q4WVG0|PHI:5065|pkcA|746128|Aspergillus_fumigatus|unaffected_pathogenicity	35.09	228	122	6	7	223	769	981	4e-33	128	Q4WVG0	PHI:5065	pkcA	746128	Aspergillus_fumigatus	unaffected_pathogenicity
g13814.t1	I1RZ37|PHI:1237|FGSG_09660|5518|Fusarium_graminearum|lethal	33.62	235	123	7	3	223	827	1042	8e-32	124	I1RZ37	PHI:1237	FGSG_09660	5518	Fusarium_graminearum	lethal
g13814.t1	G4MY59|PHI:3179|MoKIN1|318829|Magnaporthe_oryzae|reduced_virulence	30.2	255	156	6	16	256	152	398	1e-31	124	G4MY59	PHI:3179	MoKIN1	318829	Magnaporthe_oryzae	reduced_virulence
g13814.t1	I1RKH9|PHI:1177|nrc-2|5518|Fusarium_graminearum|reduced_virulence	31.02	274	147	5	18	256	244	510	4e-31	120	I1RKH9	PHI:1177	nrc-2	5518	Fusarium_graminearum	reduced_virulence
g13814.t1	I1S1V3|PHI:1238|FGSG_10725|5518|Fusarium_graminearum|lethal	30.27	261	150	6	18	255	239	490	2e-30	119	I1S1V3	PHI:1238	FGSG_10725	5518	Fusarium_graminearum	lethal
g13814.t1	I1RCF7|PHI:1220|FGSG_01271|5518|Fusarium_graminearum|lethal	30.28	251	153	7	16	253	40	281	2e-29	117	I1RCF7	PHI:1220	FGSG_01271	5518	Fusarium_graminearum	lethal
g13814.t1	I1RB79|PHI:1249|FGSG_00786|5518|Fusarium_graminearum|unaffected_pathogenicity	32.99	291	138	11	10	253	92	372	7e-29	114	I1RB79	PHI:1249	FGSG_00786	5518	Fusarium_graminearum	unaffected_pathogenicity
g13814.t1	B5TM01|PHI:2158|MoCMK1|318829|Magnaporthe_oryzae|reduced_virulence	32.23	211	125	6	18	223	23	220	1e-28	111	B5TM01	PHI:2158	MoCMK1	318829	Magnaporthe_oryzae	reduced_virulence
g13814.t1	G4MWY5|PHI:2113|Kin4|318829|Magnaporthe_oryzae|loss_of_pathogenicity__reduced_virulence	29.11	292	151	9	11	256	301	582	2e-28	114	G4MWY5	PHI:2113	Kin4	318829	Magnaporthe_oryzae	loss_of_pathogenicity__reduced_virulence
g13814.t1	J9VH94|PHI:2955|PKH2-02|5207|Cryptococcus_neoformans|loss_of_pathogenicity	32	200	118	4	74	264	599	789	5e-28	113	J9VH94	PHI:2955	PKH2-02	5207	Cryptococcus_neoformans	loss_of_pathogenicity
g13814.t1	I1S4P4|PHI:1217|FGSG_00792|5518|Fusarium_graminearum|reduced_virulence	28.62	297	158	8	15	266	255	542	9e-28	112	I1S4P4	PHI:1217	FGSG_00792	5518	Fusarium_graminearum	reduced_virulence
g13814.t1	Q9HFT9|PHI:476|STE11alpha|5207|Cryptococcus_neoformans|reduced_virulence	30.31	254	153	5	21	259	939	1183	6e-27	110	Q9HFT9	PHI:476	STE11alpha	5207	Cryptococcus_neoformans	reduced_virulence
g13814.t1	Q00LS5|PHI:1082__PHI:2271|CpkA|13684|Parastagonospora_nodorum|reduced_virulence__unaffected_pathogenicity	32.23	211	125	6	18	223	18	215	6e-27	106	Q00LS5	PHI:1082__PHI:2271	CpkA	13684	Parastagonospora_nodorum	reduced_virulence__unaffected_pathogenicity
g13814.t1	G4NGK7|PHI:2161|Sep-01|318829|Magnaporthe_oryzae|loss_of_pathogenicity	30.28	251	161	5	18	264	59	299	8e-27	109	G4NGK7	PHI:2161	2017-09-01	318829	Magnaporthe_oryzae	loss_of_pathogenicity
g13814.t1	E9EU30|PHI:5433|Mero-Ste11|568076|Metarhizium_robertsii|unaffected_pathogenicity	31.32	265	152	7	21	264	631	886	1e-26	108	E9EU30	PHI:5433	Mero-Ste11	568076	Metarhizium_robertsii	unaffected_pathogenicity
g13814.t1	Q8NJW8|PHI:515|UKB1|5270|Ustilago_maydis|reduced_virulence	28.46	267	119	7	18	223	421	676	2e-26	108	Q8NJW8	PHI:515	UKB1	5270	Ustilago_maydis	reduced_virulence
g13814.t1	I1RWG6|PHI:1187|(Sc_Dbf2/Dbf20)|5518|Fusarium_graminearum|reduced_virulence	29.64	253	124	5	16	223	260	503	2e-26	107	I1RWG6	PHI:1187	(Sc_Dbf2/Dbf20)	5518	Fusarium_graminearum	reduced_virulence
g13814.t1	O59918|PHI:158|UKC1|5270|Ustilago_maydis|reduced_virulence	29.19	298	139	9	18	256	209	493	3e-26	106	O59918	PHI:158	UKC1	5270	Ustilago_maydis	reduced_virulence
g13814.t1	I1RD19|PHI:1251|FGSG_01506|5518|Fusarium_graminearum|unaffected_pathogenicity	29.82	218	139	7	20	225	16	231	5e-26	105	I1RD19	PHI:1251	FGSG_01506	5518	Fusarium_graminearum	unaffected_pathogenicity
g13814.t1	G4N7X0|PHI:418__PHI:2119|MST11__MST11p|318829|Magnaporthe_oryzae|loss_of_pathogenicity	29.43	265	157	6	21	264	644	899	6e-26	106	G4N7X0	PHI:418__PHI:2119	MST11__MST11p	318829	Magnaporthe_oryzae	loss_of_pathogenicity
g13814.t1	A0A097BQG4|PHI:5539|CpBck1|5116|Cryphonectria_parasitica|reduced_virulence	30	240	148	6	21	247	1328	1560	7e-26	107	A0A097BQG4	PHI:5539	CpBck1	5116	Cryphonectria_parasitica	reduced_virulence
g13814.t1	I1RA20|PHI:1244|FGSG_00337|5518|Fusarium_graminearum|unaffected_pathogenicity	30.65	261	156	9	18	264	16	265	1e-25	103	I1RA20	PHI:1244	FGSG_00337	5518	Fusarium_graminearum	unaffected_pathogenicity
g13814.t1	B6VCT9|PHI:2484|Ste11|40559|Botrytis_cinerea|loss_of_pathogenicity	30.94	223	127	5	21	225	686	899	1e-25	105	B6VCT9	PHI:2484	Ste11	40559	Botrytis_cinerea	loss_of_pathogenicity
g13814.t1	I1RRX7|PHI:1183|(Sc_Cmk1/Cmk2)|5518|Fusarium_graminearum|reduced_virulence	31.28	211	127	6	18	223	23	220	2e-25	102	I1RRX7	PHI:1183	(Sc_Cmk1/Cmk2)	5518	Fusarium_graminearum	reduced_virulence
g13814.t1	C5MK57|PHI:1072__PHI:2124|STE7__MGSTE7p|1047171|Zymoseptoria_tritici|loss_of_pathogenicity	31.31	214	122	6	18	223	66	262	2e-25	102	C5MK57	PHI:1072__PHI:2124	STE7__MGSTE7p	1047171	Zymoseptoria_tritici	loss_of_pathogenicity
g13814.t1	I1S5M8|PHI:1258|FGSG_12149|5518|Fusarium_graminearum|unaffected_pathogenicity	29.58	213	139	5	16	223	16	222	3e-25	100	I1S5M8	PHI:1258	FGSG_12149	5518	Fusarium_graminearum	unaffected_pathogenicity
g13814.t1	F2Z6H2|PHI:493|STE11|5478|Candida_glabrata|reduced_virulence	27.84	273	155	7	21	260	392	655	5e-25	103	F2Z6H2	PHI:493	STE11	5478	Candida_glabrata	reduced_virulence
g13814.t1	Q5K2R7|PHI:393|CpCOT1|5111|Claviceps_purpurea|loss_of_pathogenicity	29.17	288	141	8	22	256	280	557	1e-24	102	Q5K2R7	PHI:393	CpCOT1	5111	Claviceps_purpurea	loss_of_pathogenicity
g13814.t1	Q8J230|PHI:6069|kpp4|5270|Ustilago_maydis|loss_of_pathogenicity	29.86	278	154	9	10	260	1101	1364	1e-24	103	Q8J230	PHI:6069	kpp4	5270	Ustilago_maydis	loss_of_pathogenicity
g13814.t1	V6RAJ2|PHI:1016__PHI:1191__PHI:3376|STE11__(Sc_Ste11)__FgSte11|5518|Fusarium_graminearum|loss_of_pathogenicity__reduced_virulence	28.68	265	159	6	21	264	578	833	1e-24	102	V6RAJ2	PHI:1016__PHI:1191__PHI:3376	STE11__(Sc_Ste11)__FgSte11	5518	Fusarium_graminearum	loss_of_pathogenicity__reduced_virulence
g13814.t1	G4NDR3|PHI:777|MGG_00883|318829|Magnaporthe_oryzae|loss_of_pathogenicity	28.98	245	152	6	7	239	1230	1464	2e-24	102	G4NDR3	PHI:777	MGG_00883	318829	Magnaporthe_oryzae	loss_of_pathogenicity
g13814.t1	I1RNY7|PHI:1181|(Sc_Kic1)|5518|Fusarium_graminearum|reduced_virulence	28.85	208	134	5	24	229	27	222	3e-24	100	I1RNY7	PHI:1181	(Sc_Kic1)	5518	Fusarium_graminearum	reduced_virulence
g13814.t1	Q7Z8E9|PHI:518|MST20|318829|Magnaporthe_oryzae|unaffected_pathogenicity	29.7	202	127	4	24	223	640	828	5e-24	100	Q7Z8E9	PHI:518	MST20	318829	Magnaporthe_oryzae	unaffected_pathogenicity
g13814.t1	O14427|PHI:85|CLA4|5476|Candida_albicans|reduced_virulence	30.3	231	134	7	1	223	667	878	5e-24	100	O14427	PHI:85	CLA4	5476	Candida_albicans	reduced_virulence
g13814.t1	W7MFP3|PHI:5270|FvBck1|117187|Fusarium_verticillioides|reduced_virulence	28.88	232	142	6	21	238	1494	1716	6e-24	101	W7MFP3	PHI:5270	FvBck1	117187	Fusarium_verticillioides	reduced_virulence
g13814.t1	X0KCM6|PHI:4681|FoBck1|5507|Fusarium_oxysporum|reduced_virulence	28.88	232	142	6	21	238	1500	1722	6e-24	100	X0KCM6	PHI:4681	FoBck1	5507	Fusarium_oxysporum	reduced_virulence
g13814.t1	I1RQI2|PHI:1195|(Sc_Bck1)|5518|Fusarium_graminearum|reduced_virulence	28.45	232	143	6	21	238	1583	1805	8e-24	100	I1RQI2	PHI:1195	(Sc_Bck1)	5518	Fusarium_graminearum	reduced_virulence
g13814.t1	I1RC85|PHI:1204|(Sc_Cbk1)|5518|Fusarium_graminearum|reduced_virulence	28.88	277	136	7	22	247	264	530	1e-23	99	I1RC85	PHI:1204	(Sc_Cbk1)	5518	Fusarium_graminearum	reduced_virulence
g13814.t1	I1RS57|PHI:1253|FGSG_06970|5518|Fusarium_graminearum|unaffected_pathogenicity	28.63	262	161	7	18	266	938	1186	2e-23	99.8	I1RS57	PHI:1253	FGSG_06970	5518	Fusarium_graminearum	unaffected_pathogenicity
g13814.t1	I1RP15|PHI:1252|FGSG_05764|5518|Fusarium_graminearum|unaffected_pathogenicity	29.63	216	125	6	60	256	32	239	2e-23	99.4	I1RP15	PHI:1252	FGSG_05764	5518	Fusarium_graminearum	unaffected_pathogenicity
g13814.t1	Q8X1F0|PHI:680|PAK1|5207|Cryptococcus_neoformans|reduced_virulence	31.73	208	115	6	24	223	390	578	2e-23	98.2	Q8X1F0	PHI:680	PAK1	5207	Cryptococcus_neoformans	reduced_virulence
g13814.t1	A9Z1V6|PHI:1083__PHI:2272|CpkB|13684|Parastagonospora_nodorum|unaffected_pathogenicity	29.12	261	160	9	18	264	23	272	4e-23	95.5	A9Z1V6	PHI:1083__PHI:2272	CpkB	13684	Parastagonospora_nodorum	unaffected_pathogenicity
g13814.t1	E9EX34|PHI:5434|Mero-Bck1|568076|Metarhizium_robertsii|reduced_virulence	28.45	232	143	6	21	238	1373	1595	6e-23	97.8	E9EX34	PHI:5434	Mero-Bck1	568076	Metarhizium_robertsii	reduced_virulence
g13814.t1	G4NEB8|PHI:417__PHI:2120|MST7__MST7p|318829|Magnaporthe_oryzae|loss_of_pathogenicity	31.31	214	122	6	18	223	61	257	7e-23	95.1	G4NEB8	PHI:417__PHI:2120	MST7__MST7p	318829	Magnaporthe_oryzae	loss_of_pathogenicity
g13814.t1	E9EWM2|PHI:5430|Mero-Ste7|568076|Metarhizium_robertsii|reduced_virulence	32.71	214	119	7	18	223	64	260	9e-23	95.9	E9EWM2	PHI:5430	Mero-Ste7	568076	Metarhizium_robertsii	reduced_virulence
g13814.t1	P0CY23|PHI:461|CST20|5476|Candida_albicans|reduced_virulence	29.2	226	140	6	1	223	940	1148	9e-23	97.4	P0CY23	PHI:461	CST20	5476	Candida_albicans	reduced_virulence
g13814.t1	C6KEF4|PHI:1073__PHI:2123|STE11__MGSTE11p|1047171|Zymoseptoria_tritici|loss_of_pathogenicity	28.73	268	151	9	21	259	650	906	1e-22	96.7	C6KEF4	PHI:1073__PHI:2123	STE11__MGSTE11p	1047171	Zymoseptoria_tritici	loss_of_pathogenicity
g13814.t1	E9EW91|PHI:5435|Mero-Ssk2|568076|Metarhizium_robertsii|reduced_virulence	32.13	221	126	7	18	223	1046	1257	1e-22	97.1	E9EW91	PHI:5435	Mero-Ssk2	568076	Metarhizium_robertsii	reduced_virulence
g13814.t1	Q7Z9J3|PHI:296|CZK3|135779|Cercospora_zeae-maydis|reduced_virulence	30.53	226	129	7	18	225	1104	1319	1e-22	97.1	Q7Z9J3	PHI:296	CZK3	135779	Cercospora_zeae-maydis	reduced_virulence
g13814.t1	I1RDX3|PHI:1254|FGSG_01842|5518|Fusarium_graminearum|unaffected_pathogenicity	29.32	266	127	9	24	236	401	658	1e-22	96.3	I1RDX3	PHI:1254	FGSG_01842	5518	Fusarium_graminearum	unaffected_pathogenicity
g13814.t1	P87248|PHI:109|CLK1|290576|Colletotrichum_lindemuthianum|reduced_virulence	26.85	257	132	7	15	223	22	270	1e-22	95.9	P87248	PHI:109	CLK1	290576	Colletotrichum_lindemuthianum	reduced_virulence
g13814.t1	Q6IWN3|PHI:528|CLA4|5270|Ustilago_maydis|loss_of_pathogenicity	29.95	207	129	6	22	225	558	751	1e-22	96.3	Q6IWN3	PHI:528	CLA4	5270	Ustilago_maydis	loss_of_pathogenicity
g13814.t1	I1RNG8|PHI:1176|(Sc_Atg1)|5518|Fusarium_graminearum|reduced_virulence	26.46	257	133	7	15	223	21	269	2e-22	95.9	I1RNG8	PHI:1176	(Sc_Atg1)	5518	Fusarium_graminearum	reduced_virulence
g13814.t1	Q9HEW5|PHI:678|STE20alpha|5207|Cryptococcus_neoformans|unaffected_pathogenicity__lethal	29.27	205	129	6	24	225	378	569	2e-22	95.1	Q9HEW5	PHI:678	STE20alpha	5207	Cryptococcus_neoformans	unaffected_pathogenicity__lethal
g13814.t1	Q6GX81|PHI:3988|cpkk2|5116|Cryphonectria_parasitica|reduced_virulence	31.78	214	121	6	18	223	66	262	3e-22	94.4	Q6GX81	PHI:3988	cpkk2	5116	Cryphonectria_parasitica	reduced_virulence
g13814.t1	Q9UV59|PHI:676|STE20alpha|5207|Cryptococcus_neoformans|reduced_virulence__lethal	29.27	205	129	6	24	225	378	569	4e-22	94.7	Q9UV59	PHI:676	STE20alpha	5207	Cryptococcus_neoformans	reduced_virulence__lethal
g13814.t1	I1RZQ2|PHI:1004__PHI:1179__PHI:3377|STE7__(Sc_Ste7)__FgSte7|5518|Fusarium_graminearum|loss_of_pathogenicity__reduced_virulence	29.88	241	139	8	18	256	65	277	4e-22	94	I1RZQ2	PHI:1004__PHI:1179__PHI:3377	STE7__(Sc_Ste7)__FgSte7	5518	Fusarium_graminearum	loss_of_pathogenicity__reduced_virulence
g13814.t1	I1RAA6|PHI:1256|FGSG_00433|5518|Fusarium_graminearum|unaffected_pathogenicity	29.09	220	134	7	24	223	292	509	8e-22	94.4	I1RAA6	PHI:1256	FGSG_00433	5518	Fusarium_graminearum	unaffected_pathogenicity
g13814.t1	A6RYB8|PHI:6159|BcATG1|40559|Botrytis_cinerea|loss_of_pathogenicity__reduced_virulence	24.76	307	168	9	15	267	20	317	9e-22	94	A6RYB8	PHI:6159	BcATG1	40559	Botrytis_cinerea	loss_of_pathogenicity__reduced_virulence
g13814.t1	Q4P0K0|PHI:2498|atg1|5270|Ustilago_maydis|loss_of_pathogenicity__reduced_virulence	25.37	268	151	7	15	241	12	271	9e-22	94	Q4P0K0	PHI:2498	atg1	5270	Ustilago_maydis	loss_of_pathogenicity__reduced_virulence
g13814.t1	I1RNH0|PHI:1265|FGSG_05549|5518|Fusarium_graminearum|unaffected_pathogenicity	29.1	268	155	8	24	281	23	265	9e-22	90.9	I1RNH0	PHI:1265	FGSG_05549	5518	Fusarium_graminearum	unaffected_pathogenicity
g13814.t1	Q52EB3|PHI:2035__PHI:2069|ATG1__Moatg1|318829|Magnaporthe_oryzae|loss_of_pathogenicity	23.94	259	139	5	15	223	16	266	1e-21	94	Q52EB3	PHI:2035__PHI:2069	ATG1__Moatg1	318829	Magnaporthe_oryzae	loss_of_pathogenicity
g13814.t1	R9RJ65|PHI:4155|stk|1307|Streptococcus_suis|reduced_virulence	27.15	221	144	7	16	230	10	219	1e-21	92.8	R9RJ65	PHI:4155	stk	1307	Streptococcus_suis	reduced_virulence
g13814.t1	I1RYF8|PHI:1236|FGSG_09408|5518|Fusarium_graminearum|lethal	28.67	286	158	10	18	266	7	283	2e-21	92.4	I1RYF8	PHI:1236	FGSG_09408	5518	Fusarium_graminearum	lethal
g13814.t1	I1RWG2|PHI:1242|FGSG_08631|5518|Fusarium_graminearum|unaffected_pathogenicity	39.2	125	65	3	101	224	4	118	2e-21	90.9	I1RWG2	PHI:1242	FGSG_08631	5518	Fusarium_graminearum	unaffected_pathogenicity
g13814.t1	Q9UQZ1|PHI:165|CgMEK1_(EMK1)|474922|Colletotrichum_gloeosporioides|loss_of_pathogenicity	29.2	274	162	10	18	282	58	308	3e-21	91.7	Q9UQZ1	PHI:165	CgMEK1_(EMK1)	474922	Colletotrichum_gloeosporioides	loss_of_pathogenicity
g13814.t1	I1RA81|PHI:1198|(Sc_Ssk2/Ssk22)|5518|Fusarium_graminearum|reduced_virulence	30	220	132	6	18	223	1032	1243	3e-21	92.8	I1RA81	PHI:1198	(Sc_Ssk2/Ssk22)	5518	Fusarium_graminearum	reduced_virulence
g13814.t1	C6KEF5|PHI:1076__PHI:2127|STE20__MGSTE20p|1047171|Zymoseptoria_tritici|unaffected_pathogenicity	28.71	202	129	4	24	223	559	747	3e-21	92	C6KEF5	PHI:1076__PHI:2127	STE20__MGSTE20p	1047171	Zymoseptoria_tritici	unaffected_pathogenicity
g13814.t1	M2TIY7|PHI:4778|Csste11|45130|Bipolaris_sorokiniana|loss_of_pathogenicity	30.18	222	123	6	21	222	687	896	3e-21	92	M2TIY7	PHI:4778	Csste11	45130	Bipolaris_sorokiniana	loss_of_pathogenicity
g13814.t1	I1RJM9|PHI:1221|FGSG_04054|5518|Fusarium_graminearum|lethal	30.91	220	133	10	16	224	54	265	4e-21	90.9	I1RJM9	PHI:1221	FGSG_04054	5518	Fusarium_graminearum	lethal
g13814.t1	I1RN31|PHI:1223|FGSG_05393|5518|Fusarium_graminearum|lethal	26.39	216	147	5	14	226	6	212	5e-21	88.6	I1RN31	PHI:1223	FGSG_05393	5518	Fusarium_graminearum	lethal
g13814.t1	I1RT06|PHI:1194__PHI:3917|(Sc_Mkk1/Mkk2)__FgMkk1|5518|Fusarium_graminearum|reduced_virulence	31.6	212	130	6	17	223	43	244	8e-21	88.6	I1RT06	PHI:1194__PHI:3917	(Sc_Mkk1/Mkk2)__FgMkk1	5518	Fusarium_graminearum	reduced_virulence
g13814.t1	Q9HEW2|PHI:679|STE20a|5207|Cryptococcus_neoformans|lethal__unaffected_pathogenicity	28.99	207	131	6	22	225	374	567	9e-21	90.5	Q9HEW2	PHI:679	STE20a	5207	Cryptococcus_neoformans	lethal__unaffected_pathogenicity
g13814.t1	X0JSI1|PHI:4680|FoMkk2|5507|Fusarium_oxysporum|reduced_virulence	31.6	212	130	6	17	223	229	430	1e-20	89.7	X0JSI1	PHI:4680	FoMkk2	5507	Fusarium_oxysporum	reduced_virulence
g13814.t1	I1RTC2|PHI:1232|FGSG_07423|5518|Fusarium_graminearum|lethal	29.81	208	133	6	21	223	75	274	2e-20	88.6	I1RTC2	PHI:1232	FGSG_07423	5518	Fusarium_graminearum	lethal
g13814.t1	C6L683|PHI:2397|ChSte11|5016|Cochliobolus_heterostrophus|loss_of_pathogenicity	30.04	223	123	6	21	222	688	898	2e-20	89.7	C6L683	PHI:2397	ChSte11	5016	Cochliobolus_heterostrophus	loss_of_pathogenicity
g13814.t1	Q4P5N0|PHI:382__PHI:2233|SMU1__Smu1|5270|Ustilago_maydis|reduced_virulence	28.22	202	130	4	24	223	478	666	3e-20	89	Q4P5N0	PHI:382__PHI:2233	SMU1__Smu1	5270	Ustilago_maydis	reduced_virulence
g13814.t1	Q8MYK0|PHI:2636|TgCDPK3|5811|Toxoplasma_gondii|reduced_virulence	35.25	139	76	4	89	223	198	326	1e-19	87	Q8MYK0	PHI:2636	TgCDPK3	5811	Toxoplasma_gondii	reduced_virulence
g13814.t1	E9F0W4|PHI:5432|Mero-Mkk1/2|568076|Metarhizium_robertsii|reduced_virulence	27.71	249	162	7	24	266	264	500	1e-19	86.7	E9F0W4	PHI:5432	Mero-Mkk1/2	568076	Metarhizium_robertsii	reduced_virulence
g13814.t1	Q99078|PHI:402__PHI:2224__PHI:6068|FUZ7__fuz7|5270|Ustilago_maydis|loss_of_pathogenicity__unaffected_pathogenicity__reduced_virulence	30.1	206	128	5	24	226	115	307	2e-19	85.9	Q99078	PHI:402__PHI:2224__PHI:6068	FUZ7__fuz7	5270	Ustilago_maydis	loss_of_pathogenicity__unaffected_pathogenicity__reduced_virulence
g13814.t1	I1RCJ5|PHI:1212|(Sc_Rim15)|5518|Fusarium_graminearum|reduced_virulence	30.57	157	106	2	10	165	720	874	2e-19	87	I1RCJ5	PHI:1212	(Sc_Rim15)	5518	Fusarium_graminearum	reduced_virulence
g13814.t1	I1RCJ5|PHI:1212|(Sc_Rim15)|5518|Fusarium_graminearum|reduced_virulence	34.48	87	44	3	176	256	1045	1124	5e-06	45.8	I1RCJ5	PHI:1212	(Sc_Rim15)	5518	Fusarium_graminearum	reduced_virulence
g13814.t1	I1RBW7|PHI:1243|FGSG_01058|5518|Fusarium_graminearum|unaffected_pathogenicity	35.44	158	93	4	13	163	309	464	2e-19	86.3	I1RBW7	PHI:1243	FGSG_01058	5518	Fusarium_graminearum	unaffected_pathogenicity
g13814.t1	I1RS48|PHI:1202|(Sc_Cla4)|5518|Fusarium_graminearum|reduced_virulence	25.81	217	137	6	22	223	546	753	2e-19	86.3	I1RS48	PHI:1202	(Sc_Cla4)	5518	Fusarium_graminearum	reduced_virulence
g13814.t1	I1RA39|PHI:1205|(Sc_CDC15)|5518|Fusarium_graminearum|reduced_virulence	25.11	227	154	4	18	234	43	263	3e-19	85.9	I1RA39	PHI:1205	(Sc_CDC15)	5518	Fusarium_graminearum	reduced_virulence
g13814.t1	G4NCR0|PHI:2407|MoRIM15|318829|Magnaporthe_oryzae|reduced_virulence	29.41	170	115	3	18	184	735	902	3e-19	86.3	G4NCR0	PHI:2407	MoRIM15	318829	Magnaporthe_oryzae	reduced_virulence
g13814.t1	G4NCR0|PHI:2407|MoRIM15|318829|Magnaporthe_oryzae|reduced_virulence	29.77	131	67	5	151	264	1025	1147	1e-08	53.5	G4NCR0	PHI:2407	MoRIM15	318829	Magnaporthe_oryzae	reduced_virulence
g13814.t1	I1S0Y9|PHI:1186|(Sc_Cdc15)|5518|Fusarium_graminearum|reduced_virulence	27.05	244	141	6	17	255	55	266	4e-19	85.9	I1S0Y9	PHI:1186	(Sc_Cdc15)	5518	Fusarium_graminearum	reduced_virulence
g13814.t1	A0A068BFA5|PHI:4468|mkkA|35717|Epichloe_festucae|increased_virulence_(hypervirulence)	30.66	212	132	6	17	223	235	436	5e-19	84.7	A0A068BFA5	PHI:4468	mkkA	35717	Epichloe_festucae	increased_virulence_(hypervirulence)
g13814.t1	B0B5Z9|PHI:1037|Cla4|5111|Claviceps_purpurea|loss_of_pathogenicity	25.35	217	138	6	22	223	555	762	1e-18	84.3	B0B5Z9	PHI:1037	Cla4	5111	Claviceps_purpurea	loss_of_pathogenicity
g13814.t1	I1RT48|PHI:1216|FGSG_07344|5518|Fusarium_graminearum|reduced_virulence	27	200	130	5	27	223	38	224	2e-18	82.8	I1RT48	PHI:1216	FGSG_07344	5518	Fusarium_graminearum	reduced_virulence
g13814.t1	B2ZAW3|PHI:3989|cpkk3|5116|Cryphonectria_parasitica|unaffected_pathogenicity	26.54	260	143	9	13	230	263	516	2e-18	82.8	B2ZAW3	PHI:3989	cpkk3	5116	Cryphonectria_parasitica	unaffected_pathogenicity
g13814.t1	Q96UH9|PHI:519|CHM1|318829|Magnaporthe_oryzae|reduced_virulence	25.23	218	138	6	22	223	571	779	4e-18	82.4	Q96UH9	PHI:519	CHM1	318829	Magnaporthe_oryzae	reduced_virulence
g13814.t1	E9EJ96|PHI:5431|Mero-Pbs2|568076|Metarhizium_robertsii|reduced_virulence	29.9	204	115	7	54	238	343	537	4e-18	82.4	E9EJ96	PHI:5431	Mero-Pbs2	568076	Metarhizium_robertsii	reduced_virulence
g13814.t1	I1RS32|PHI:1180|(Sc_Sat4)|5518|Fusarium_graminearum|reduced_virulence	26.19	210	130	7	24	219	223	421	4e-18	82	I1RS32	PHI:1180	(Sc_Sat4)	5518	Fusarium_graminearum	reduced_virulence
g13814.t1	L7IT41|PHI:6327|MoMKK1|318829|Magnaporthe_oryzae|reduced_virulence	30.85	188	116	5	41	223	419	597	4e-18	82.4	L7IT41	PHI:6327	MoMKK1	318829	Magnaporthe_oryzae	reduced_virulence
g13814.t1	P9WI71|PHI:3624|pknH|1773|Mycobacterium_tuberculosis|increased_virulence_(hypervirulence)	26.05	215	141	4	15	223	13	215	4e-18	82	P9WI71	PHI:3624	pknH	1773	Mycobacterium_tuberculosis	increased_virulence_(hypervirulence)
g13814.t1	I1RS33|PHI:1250|FGSG_06940|5518|Fusarium_graminearum|unaffected_pathogenicity	28.06	196	129	5	63	253	199	387	1e-17	80.9	I1RS33	PHI:1250	FGSG_06940	5518	Fusarium_graminearum	unaffected_pathogenicity
g13814.t1	I1RUC7|PHI:1260|FGSG_07816|5518|Fusarium_graminearum|unaffected_pathogenicity	29.94	157	97	4	78	224	111	264	3e-17	79.3	I1RUC7	PHI:1260	FGSG_07816	5518	Fusarium_graminearum	unaffected_pathogenicity
g13814.t1	I1RWL6|PHI:1190|(Sc_Pbs2)|5518|Fusarium_graminearum|reduced_virulence	30.91	165	106	3	63	223	346	506	4e-17	79.3	I1RWL6	PHI:1190	(Sc_Pbs2)	5518	Fusarium_graminearum	reduced_virulence
g13814.t1	Q9UV51|PHI:153|OSM1|318829|Magnaporthe_oryzae|unaffected_pathogenicity	29.76	205	127	7	22	223	24	214	4e-17	78.2	Q9UV51	PHI:153	OSM1	318829	Magnaporthe_oryzae	unaffected_pathogenicity
g13814.t1	Q875L0|PHI:342|CpMK1|5116|Cryphonectria_parasitica|reduced_virulence	30.24	205	126	7	22	223	24	214	4e-17	78.2	Q875L0	PHI:342	CpMK1	5116	Cryphonectria_parasitica	reduced_virulence
g13814.t1	G4N7H1|PHI:2112__PHI:3177|Tos3__MoTos3|318829|Magnaporthe_oryzae|unaffected_pathogenicity__reduced_virulence	25	208	146	5	63	264	186	389	4e-17	79	G4N7H1	PHI:2112__PHI:3177	Tos3__MoTos3	318829	Magnaporthe_oryzae	unaffected_pathogenicity__reduced_virulence
g13814.t1	P0C431|PHI:1005__PHI:2327|FgHOG1__HOG1|5518|Fusarium_graminearum|reduced_virulence__unaffected_pathogenicity	29.76	205	127	7	22	223	24	214	6e-17	77.8	P0C431	PHI:1005__PHI:2327	FgHOG1__HOG1	5518	Fusarium_graminearum	reduced_virulence__unaffected_pathogenicity
g13814.t1	A0A0D2XQS0|PHI:6317|Hog1|5507|Fusarium_oxysporum|reduced_virulence	29.76	205	127	7	22	223	24	214	6e-17	77.8	A0A0D2XQS0	PHI:6317	Hog1	5507	Fusarium_oxysporum	reduced_virulence
g13814.t1	O93876|PHI:3987|cpkk1|5116|Cryphonectria_parasitica|reduced_virulence	30.32	188	117	5	41	223	254	432	6e-17	78.6	O93876	PHI:3987	cpkk1	5116	Cryphonectria_parasitica	reduced_virulence
g13814.t1	Q56R42|PHI:497|HOG1|5207|Cryptococcus_neoformans|reduced_virulence	27.98	243	152	8	22	261	24	246	6e-17	77.8	Q56R42	PHI:497	HOG1	5207	Cryptococcus_neoformans	reduced_virulence
g13814.t1	E9EYM7|PHI:5427|Mero-Hog1|568076|Metarhizium_robertsii|reduced_virulence	29.76	205	127	7	22	223	24	214	7e-17	77.4	E9EYM7	PHI:5427	Mero-Hog1	568076	Metarhizium_robertsii	reduced_virulence
g13814.t1	Q4W6D3|PHI:2365|Hog1|5016|Cochliobolus_heterostrophus|reduced_virulence	29.76	205	127	7	22	223	24	214	7e-17	77.4	Q4W6D3	PHI:2365	Hog1	5016	Cochliobolus_heterostrophus	reduced_virulence
g13814.t1	M2SJ60|PHI:4779|Cshog1|45130|Bipolaris_sorokiniana|reduced_virulence__unaffected_pathogenicity	29.76	205	127	7	22	223	24	214	7e-17	77.4	M2SJ60	PHI:4779	Cshog1	45130	Bipolaris_sorokiniana	reduced_virulence__unaffected_pathogenicity
g13814.t1	G2XG03|PHI:5536|VdHog1|27337|Verticillium_dahliae|reduced_virulence	29.76	205	127	7	22	223	24	214	1e-16	77	G2XG03	PHI:5536	VdHog1	27337	Verticillium_dahliae	reduced_virulence
g13814.t1	Q92207|PHI:149|HOG1|5476|Candida_albicans|reduced_virulence	29.76	205	127	7	22	223	27	217	1e-16	77	Q92207	PHI:149	HOG1	5476	Candida_albicans	reduced_virulence
g13814.t1	Q4WSF6|PHI:6084|sakA|746128|Aspergillus_fumigatus|reduced_virulence	29.76	205	127	7	22	223	24	214	1e-16	76.6	Q4WSF6	PHI:6084	sakA	746128	Aspergillus_fumigatus	reduced_virulence
g13814.t1	Q1KTF2|PHI:1043|MgHog1|1047171|Zymoseptoria_tritici|loss_of_pathogenicity	29.27	205	128	7	22	223	24	214	2e-16	76.6	Q1KTF2	PHI:1043	MgHog1	1047171	Zymoseptoria_tritici	loss_of_pathogenicity
g13814.t1	E9EZF4|PHI:5429|Mero-Ime2|568076|Metarhizium_robertsii|unaffected_pathogenicity	28.45	232	124	8	18	215	23	246	2e-16	77.4	E9EZF4	PHI:5429	Mero-Ime2	568076	Metarhizium_robertsii	unaffected_pathogenicity
g13814.t1	P9WI77|PHI:3625|pknE|1773|Mycobacterium_tuberculosis|unaffected_pathogenicity	26.17	214	146	4	14	224	12	216	3e-16	76.6	P9WI77	PHI:3625	pknE	1773	Mycobacterium_tuberculosis	unaffected_pathogenicity
g13814.t1	A1IVT7|PHI:1031|bcSAK1|40559|Botrytis_cinerea|reduced_virulence	29.27	205	128	7	22	223	24	214	4e-16	75.1	A1IVT7	PHI:1031	bcSAK1	40559	Botrytis_cinerea	reduced_virulence
g13814.t1	I1RKK7|PHI:1267|FGSG_04418|5518|Fusarium_graminearum|unaffected_pathogenicity	27.04	233	128	7	18	216	23	247	5e-16	75.9	I1RKK7	PHI:1267	FGSG_04418	5518	Fusarium_graminearum	unaffected_pathogenicity
g13814.t1	I1RB84|PHI:1263|FGSG_00792|5518|Fusarium_graminearum|unaffected_pathogenicity	29.83	238	131	12	10	226	309	531	1e-15	74.7	I1RB84	PHI:1263	FGSG_00792	5518	Fusarium_graminearum	unaffected_pathogenicity
g13814.t1	Q0UGB6|PHI:1084|CpkC|13684|Parastagonospora_nodorum|reduced_virulence	25.97	181	125	3	63	238	167	343	1e-15	75.1	Q0UGB6	PHI:1084	CpkC	13684	Parastagonospora_nodorum	reduced_virulence
g13814.t1	I1RKR8|PHI:1175__PHI:6148|(Sc_Srb10)__FgSsn3|5518|Fusarium_graminearum|reduced_virulence	25.6	207	135	5	24	217	46	246	3e-15	73.2	I1RKR8	PHI:1175__PHI:6148	(Sc_Srb10)__FgSsn3	5518	Fusarium_graminearum	reduced_virulence
g13814.t1	I1RW16|PHI:1178__PHI:4941|(Sc_Cdc28)__cdc2A|5518|Fusarium_graminearum|reduced_virulence__loss_of_pathogenicity__lethal	26.61	218	125	9	24	216	10	217	4e-15	72.4	I1RW16	PHI:1178__PHI:4941	(Sc_Cdc28)__cdc2A	5518	Fusarium_graminearum	reduced_virulence__loss_of_pathogenicity__lethal
g13814.t1	Q6FIU2|PHI:4625|CgHog1|5478|Candida_glabrata|reduced_virulence	28.29	205	130	7	22	223	27	217	5e-15	72.4	Q6FIU2	PHI:4625	CgHog1	5478	Candida_glabrata	reduced_virulence
g13814.t1	I1RT36|PHI:1200__PHI:4587|(Gsk3)__Fgk3|5518|Fusarium_graminearum|reduced_virulence__loss_of_pathogenicity	26.98	215	127	9	22	223	39	236	5e-15	72.4	I1RT36	PHI:1200__PHI:4587	(Gsk3)__Fgk3	5518	Fusarium_graminearum	reduced_virulence__loss_of_pathogenicity
g13814.t1	Q8Z111|PHI:5009|T4519|28901|Salmonella_enterica|reduced_virulence	25.58	258	160	10	61	293	50	300	6e-15	72	Q8Z111	PHI:5009	T4519	28901	Salmonella_enterica	reduced_virulence
g13814.t1	C4MEZ6|PHI:2810|MPK1|552467|Cryptococcus_gattii|reduced_virulence	27.07	229	132	8	18	224	22	237	7e-15	72	C4MEZ6	PHI:2810	MPK1	552467	Cryptococcus_gattii	reduced_virulence
g13814.t1	Q873Y1|PHI:313|MPK1|5207|Cryptococcus_neoformans|reduced_virulence	27.07	229	132	8	18	224	22	237	8e-15	72	Q873Y1	PHI:313	MPK1	5207	Cryptococcus_neoformans	reduced_virulence
g13814.t1	I1RRQ8|PHI:1211|(Sc_Ctk1)|5518|Fusarium_graminearum|reduced_virulence	28.08	203	134	5	24	223	398	591	1e-14	71.6	I1RRQ8	PHI:1211	(Sc_Ctk1)	5518	Fusarium_graminearum	reduced_virulence
g13814.t1	Q8J0E1|PHI:246|CPMK2|5111|Claviceps_purpurea|reduced_virulence	26.98	215	139	5	18	223	23	228	2e-14	70.9	Q8J0E1	PHI:246	CPMK2	5111	Claviceps_purpurea	reduced_virulence
g13814.t1	G2X6S4|PHI:3479|Vdcla4|27337|Verticillium_dahliae|reduced_virulence	24.77	218	128	8	22	223	574	771	2e-14	71.2	G2X6S4	PHI:3479	Vdcla4	27337	Verticillium_dahliae	reduced_virulence
g13814.t1	I1RDE5|PHI:1188|(Sc_Sak1)|5518|Fusarium_graminearum|reduced_virulence	25.97	258	131	8	15	242	125	352	2e-14	71.2	I1RDE5	PHI:1188	(Sc_Sak1)	5518	Fusarium_graminearum	reduced_virulence
g13814.t1	I1RN43|PHI:1268|FGSG_05406|5518|Fusarium_graminearum|unaffected_pathogenicity	26.61	218	144	6	11	220	90	299	2e-14	70.9	I1RN43	PHI:1268	FGSG_05406	5518	Fusarium_graminearum	unaffected_pathogenicity
g13814.t1	C4YLK8|PHI:462|HST7|5476|Candida_albicans|unaffected_pathogenicity	26.24	202	136	5	22	219	253	445	4e-14	70.1	C4YLK8	PHI:462	HST7	5476	Candida_albicans	unaffected_pathogenicity
g13814.t1	I1RH87|PHI:1266__PHI:4942|FGSG_03132__cdc2B|5518|Fusarium_graminearum|unaffected_pathogenicity__lethal	25.35	213	128	9	27	216	30	234	5e-14	68.9	I1RH87	PHI:1266__PHI:4942	FGSG_03132__cdc2B	5518	Fusarium_graminearum	unaffected_pathogenicity__lethal
g13814.t1	G4MV67|PHI:2940|MoARK1|318829|Magnaporthe_oryzae|reduced_virulence	26.75	228	141	7	20	225	45	268	6e-14	69.7	G4MV67	PHI:2940	MoARK1	318829	Magnaporthe_oryzae	reduced_virulence
g13814.t1	Q4WUN7|PHI:6085|mpkC|746128|Aspergillus_fumigatus|reduced_virulence	28.64	199	125	6	22	217	24	208	7e-14	68.9	Q4WUN7	PHI:6085	mpkC	746128	Aspergillus_fumigatus	reduced_virulence
g13814.t1	Q6FPV9|PHI:2559|Slt2|5478|Candida_glabrata|reduced_virulence__increased_virulence_(hypervirulence)	26.61	218	143	5	18	224	21	232	7e-14	69.3	Q6FPV9	PHI:2559	Slt2	5478	Candida_glabrata	reduced_virulence__increased_virulence_(hypervirulence)
g13814.t1	I1RNK3|PHI:1259|FGSG_05586|5518|Fusarium_graminearum|unaffected_pathogenicity	27.19	228	140	7	20	225	53	276	2e-13	68.6	I1RNK3	PHI:1259	FGSG_05586	5518	Fusarium_graminearum	unaffected_pathogenicity
g13814.t1	Q1G7H6|PHI:1042|MgSlt2|1047171|Zymoseptoria_tritici|reduced_virulence	26.98	215	139	6	18	223	23	228	3e-13	67	Q1G7H6	PHI:1042	MgSlt2	1047171	Zymoseptoria_tritici	reduced_virulence
g13814.t1	Q8X125|PHI:263|MAF1|5462|Colletotrichum_lagenarium|reduced_virulence	26.39	216	142	5	18	224	23	230	4e-13	67	Q8X125	PHI:263	MAF1	5462	Colletotrichum_lagenarium	reduced_virulence
g13814.t1	Q9HG08|PHI:161__PHI:545|BMP1|40559|Botrytis_cinerea|loss_of_pathogenicity	23.68	228	128	8	18	223	23	226	4e-13	66.6	Q9HG08	PHI:161__PHI:545	BMP1	40559	Botrytis_cinerea	loss_of_pathogenicity
g13814.t1	I1S0J9|PHI:1185|(Sc_Swe1)|5518|Fusarium_graminearum|reduced_virulence	25.69	218	133	5	18	215	681	889	5e-13	67	I1S0J9	PHI:1185	(Sc_Swe1)	5518	Fusarium_graminearum	reduced_virulence
g13814.t1	E9ESS9|PHI:5428|Mero-Slt2|568076|Metarhizium_robertsii|loss_of_pathogenicity	26.39	216	142	5	18	224	23	230	5e-13	66.2	E9ESS9	PHI:5428	Mero-Slt2	568076	Metarhizium_robertsii	loss_of_pathogenicity
g13814.t1	Q8TG19|PHI:266|MGV1|5518|Fusarium_graminearum|loss_of_pathogenicity__reduced_virulence	26.39	216	142	5	18	224	23	230	6e-13	66.2	Q8TG19	PHI:266	MGV1	5518	Fusarium_graminearum	loss_of_pathogenicity__reduced_virulence
g13814.t1	I1S0S6|PHI:1196|(Mgv1)|5518|Fusarium_graminearum|reduced_virulence	26.39	216	142	5	18	224	23	230	6e-13	66.2	I1S0S6	PHI:1196	(Mgv1)	5518	Fusarium_graminearum	reduced_virulence
g13814.t1	Q000T6|PHI:1032|Bmp3|40559|Botrytis_cinerea|reduced_virulence	26.39	216	142	5	18	224	23	230	6e-13	66.2	Q000T6	PHI:1032	Bmp3	40559	Botrytis_cinerea	reduced_virulence
g13814.t1	X0JB59|PHI:4679|FoSlt2|5507|Fusarium_oxysporum|reduced_virulence	26.39	216	142	5	18	224	23	230	6e-13	66.2	X0JB59	PHI:4679	FoSlt2	5507	Fusarium_oxysporum	reduced_virulence
g13814.t1	A3QYW5|PHI:2367|Mps1|5016|Cochliobolus_heterostrophus|reduced_virulence	25.46	216	144	4	18	224	24	231	7e-13	66.2	A3QYW5	PHI:2367	Mps1	5016	Cochliobolus_heterostrophus	reduced_virulence
g13814.t1	D3J127|PHI:2318|AaSLT2|5599|Alternaria_alternata|reduced_virulence	25.46	216	144	4	18	224	23	230	7e-13	66.2	D3J127	PHI:2318	AaSLT2	5599	Alternaria_alternata	reduced_virulence
g13814.t1	G9DDS6|PHI:2429__PHI:5045|Bbslt2__slt2|176275|Beauveria_bassiana|reduced_virulence	26.27	217	141	6	18	224	23	230	7e-13	65.9	G9DDS6	PHI:2429__PHI:5045	Bbslt2__slt2	176275	Beauveria_bassiana	reduced_virulence
g13814.t1	I1RC35|PHI:1219|FGSG_01137|5518|Fusarium_graminearum|lethal	27.23	224	130	10	24	223	547	761	8e-13	66.2	I1RC35	PHI:1219	FGSG_01137	5518	Fusarium_graminearum	lethal
g13814.t1	Q4I5U9|PHI:1231__PHI:1492|FGSG_07409__GzHMG024|5518|Fusarium_graminearum|lethal__unaffected_pathogenicity	27.19	228	130	9	18	220	37	253	8e-13	66.2	Q4I5U9	PHI:1231__PHI:1492	FGSG_07409__GzHMG024	5518	Fusarium_graminearum	lethal__unaffected_pathogenicity
g13814.t1	O13352|PHI:113|MPS1|318829|Magnaporthe_oryzae|loss_of_pathogenicity	26.39	216	142	5	18	224	23	230	8e-13	65.9	O13352	PHI:113	MPS1	318829	Magnaporthe_oryzae	loss_of_pathogenicity
g13814.t1	Q9HGU2|PHI:215__PHI:2285__PHI:2827__PHI:6315|FMK1__Fmk1__fmk1|5507|Fusarium_oxysporum|unaffected_pathogenicity__loss_of_pathogenicity__reduced_virulence	23.25	228	129	8	18	223	23	226	9e-13	65.5	Q9HGU2	PHI:215__PHI:2285__PHI:2827__PHI:6315	FMK1__Fmk1__fmk1	5507	Fusarium_oxysporum	unaffected_pathogenicity__loss_of_pathogenicity__reduced_virulence
g13814.t1	Q96X31|PHI:230|PTK1|53485|Pyrenophora_teres|loss_of_pathogenicity	23.68	228	128	8	18	223	20	223	9e-13	65.5	Q96X31	PHI:230	PTK1	53485	Pyrenophora_teres	loss_of_pathogenicity
g13814.t1	Q6R3Q3|PHI:736|AMK1|29001|Alternaria_brassicicola|loss_of_pathogenicity	23.68	228	128	8	18	223	20	223	9e-13	65.5	Q6R3Q3	PHI:736	AMK1	29001	Alternaria_brassicicola	loss_of_pathogenicity
g13814.t1	Q2TLM7|PHI:2268|Mak2|13684|Parastagonospora_nodorum|loss_of_pathogenicity	23.68	228	128	8	18	223	20	223	9e-13	65.5	Q2TLM7	PHI:2268	Mak2	13684	Parastagonospora_nodorum	loss_of_pathogenicity
g13814.t1	F5HEA9|PHI:448|MAK2|13684|Parastagonospora_nodorum|loss_of_pathogenicity	23.68	228	128	8	18	223	20	223	9e-13	65.5	F5HEA9	PHI:448	MAK2	13684	Parastagonospora_nodorum	loss_of_pathogenicity
g13814.t1	Q5A1D3|PHI:107|CEK1|5476|Candida_albicans|reduced_virulence	23.96	217	141	6	18	223	70	273	9e-13	65.9	Q5A1D3	PHI:107	CEK1	5476	Candida_albicans	reduced_virulence
g13814.t1	Q9UVN7|PHI:142__PHI:2366__PHI:2398|CHK1__Chk1|5016|Cochliobolus_heterostrophus|reduced_virulence	23.68	228	128	8	18	223	20	223	1e-12	65.5	Q9UVN7	PHI:142__PHI:2366__PHI:2398	CHK1__Chk1	5016	Cochliobolus_heterostrophus	reduced_virulence
g13814.t1	Q8X1A2|PHI:309__PHI:3517__PHI:4245__PHI:5479|MAP1_(related:_GPMK1)__MAP1__Gpmk1__gpmk1|5518|Fusarium_graminearum|loss_of_pathogenicity__reduced_virulence	23.25	228	129	8	18	223	23	226	1e-12	65.5	Q8X1A2	PHI:309__PHI:3517__PHI:4245__PHI:5479	MAP1_(related:_GPMK1)__MAP1__Gpmk1__gpmk1	5518	Fusarium_graminearum	loss_of_pathogenicity__reduced_virulence
g13814.t1	Q6FPF2|PHI:4626|CgSlt2|5478|Candida_glabrata|unaffected_pathogenicity	24.89	221	139	6	18	223	13	221	1e-12	65.5	Q6FPF2	PHI:4626	CgSlt2	5478	Candida_glabrata	unaffected_pathogenicity
g13814.t1	I1RQN9|PHI:1189|(Gpmk1)|5518|Fusarium_graminearum|reduced_virulence	23.25	228	129	8	18	223	23	226	1e-12	65.5	I1RQN9	PHI:1189	(Gpmk1)	5518	Fusarium_graminearum	reduced_virulence
g13814.t1	Q92246|PHI:56__PHI:690|PMK1|318829|Magnaporthe_oryzae|loss_of_pathogenicity	23.25	228	129	8	18	223	24	227	1e-12	65.5	Q92246	PHI:56__PHI:690	PMK1	318829	Magnaporthe_oryzae	loss_of_pathogenicity
g13814.t1	Q7ZA49|PHI:2330|Lf_pmk1|93591|Lecanicillium_fungicola|unaffected_pathogenicity	23.81	231	124	9	18	223	24	227	1e-12	65.1	Q7ZA49	PHI:2330	Lf_pmk1	93591	Lecanicillium_fungicola	unaffected_pathogenicity
g13814.t1	Q9UW09|PHI:170|CMK1|5462|Colletotrichum_lagenarium|loss_of_pathogenicity	23.25	228	129	8	18	223	23	226	2e-12	64.7	Q9UW09	PHI:170	CMK1	5462	Colletotrichum_lagenarium	loss_of_pathogenicity
g13814.t1	E9DS25|PHI:3889|MaMk1|92637|Metarhizium_acridum|loss_of_pathogenicity	23.81	231	124	9	18	223	23	226	2e-12	64.7	E9DS25	PHI:3889	MaMk1	92637	Metarhizium_acridum	loss_of_pathogenicity
g13814.t1	G4N0Z0|PHI:2163|PMK1|318829|Magnaporthe_oryzae|reduced_virulence	23.25	228	129	8	18	223	24	227	2e-12	64.7	G4N0Z0	PHI:2163	PMK1	318829	Magnaporthe_oryzae	reduced_virulence
g13814.t1	Q29YB0|PHI:2438|MgFus3|1047171|Zymoseptoria_tritici|loss_of_pathogenicity	23.68	228	128	8	18	223	24	227	2e-12	64.7	Q29YB0	PHI:2438	MgFus3	1047171	Zymoseptoria_tritici	loss_of_pathogenicity
g13814.t1	Q9Y7W4|PHI:172|CRK1|5476|Candida_albicans|loss_of_pathogenicity	26.41	231	137	8	15	220	41	263	3e-12	64.3	Q9Y7W4	PHI:172	CRK1	5476	Candida_albicans	loss_of_pathogenicity
g13814.t1	Q96VL1|PHI:245|CPMK1|5111|Claviceps_purpurea|loss_of_pathogenicity	23.81	231	124	9	18	223	23	226	4e-12	63.9	Q96VL1	PHI:245	CPMK1	5111	Claviceps_purpurea	loss_of_pathogenicity
g13814.t1	D2IV71|PHI:2303|AaFUS3|5599|Alternaria_alternata|loss_of_pathogenicity	23.79	227	129	7	18	223	20	223	6e-12	63.2	D2IV71	PHI:2303	AaFUS3	5599	Alternaria_alternata	loss_of_pathogenicity
g13814.t1	Q5EKM7|PHI:483|VMK1|27337|Verticillium_dahliae|reduced_virulence__loss_of_pathogenicity	25	200	111	7	49	223	41	226	8e-12	62.8	Q5EKM7	PHI:483	VMK1	27337	Verticillium_dahliae	reduced_virulence__loss_of_pathogenicity
g13814.t1	Q8X1F1|PHI:677|PAK1|5207|Cryptococcus_neoformans|reduced_virulence	29.08	141	83	3	24	159	419	547	2e-11	62	Q8X1F1	PHI:677	PAK1	5207	Cryptococcus_neoformans	reduced_virulence
g13814.t1	Q9UQY5|PHI:151__PHI:406__PHI:2230|KPP2__UBC3__kpp2|5270|Ustilago_maydis|reduced_virulence__loss_of_pathogenicity	23.14	229	154	7	6	223	8	225	4e-11	60.8	Q9UQY5	PHI:151__PHI:406__PHI:2230	KPP2__UBC3__kpp2	5270	Ustilago_maydis	reduced_virulence__loss_of_pathogenicity
g13814.t1	I1RQ67|PHI:1255|FGSG_06206|5518|Fusarium_graminearum|unaffected_pathogenicity	25.62	203	133	5	19	213	402	594	5e-11	60.8	I1RQ67	PHI:1255	FGSG_06206	5518	Fusarium_graminearum	unaffected_pathogenicity
g13814.t1	I1S077|PHI:1210|FGSG_10095|5518|Fusarium_graminearum|reduced_virulence	27.19	217	131	7	18	223	985	1185	5e-11	60.8	I1S077	PHI:1210	FGSG_10095	5518	Fusarium_graminearum	reduced_virulence
g13814.t1	I1RYN5|PHI:1272|FGSG_09492|5518|Fusarium_graminearum|unaffected_pathogenicity	27.34	139	95	2	24	162	550	682	6e-11	60.8	I1RYN5	PHI:1272	FGSG_09492	5518	Fusarium_graminearum	unaffected_pathogenicity
g13814.t1	I1RTL1|PHI:1245|FGSG_07520|5518|Fusarium_graminearum|unaffected_pathogenicity	25	256	131	11	24	226	160	407	6e-11	60.8	I1RTL1	PHI:1245	FGSG_07520	5518	Fusarium_graminearum	unaffected_pathogenicity
g13814.t1	Q8NKE9|PHI:394|CRK1|5270|Ustilago_maydis|loss_of_pathogenicity	26.02	246	125	10	18	217	56	290	7e-11	60.5	Q8NKE9	PHI:394	CRK1	5270	Ustilago_maydis	loss_of_pathogenicity
g13814.t1	I1S050|PHI:1203|(Sc_Yck1/2/3)|5518|Fusarium_graminearum|reduced_virulence	24.89	233	142	7	18	233	13	229	7e-11	60.1	I1S050	PHI:1203	(Sc_Yck1/2/3)	5518	Fusarium_graminearum	reduced_virulence
g13814.t1	G2XBR1|PHI:3708|VdSSP1|27337|Verticillium_dahliae|reduced_virulence	31.62	136	68	3	131	242	440	574	7e-11	60.5	G2XBR1	PHI:3708	VdSSP1	27337	Verticillium_dahliae	reduced_virulence
g13814.t1	G2XBR1|PHI:3708|VdSSP1|27337|Verticillium_dahliae|reduced_virulence	23.47	98	66	2	15	103	120	217	9e-05	41.6	G2XBR1	PHI:3708	VdSSP1	27337	Verticillium_dahliae	reduced_virulence
g13814.t1	G4MNZ0|PHI:3176|MoSak1|318829|Magnaporthe_oryzae|reduced_virulence	31.85	135	67	4	131	242	425	557	9e-11	60.1	G4MNZ0	PHI:3176	MoSak1	318829	Magnaporthe_oryzae	reduced_virulence
g13814.t1	G4MNZ0|PHI:3176|MoSak1|318829|Magnaporthe_oryzae|reduced_virulence	28.57	98	61	3	15	103	115	212	1e-07	50.4	G4MNZ0	PHI:3176	MoSak1	318829	Magnaporthe_oryzae	reduced_virulence
g13814.t1	Q86ZC3|PHI:308__PHI:2225__PHI:2231|KPP6__kpp6|5270|Ustilago_maydis|reduced_virulence__loss_of_pathogenicity	23.53	221	154	5	12	223	184	398	1e-10	59.3	Q86ZC3	PHI:308__PHI:2225__PHI:2231	KPP6__kpp6	5270	Ustilago_maydis	reduced_virulence__loss_of_pathogenicity
g13814.t1	P43068|PHI:67|MKC1|5476|Candida_albicans|reduced_virulence	31.78	107	61	3	123	223	154	254	2e-10	58.9	P43068	PHI:67	MKC1	5476	Candida_albicans	reduced_virulence
g13814.t1	B6V9Y6|PHI:4057|PsMPK1|67593|Phytophthora_sojae|reduced_virulence	24.7	247	153	9	22	249	32	264	3e-10	58.2	B6V9Y6	PHI:4057	PsMPK1	67593	Phytophthora_sojae	reduced_virulence
g13814.t1	I1RLX6|PHI:1192|(Sc_Cak1)|5518|Fusarium_graminearum|reduced_virulence	25.59	211	130	8	15	217	68	259	3e-10	58.2	I1RLX6	PHI:1192	(Sc_Cak1)	5518	Fusarium_graminearum	reduced_virulence
g13814.t1	I1RGH4|PHI:1215__PHI:1261|(Sc_Prr2)__FGSG_02838|5518|Fusarium_graminearum|reduced_virulence__unaffected_pathogenicity	28.57	196	106	11	43	220	229	408	1e-09	56.2	I1RGH4	PHI:1215__PHI:1261	(Sc_Prr2)__FGSG_02838	5518	Fusarium_graminearum	reduced_virulence__unaffected_pathogenicity
g13814.t1	I1RWQ2|PHI:1235|FGSG_08731|5518|Fusarium_graminearum|lethal	23.74	219	142	6	18	224	36	241	1e-09	55.8	I1RWQ2	PHI:1235	FGSG_08731	5518	Fusarium_graminearum	lethal
g13814.t1	I1RJM8|PHI:1206|(Sp_Prp4)|5518|Fusarium_graminearum|reduced_virulence	26.98	215	135	7	16	223	431	630	5e-09	54.7	I1RJM8	PHI:1206	(Sp_Prp4)	5518	Fusarium_graminearum	reduced_virulence
g13814.t1	I1RME6|PHI:1274|FGSG_05135|5518|Fusarium_graminearum|unaffected_pathogenicity	28.81	118	62	4	116	216	796	908	5e-09	55.1	I1RME6	PHI:1274	FGSG_05135	5518	Fusarium_graminearum	unaffected_pathogenicity
g13814.t1	I1RME6|PHI:1274|FGSG_05135|5518|Fusarium_graminearum|unaffected_pathogenicity	31.16	138	63	7	94	219	378	495	2e-07	50.1	I1RME6	PHI:1274	FGSG_05135	5518	Fusarium_graminearum	unaffected_pathogenicity
g13814.t1	Q5SC61|PHI:3717|TgMAPK1|5811|Toxoplasma_gondii|reduced_virulence	30.84	107	67	2	61	163	153	256	2e-08	53.1	Q5SC61	PHI:3717	TgMAPK1	5811	Toxoplasma_gondii	reduced_virulence
g13814.t1	I1RHM4|PHI:1213|FGSG_05586|5518|Fusarium_graminearum|reduced_virulence	24.02	204	130	9	25	223	11	194	2e-08	52	I1RHM4	PHI:1213	FGSG_05586	5518	Fusarium_graminearum	reduced_virulence
g13814.t1	Q6FUI3|PHI:2691|IRE1|5478|Candida_glabrata|reduced_virulence	23.36	214	106	10	65	227	641	847	7e-08	51.2	Q6FUI3	PHI:2691	IRE1	5478	Candida_glabrata	reduced_virulence
g13814.t1	G4N7J5|PHI:5041|MoYAK1|318829|Magnaporthe_oryzae|reduced_virulence	25.69	218	140	8	11	219	412	616	1e-07	50.4	G4N7J5	PHI:5041	MoYAK1	318829	Magnaporthe_oryzae	reduced_virulence
g13814.t1	I1RRU2|PHI:1248|FGSG_06832|5518|Fusarium_graminearum|unaffected_pathogenicity	33.33	96	48	3	141	224	219	310	1e-07	50.1	I1RRU2	PHI:1248	FGSG_06832	5518	Fusarium_graminearum	unaffected_pathogenicity
g13814.t1	I1RN54|PHI:1214|FGSG_07816|5518|Fusarium_graminearum|reduced_virulence	25.69	218	140	8	11	219	327	531	1e-07	50.4	I1RN54	PHI:1214	FGSG_07816	5518	Fusarium_graminearum	reduced_virulence
g13814.t1	I1RAY2|PHI:1218|FGSG_00677|5518|Fusarium_graminearum|lethal	21.71	152	104	5	76	223	85	225	2e-07	49.7	I1RAY2	PHI:1218	FGSG_00677	5518	Fusarium_graminearum	lethal
g13814.t1	I1RWM5|PHI:1184|(Sc_Gin4-like)|5518|Fusarium_graminearum|reduced_virulence	31.25	64	43	1	202	264	229	292	3e-07	49.3	I1RWM5	PHI:1184	(Sc_Gin4-like)	5518	Fusarium_graminearum	reduced_virulence
g13814.t1	I1RWM5|PHI:1184|(Sc_Gin4-like)|5518|Fusarium_graminearum|reduced_virulence	29.35	92	42	2	14	82	112	203	5e-05	42.4	I1RWM5	PHI:1184	(Sc_Gin4-like)	5518	Fusarium_graminearum	reduced_virulence
g13814.t1	I1S453|PHI:1278|FGSG_11614|5518|Fusarium_graminearum|unaffected_pathogenicity	28.88	187	111	8	51	220	108	289	4e-07	48.5	I1S453	PHI:1278	FGSG_11614	5518	Fusarium_graminearum	unaffected_pathogenicity
g13814.t1	I1RD70|PHI:1264|FGSG_01559|5518|Fusarium_graminearum|unaffected_pathogenicity	25.31	162	106	4	1	159	14	163	5e-07	47.8	I1RD70	PHI:1264	FGSG_01559	5518	Fusarium_graminearum	unaffected_pathogenicity
g13814.t1	Q6FRH8|PHI:3286|CgVPS15|5478|Candida_glabrata|reduced_virulence	27.47	182	107	8	58	223	67	239	1e-06	47.4	Q6FRH8	PHI:3286	CgVPS15	5478	Candida_glabrata	reduced_virulence
g13814.t1	I1RP25|PHI:1225|FGSG_05775|5518|Fusarium_graminearum|lethal	23.92	301	164	17	15	264	808	1094	2e-06	47	I1RP25	PHI:1225	FGSG_05775	5518	Fusarium_graminearum	lethal
g13814.t1	I1RGD6|PHI:1193|(Sc_Sky1)|5518|Fusarium_graminearum|reduced_virulence	25.16	155	96	7	13	153	40	188	3e-06	45.8	I1RGD6	PHI:1193	(Sc_Sky1)	5518	Fusarium_graminearum	reduced_virulence
g13814.t1	I1RUC3|PHI:1286|FGSG_07812|5518|Fusarium_graminearum|unaffected_pathogenicity	31.46	89	49	2	140	218	314	400	5e-06	45.4	I1RUC3	PHI:1286	FGSG_07812	5518	Fusarium_graminearum	unaffected_pathogenicity
g13814.t1	Q0GBR6|PHI:2889|Rop18|5811|Toxoplasma_gondii|reduced_virulence__increased_virulence_(hypervirulence)	29.35	92	59	2	131	222	384	469	8e-06	44.7	Q0GBR6	PHI:2889	Rop18	5811	Toxoplasma_gondii	reduced_virulence__increased_virulence_(hypervirulence)
g13814.t1	A1E140|PHI:4050|rop18|5811|Toxoplasma_gondii|reduced_virulence__loss_of_pathogenicity	28.57	98	64	2	125	222	423	514	9e-06	44.3	A1E140	PHI:4050	rop18	5811	Toxoplasma_gondii	reduced_virulence__loss_of_pathogenicity
g13814.t1	I1S1I6|PHI:1283|FGSG_10591|5518|Fusarium_graminearum|unaffected_pathogenicity	25.4	189	100	8	62	217	118	298	2e-05	43.5	I1S1I6	PHI:1283	FGSG_10591	5518	Fusarium_graminearum	unaffected_pathogenicity
g13814.t1	I1RLH1|PHI:1209|FGSG_04770|5518|Fusarium_graminearum|reduced_virulence	27.36	201	122	9	92	276	181	373	7e-05	41.6	I1RLH1	PHI:1209	FGSG_04770	5518	Fusarium_graminearum	reduced_virulence
g13814.t1	Q5AHA0|PHI:136|CaHK1_(CHK1)|5476|Candida_albicans|unaffected_pathogenicity__loss_of_pathogenicity__reduced_virulence	24.78	113	70	5	124	226	473	580	9e-05	41.6	Q5AHA0	PHI:136	CaHK1_(CHK1)	5476	Candida_albicans	unaffected_pathogenicity__loss_of_pathogenicity__reduced_virulence
g13814.t1	I1RUG2|PHI:1233|FGSG_07855|5518|Fusarium_graminearum|lethal	20.98	205	108	5	62	223	185	378	0.0001	40.8	I1RUG2	PHI:1233	FGSG_07855	5518	Fusarium_graminearum	lethal
g13814.t1	I1RMV6|PHI:1222|FGSG_05306|5518|Fusarium_graminearum|lethal	21.48	256	175	8	22	260	29	275	0.0001	40.8	I1RMV6	PHI:1222	FGSG_05306	5518	Fusarium_graminearum	lethal
g13814.t1	I1RCM6|PHI:1273|FGSG_01347|5518|Fusarium_graminearum|unaffected_pathogenicity	24.39	164	89	5	18	151	873	1031	0.0002	40.8	I1RCM6	PHI:1273	FGSG_01347	5518	Fusarium_graminearum	unaffected_pathogenicity
g13814.t1	I1RQS1|PHI:1262|FGSG_06420|5518|Fusarium_graminearum|unaffected_pathogenicity	32.58	89	50	3	127	212	212	293	0.0003	40	I1RQS1	PHI:1262	FGSG_06420	5518	Fusarium_graminearum	unaffected_pathogenicity
g13814.t1	I1RFK9|PHI:1269|FGSG_02488|5518|Fusarium_graminearum|unaffected_pathogenicity	26.03	146	91	6	24	158	41	180	0.0004	39.3	I1RFK9	PHI:1269	FGSG_02488	5518	Fusarium_graminearum	unaffected_pathogenicity
g13814.t1	I1REQ8|PHI:1281|FGSG_02153|5518|Fusarium_graminearum|unaffected_pathogenicity	24.06	266	133	12	3	218	345	591	0.0006	38.9	I1REQ8	PHI:1281	FGSG_02153	5518	Fusarium_graminearum	unaffected_pathogenicity
g13814.t1	I1S9H8|PHI:1282|FGSG_13509|5518|Fusarium_graminearum|unaffected_pathogenicity	30.43	92	44	5	140	218	546	630	0.004	36.2	I1S9H8	PHI:1282	FGSG_13509	5518	Fusarium_graminearum	unaffected_pathogenicity
g13814.t1	S7UPL7|PHI:6216|FIKK|5811|Toxoplasma_gondii|unaffected_pathogenicity	32.84	67	45	0	90	156	2553	2619	0.005	36.2	S7UPL7	PHI:6216	FIKK	5811	Toxoplasma_gondii	unaffected_pathogenicity
g13593.t1	Q92217|PHI:55|PKS1|5016|Cochliobolus_heterostrophus|reduced_virulence	33.84	2624	1530	52	10	2541	13	2522	0	1360	Q92217	PHI:55	PKS1	5016	Cochliobolus_heterostrophus	reduced_virulence
g13593.t1	Q9Y8A2|PHI:255|FUM1_(FUM5)|5127|Fusarium_fujikuroi|unaffected_pathogenicity	33.22	2655	1513	72	10	2531	31	2558	0	1234	Q9Y8A2	PHI:255	FUM1_(FUM5)	5127	Fusarium_fujikuroi	unaffected_pathogenicity
g13593.t1	W7MT31|PHI:3387|FVEG_12523|117187|Fusarium_verticillioides|unaffected_pathogenicity	39.77	1305	722	20	8	1301	57	1308	0	932	W7MT31	PHI:3387	FVEG_12523	117187	Fusarium_verticillioides	unaffected_pathogenicity
g13593.t1	W7MT31|PHI:3387|FVEG_12523|117187|Fusarium_verticillioides|unaffected_pathogenicity	33.19	943	535	15	1663	2541	1497	2408	4e-139	485	W7MT31	PHI:3387	FVEG_12523	117187	Fusarium_verticillioides	unaffected_pathogenicity
g13593.t1	I1RHS7|PHI:723__PHI:727|PKS1__PKS17|5518|Fusarium_graminearum|unaffected_pathogenicity	28.42	2678	1646	71	2	2531	3	2557	0	916	I1RHS7	PHI:723__PHI:727	PKS1__PKS17	5518	Fusarium_graminearum	unaffected_pathogenicity
g13593.t1	I1RUB2|PHI:719|GzFUS1|5518|Fusarium_graminearum|unaffected_pathogenicity	32.85	1930	1078	53	1	1859	1	1783	0	857	I1RUB2	PHI:719	GzFUS1	5518	Fusarium_graminearum	unaffected_pathogenicity
g13593.t1	I1RUB2|PHI:719|GzFUS1|5518|Fusarium_graminearum|unaffected_pathogenicity	31.31	329	202	9	2212	2531	2125	2438	1e-36	150	I1RUB2	PHI:719	GzFUS1	5518	Fusarium_graminearum	unaffected_pathogenicity
g13593.t1	Q6ZX14|PHI:325|ACE1|318829|Magnaporthe_oryzae|effector_(plant_avirulence_determinant)	31.85	1972	1106	59	8	1882	10	1840	0	801	Q6ZX14	PHI:325	ACE1	318829	Magnaporthe_oryzae	effector_(plant_avirulence_determinant)
g13593.t1	Q6ZX14|PHI:325|ACE1|318829|Magnaporthe_oryzae|effector_(plant_avirulence_determinant)	31.69	325	186	12	2224	2530	2191	2497	4e-25	112	Q6ZX14	PHI:325	ACE1	318829	Magnaporthe_oryzae	effector_(plant_avirulence_determinant)
g13593.t1	Q2VLJ2|PHI:714|PKS4_(ZEA1)|5518|Fusarium_graminearum|unaffected_pathogenicity	36.48	1280	728	22	10	1276	11	1218	0	784	Q2VLJ2	PHI:714	PKS4_(ZEA1)	5518	Fusarium_graminearum	unaffected_pathogenicity
g13593.t1	Q2VLJ2|PHI:714|PKS4_(ZEA1)|5518|Fusarium_graminearum|unaffected_pathogenicity	35.93	924	483	21	1690	2541	1463	2349	7e-145	503	Q2VLJ2	PHI:714	PKS4_(ZEA1)	5518	Fusarium_graminearum	unaffected_pathogenicity
g13593.t1	D2E9X0|PHI:2379|DEP5|29001|Alternaria_brassicicola|reduced_virulence__unaffected_pathogenicity	33.02	1281	728	35	2	1242	37	1227	0	653	D2E9X0	PHI:2379	DEP5	29001	Alternaria_brassicicola	reduced_virulence__unaffected_pathogenicity
g13593.t1	D2E9X0|PHI:2379|DEP5|29001|Alternaria_brassicicola|reduced_virulence__unaffected_pathogenicity	31.05	351	215	9	2193	2523	2009	2352	5e-37	152	D2E9X0	PHI:2379	DEP5	29001	Alternaria_brassicicola	reduced_virulence__unaffected_pathogenicity
g13593.t1	D2E9X0|PHI:2379|DEP5|29001|Alternaria_brassicicola|reduced_virulence__unaffected_pathogenicity	21.89	434	297	10	1726	2148	1512	1914	5e-19	92.4	D2E9X0	PHI:2379	DEP5	29001	Alternaria_brassicicola	reduced_virulence__unaffected_pathogenicity
g13593.t1	B9JV05|PHI:2895|F-avi4330|373|Agrobacterium_vitis|loss_of_pathogenicity	30.6	1255	707	38	11	1240	3	1118	5e-130	456	B9JV05	PHI:2895	F-avi4330	373	Agrobacterium_vitis	loss_of_pathogenicity
g13593.t1	B9JV05|PHI:2895|F-avi4330|373|Agrobacterium_vitis|loss_of_pathogenicity	28.76	744	437	16	1860	2534	1764	2483	6e-63	237	B9JV05	PHI:2895	F-avi4330	373	Agrobacterium_vitis	loss_of_pathogenicity
g13593.t1	B1GVX7|PHI:2290|BcBOA6|40559|Botrytis_cinerea|reduced_virulence	27.55	1615	971	50	506	2041	456	1950	3e-128	451	B1GVX7	PHI:2290	BcBOA6	40559	Botrytis_cinerea	reduced_virulence
g13593.t1	B1GVX7|PHI:2290|BcBOA6|40559|Botrytis_cinerea|reduced_virulence	48.04	433	214	5	8	429	5	437	2e-118	419	B1GVX7	PHI:2290	BcBOA6	40559	Botrytis_cinerea	reduced_virulence
g13593.t1	B1GVX7|PHI:2290|BcBOA6|40559|Botrytis_cinerea|reduced_virulence	28.89	315	207	7	2224	2531	2145	2449	1e-33	140	B1GVX7	PHI:2290	BcBOA6	40559	Botrytis_cinerea	reduced_virulence
g13593.t1	Q6RKH3|PHI:726|PKS7|5518|Fusarium_graminearum|unaffected_pathogenicity	50.73	412	200	2	13	421	2	413	5e-123	396	Q6RKH3	PHI:726	PKS7	5518	Fusarium_graminearum	unaffected_pathogenicity
g13593.t1	Q6RKH5|PHI:728|PKS5|5518|Fusarium_graminearum|unaffected_pathogenicity	43.96	414	227	3	13	421	2	415	4e-116	376	Q6RKH5	PHI:728	PKS5	5518	Fusarium_graminearum	unaffected_pathogenicity
g13593.t1	Q0V687|PHI:3324|SN477|13684|Parastagonospora_nodorum|unaffected_pathogenicity	30.24	969	559	25	72	1019	37	909	2e-115	405	Q0V687	PHI:3324	SN477	13684	Parastagonospora_nodorum	unaffected_pathogenicity
g13593.t1	Q0V687|PHI:3324|SN477|13684|Parastagonospora_nodorum|unaffected_pathogenicity	25.24	309	205	8	2224	2526	1415	1703	2e-17	87	Q0V687	PHI:3324	SN477	13684	Parastagonospora_nodorum	unaffected_pathogenicity
g13593.t1	I1RJE8|PHI:721|GRS1|5518|Fusarium_graminearum|unaffected_pathogenicity	27.6	1250	751	42	11	1215	393	1533	1e-111	395	I1RJE8	PHI:721	GRS1	5518	Fusarium_graminearum	unaffected_pathogenicity
g13593.t1	G1XU04|PHI:5276|AOL_s00215g283|13349|Arthrobotrys_oligospora|increased_virulence_(hypervirulence)	30.02	1046	598	31	11	1024	21	964	3e-111	392	G1XU04	PHI:5276	AOL_s00215g283	13349	Arthrobotrys_oligospora	increased_virulence_(hypervirulence)
g13593.t1	G1XU04|PHI:5276|AOL_s00215g283|13349|Arthrobotrys_oligospora|increased_virulence_(hypervirulence)	28.21	273	172	8	2250	2518	1487	1739	2e-18	90.9	G1XU04	PHI:5276	AOL_s00215g283	13349	Arthrobotrys_oligospora	increased_virulence_(hypervirulence)
g13593.t1	I1RF58|PHI:720|AUR1|5518|Fusarium_graminearum|unaffected_pathogenicity	28.86	984	591	26	2	963	367	1263	7e-106	377	I1RF58	PHI:720	AUR1	5518	Fusarium_graminearum	unaffected_pathogenicity
g13593.t1	J4UHQ6|PHI:5037|OpS1|176275|Beauveria_bassiana|reduced_virulence	30.17	938	554	25	11	926	383	1241	3e-104	372	J4UHQ6	PHI:5037	OpS1	176275	Beauveria_bassiana	reduced_virulence
g13593.t1	Q66SY0|PHI:3990|PKS12|5518|Fusarium_graminearum|unaffected_pathogenicity	28.28	983	598	25	2	963	373	1269	3e-103	368	Q66SY0	PHI:3990	PKS12	5518	Fusarium_graminearum	unaffected_pathogenicity
g13593.t1	Q0TX07|PHI:4776|SnPKS19|13684|Parastagonospora_nodorum|unaffected_pathogenicity	28.51	1010	576	29	8	981	390	1289	8e-103	365	Q0TX07	PHI:4776	SnPKS19	13684	Parastagonospora_nodorum	unaffected_pathogenicity
g13593.t1	Q6RKI8|PHI:5280|Bcpks12|40559|Botrytis_cinerea|unaffected_pathogenicity	29.27	984	573	29	5	963	231	1116	3e-98	352	Q6RKI8	PHI:5280	Bcpks12	40559	Botrytis_cinerea	unaffected_pathogenicity
g13593.t1	Q6RKH8|PHI:729|PKS2|5518|Fusarium_graminearum|unaffected_pathogenicity	41.46	398	220	4	12	399	1	395	1e-97	323	Q6RKH8	PHI:729	PKS2	5518	Fusarium_graminearum	unaffected_pathogenicity
g13593.t1	V9W6M6|PHI:3090|pamA|1464|Paenibacillus_larvae|reduced_virulence	29.59	980	566	27	5	963	1048	1924	3e-97	350	V9W6M6	PHI:3090	pamA	1464	Paenibacillus_larvae	reduced_virulence
g13593.t1	X5IFG8|PHI:3025|RnPKS1|77044|Rosellinia_necatrix|unaffected_pathogenicity	28.11	964	585	25	11	957	384	1256	2e-95	343	X5IFG8	PHI:3025	RnPKS1	77044	Rosellinia_necatrix	unaffected_pathogenicity
g13593.t1	C9W7X1|PHI:3933|CgPKS1|31870|Colletotrichum_graminicola|loss_of_pathogenicity	26.03	1141	703	29	11	1112	384	1422	6e-95	342	C9W7X1	PHI:3933	CgPKS1	31870	Colletotrichum_graminicola	loss_of_pathogenicity
g13593.t1	I1RXV6|PHI:722|PGL1|5518|Fusarium_graminearum|unaffected_pathogenicity	28.59	976	575	29	5	942	229	1120	2e-93	336	I1RXV6	PHI:722	PGL1	5518	Fusarium_graminearum	unaffected_pathogenicity
g13593.t1	G8DNT0|PHI:2260|PKS1|45130|Bipolaris_sorokiniana|unaffected_pathogenicity	28.24	995	587	32	11	978	373	1267	1e-92	334	G8DNT0	PHI:2260	PKS1	45130	Bipolaris_sorokiniana	unaffected_pathogenicity
g13593.t1	A0A075TRC0|PHI:3299__PHI:4505|patK__PePatK|27334|Penicillium_expansum|unaffected_pathogenicity	39.02	428	254	5	8	430	32	457	7e-88	318	A0A075TRC0	PHI:3299__PHI:4505	patK__PePatK	27334	Penicillium_expansum	unaffected_pathogenicity
g13593.t1	A0A075TRC0|PHI:3299__PHI:4505|patK__PePatK|27334|Penicillium_expansum|unaffected_pathogenicity	26.71	453	267	18	590	1024	566	971	8e-24	108	A0A075TRC0	PHI:3299__PHI:4505	patK__PePatK	27334	Penicillium_expansum	unaffected_pathogenicity
g13593.t1	A0A075TRC0|PHI:3299__PHI:4505|patK__PePatK|27334|Penicillium_expansum|unaffected_pathogenicity	33.05	118	74	3	2224	2337	1473	1589	7e-13	72.4	A0A075TRC0	PHI:3299__PHI:4505	patK__PePatK	27334	Penicillium_expansum	unaffected_pathogenicity
g13593.t1	Q9Y7A7|PHI:238|WdPKS1|5970|Exophiala_dermatitidis|reduced_virulence	25.75	971	609	23	11	963	369	1245	1e-80	295	Q9Y7A7	PHI:238	WdPKS1	5970	Exophiala_dermatitidis	reduced_virulence
g13593.t1	Q6DQW3|PHI:433|CTB1|29003|Cercospora_nicotianae|reduced_virulence	25.7	996	610	28	10	970	383	1283	7e-78	286	Q6DQW3	PHI:433	CTB1	29003	Cercospora_nicotianae	reduced_virulence
g13593.t1	F8R4Y0|PHI:2311__PHI:2587__PHI:2608|PKS__ACRTS2|5530__5599|Metarhizium_anisopliae__Alternaria_alternata|increased_virulence_(hypervirulence)__reduced_virulence	33.79	435	268	9	11	430	373	802	3e-66	248	F8R4Y0	PHI:2311__PHI:2587__PHI:2608	PKS__ACRTS2	5530__5599	Metarhizium_anisopliae__Alternaria_alternata	increased_virulence_(hypervirulence)__reduced_virulence
g13593.t1	F8R4Y0|PHI:2311__PHI:2587__PHI:2608|PKS__ACRTS2|5530__5599|Metarhizium_anisopliae__Alternaria_alternata|increased_virulence_(hypervirulence)__reduced_virulence	24.37	476	315	15	500	967	814	1252	2e-28	123	F8R4Y0	PHI:2311__PHI:2587__PHI:2608	PKS__ACRTS2	5530__5599	Metarhizium_anisopliae__Alternaria_alternata	increased_virulence_(hypervirulence)__reduced_virulence
g13593.t1	Q6RKI7|PHI:5279|Bcpks13|40559|Botrytis_cinerea|unaffected_pathogenicity	33.87	434	270	8	11	430	375	805	8e-64	239	Q6RKI7	PHI:5279	Bcpks13	40559	Botrytis_cinerea	unaffected_pathogenicity
g13593.t1	Q6RKI7|PHI:5279|Bcpks13|40559|Botrytis_cinerea|unaffected_pathogenicity	25.31	561	364	17	500	1036	816	1345	5e-32	135	Q6RKI7	PHI:5279	Bcpks13	40559	Botrytis_cinerea	unaffected_pathogenicity
g13593.t1	O60026|PHI:116|PKSP|746128|Aspergillus_fumigatus|reduced_virulence	32.41	432	277	8	11	430	378	806	1e-63	239	O60026	PHI:116	PKSP	746128	Aspergillus_fumigatus	reduced_virulence
g13593.t1	O60026|PHI:116|PKSP|746128|Aspergillus_fumigatus|reduced_virulence	26.44	469	310	13	498	957	815	1257	4e-35	145	O60026	PHI:116	PKSP	746128	Aspergillus_fumigatus	reduced_virulence
g13593.t1	Q2VLJ3|PHI:713|PKS13_(ZEA2)|5518|Fusarium_graminearum|unaffected_pathogenicity	32.88	441	280	11	3	430	357	794	2e-63	238	Q2VLJ3	PHI:713	PKS13_(ZEA2)	5518	Fusarium_graminearum	unaffected_pathogenicity
g13593.t1	Q2VLJ3|PHI:713|PKS13_(ZEA2)|5518|Fusarium_graminearum|unaffected_pathogenicity	27.08	469	300	14	500	963	805	1236	3e-32	136	Q2VLJ3	PHI:713	PKS13_(ZEA2)	5518	Fusarium_graminearum	unaffected_pathogenicity
g13593.t1	O59897|PHI:101|ALB1|746128|Aspergillus_fumigatus|reduced_virulence	32.41	432	277	8	11	430	378	806	4e-63	238	O59897	PHI:101	ALB1	746128	Aspergillus_fumigatus	reduced_virulence
g13593.t1	O59897|PHI:101|ALB1|746128|Aspergillus_fumigatus|reduced_virulence	26.44	469	310	13	498	957	815	1257	4e-35	145	O59897	PHI:101	ALB1	746128	Aspergillus_fumigatus	reduced_virulence
g13593.t1	P79068|PHI:40|PKS1|5462|Colletotrichum_lagenarium|reduced_virulence	31.41	433	281	9	11	430	384	813	4e-59	224	P79068	PHI:40	PKS1	5462	Colletotrichum_lagenarium	reduced_virulence
g13593.t1	P79068|PHI:40|PKS1|5462|Colletotrichum_lagenarium|reduced_virulence	27.29	469	305	13	500	963	824	1261	3e-37	152	P79068	PHI:40	PKS1	5462	Colletotrichum_lagenarium	reduced_virulence
g13593.t1	Q6RKH4|PHI:718|PKS6|5518|Fusarium_graminearum|unaffected_pathogenicity	49.19	185	85	5	241	421	1	180	3e-45	163	Q6RKH4	PHI:718	PKS6	5518	Fusarium_graminearum	unaffected_pathogenicity
g13593.t1	P9WQD6|PHI:4196|KasB|1773|Mycobacterium_tuberculosis|reduced_virulence	26.97	419	261	12	23	426	24	412	1e-21	98.2	P9WQD6	PHI:4196	KasB	1773	Mycobacterium_tuberculosis	reduced_virulence
g13593.t1	I1RSU2|PHI:724__PHI:730|PKS9__KSA1|5518|Fusarium_graminearum|unaffected_pathogenicity	29.12	285	182	8	158	430	150	426	4e-21	96.7	I1RSU2	PHI:724__PHI:730	PKS9__KSA1	5518	Fusarium_graminearum	unaffected_pathogenicity
g13593.t1	Q6RKG9|PHI:725|PKS11|5518|Fusarium_graminearum|unaffected_pathogenicity	31.29	163	107	4	13	173	2	161	3e-20	90.1	Q6RKG9	PHI:725	PKS11	5518	Fusarium_graminearum	unaffected_pathogenicity
g13593.t1	Q8NJQ2|PHI:2839|RED1|5016|Cochliobolus_heterostrophus|reduced_virulence	29.28	181	113	6	1999	2170	141	315	2e-10	62.8	Q8NJQ2	PHI:2839	RED1	5016	Cochliobolus_heterostrophus	reduced_virulence
g13593.t1	W7NCN7|PHI:3386|FVEG_12528|117187|Fusarium_verticillioides|unaffected_pathogenicity	31.4	121	77	3	2000	2120	153	267	1e-08	57	W7NCN7	PHI:3386	FVEG_12528	117187	Fusarium_verticillioides	unaffected_pathogenicity
g13593.t1	P43098|PHI:96|FAS2|5476|Candida_albicans|loss_of_pathogenicity	26.71	161	113	2	283	440	1513	1671	3e-07	53.5	P43098	PHI:96	FAS2	5476	Candida_albicans	loss_of_pathogenicity
g13593.t1	Q0UA24|PHI:1130__PHI:2256|Xdh1|13684|Parastagonospora_nodorum|unaffected_pathogenicity	27.15	221	118	11	1936	2119	74	288	1e-05	47.4	Q0UA24	PHI:1130__PHI:2256	Xdh1	13684	Parastagonospora_nodorum	unaffected_pathogenicity
g13593.t1	B2HHI1|PHI:3364|MMAR_1663|1781|Mycobacterium_marinum|reduced_virulence	27.83	115	72	2	1482	1596	77	180	2e-05	46.6	B2HHI1	PHI:3364	MMAR_1663	1781	Mycobacterium_marinum	reduced_virulence
g13593.t1	A5IYL7|PHI:6517|adhT|2110|Mycoplasma_agalactiae|reduced_virulence	24.88	209	121	7	1937	2115	59	261	0.001	41.2	A5IYL7	PHI:6517	adhT	2110	Mycoplasma_agalactiae	reduced_virulence
g10000.t1	Q9P8L8|PHI:544|BCMFS1|40559|Botrytis_cinerea|unaffected_pathogenicity	39.12	547	295	8	314	825	52	595	5e-126	393	Q9P8L8	PHI:544	BCMFS1	40559	Botrytis_cinerea	unaffected_pathogenicity
g10000.t1	A4ZGP3|PHI:1161|MgMfs1|1047171|Zymoseptoria_tritici|chemistry_target:_sensitivity_to_chemical	37.97	561	294	7	317	827	26	582	1e-125	392	A4ZGP3	PHI:1161	MgMfs1	1047171	Zymoseptoria_tritici	chemistry_target:_sensitivity_to_chemical
g10000.t1	O93886|PHI:141|CFP|84275|Cercospora_kikuchii|reduced_virulence	32.46	570	339	8	317	848	35	596	3e-85	285	O93886	PHI:141	CFP	84275	Cercospora_kikuchii	reduced_virulence
g10000.t1	G2XD29|PHI:2731|VdSge1|27337|Verticillium_dahliae|loss_of_pathogenicity	32.01	553	338	7	303	822	25	572	8e-85	283	G2XD29	PHI:2731	VdSge1	27337	Verticillium_dahliae	loss_of_pathogenicity
g10000.t1	Q00357|PHI:60|TOXA|5017|Cochliobolus_carbonum|lethal	31.78	535	335	5	318	826	17	547	2e-71	245	Q00357	PHI:60	TOXA	5017	Cochliobolus_carbonum	lethal
g10000.t1	D2E9W8|PHI:2377|DEP3|29001|Alternaria_brassicicola|unaffected_pathogenicity__reduced_virulence	31.16	475	268	10	323	746	11	477	1e-53	194	D2E9W8	PHI:2377	DEP3	29001	Alternaria_brassicicola	unaffected_pathogenicity__reduced_virulence
g10000.t1	I1REJ1|PHI:1662|GzCCHC002|5518|Fusarium_graminearum|unaffected_pathogenicity	26.67	465	277	9	314	755	39	462	3e-31	130	I1REJ1	PHI:1662	GzCCHC002	5518	Fusarium_graminearum	unaffected_pathogenicity
g10000.t1	Q5A2T6|PHI:513|ARN1_(SIT1)|5476|Candida_albicans|unaffected_pathogenicity__reduced_virulence	22.97	222	122	6	418	594	128	345	0.0003	42	Q5A2T6	PHI:513	ARN1_(SIT1)	5476	Candida_albicans	unaffected_pathogenicity__reduced_virulence
g10000.t1	F6MFB4|PHI:2704|Tri12|5518|Fusarium_graminearum|reduced_virulence	20.37	535	340	21	346	813	14	529	0.0008	40.4	F6MFB4	PHI:2704	Tri12	5518	Fusarium_graminearum	reduced_virulence
g10000.t1	Q9C0P7|PHI:225|PEP5|140110|Nectria_haematococca|reduced_virulence	22.91	227	156	6	535	752	7	223	0.003	38.1	Q9C0P7	PHI:225	PEP5	140110	Nectria_haematococca	reduced_virulence
g3704.t1	Q9HFZ2|PHI:184|RBT4|5476|Candida_albicans|reduced_virulence	28.1	153	91	4	41	191	216	351	0.0001	39.3	Q9HFZ2	PHI:184	RBT4	5476	Candida_albicans	reduced_virulence
g15684.t1	I1RH59|PHI:1925|GzZC240|5518|Fusarium_graminearum|unaffected_pathogenicity	28.75	407	256	14	207	588	232	629	5e-36	141	I1RH59	PHI:1925	GzZC240	5518	Fusarium_graminearum	unaffected_pathogenicity
g15684.t1	I1RH59|PHI:1925|GzZC240|5518|Fusarium_graminearum|unaffected_pathogenicity	51.92	52	25	0	36	87	13	64	1e-14	74.3	I1RH59	PHI:1925	GzZC240	5518	Fusarium_graminearum	unaffected_pathogenicity
g15684.t1	G4NAW7|PHI:5689|FZC84|318829|Magnaporthe_oryzae|unaffected_pathogenicity	58	50	21	0	42	91	11	60	2e-15	77.4	G4NAW7	PHI:5689	FZC84	318829	Magnaporthe_oryzae	unaffected_pathogenicity
g15684.t1	I1S6X4|PHI:1735|GzZC050|5518|Fusarium_graminearum|unaffected_pathogenicity	23.11	411	249	14	24	428	5	354	2e-14	73.6	I1S6X4	PHI:1735	GzZC050	5518	Fusarium_graminearum	unaffected_pathogenicity
g15684.t1	I1RHG2|PHI:1910|GzZC225|5518|Fusarium_graminearum|unaffected_pathogenicity	33.03	109	71	2	42	148	7	115	2e-12	68.2	I1RHG2	PHI:1910	GzZC225	5518	Fusarium_graminearum	unaffected_pathogenicity
g15684.t1	I1R9K1|PHI:1991|GzZC306|5518|Fusarium_graminearum|lethal	46.77	62	28	1	43	99	13	74	2e-12	67.8	I1R9K1	PHI:1991	GzZC306	5518	Fusarium_graminearum	lethal
g15684.t1	I1RQ27|PHI:1914|GzZC229|5518|Fusarium_graminearum|unaffected_pathogenicity	41.38	58	34	0	33	90	28	85	2e-10	61.2	I1RQ27	PHI:1914	GzZC229	5518	Fusarium_graminearum	unaffected_pathogenicity
g15684.t1	I1RL97|PHI:1862|GzZC177|5518|Fusarium_graminearum|unaffected_pathogenicity	26.5	234	112	11	41	270	12	189	1e-09	58.5	I1RL97	PHI:1862	GzZC177	5518	Fusarium_graminearum	unaffected_pathogenicity
g15684.t1	I1S053|PHI:1772|GzZC087|5518|Fusarium_graminearum|reduced_virulence	32.76	116	45	5	43	125	206	321	1e-09	58.5	I1S053	PHI:1772	GzZC087	5518	Fusarium_graminearum	reduced_virulence
g15684.t1	I1S3H6|PHI:1858|GzZC173|5518|Fusarium_graminearum|unaffected_pathogenicity	53.66	41	19	0	46	86	45	85	2e-09	58.2	I1S3H6	PHI:1858	GzZC173	5518	Fusarium_graminearum	unaffected_pathogenicity
g15684.t1	G4MPH6|PHI:5678|FZC74|318829|Magnaporthe_oryzae|unaffected_pathogenicity	49.09	55	26	2	33	87	3	55	2e-09	58.2	G4MPH6	PHI:5678	FZC74	318829	Magnaporthe_oryzae	unaffected_pathogenicity
g15684.t1	I1RH03|PHI:1898|GzZC213|5518|Fusarium_graminearum|unaffected_pathogenicity	52.63	38	18	0	50	87	5	42	2e-09	57	I1RH03	PHI:1898	GzZC213	5518	Fusarium_graminearum	unaffected_pathogenicity
g15684.t1	I1RLP8|PHI:1976|GzZC291|5518|Fusarium_graminearum|lethal	42.62	61	35	0	45	105	16	76	5e-09	56.2	I1RLP8	PHI:1976	GzZC291	5518	Fusarium_graminearum	lethal
g15684.t1	I1S3H3|PHI:1859|GzZC174|5518|Fusarium_graminearum|unaffected_pathogenicity	44	50	28	0	32	81	32	81	5e-09	56.2	I1S3H3	PHI:1859	GzZC174	5518	Fusarium_graminearum	unaffected_pathogenicity
g15684.t1	G4MSQ8|PHI:5686|FZC82|318829|Magnaporthe_oryzae|unaffected_pathogenicity	52.94	51	21	1	31	78	65	115	5e-09	56.6	G4MSQ8	PHI:5686	FZC82	318829	Magnaporthe_oryzae	unaffected_pathogenicity
g15684.t1	I1RHG6|PHI:1909|GzZC224|5518|Fusarium_graminearum|unaffected_pathogenicity	44.23	52	26	1	33	84	6	54	5e-09	56.2	I1RHG6	PHI:1909	GzZC224	5518	Fusarium_graminearum	unaffected_pathogenicity
g15684.t1	G4N4R4|PHI:5676|FZC73|318829|Magnaporthe_oryzae|unaffected_pathogenicity	45.65	46	25	0	44	89	341	386	9e-09	55.8	G4N4R4	PHI:5676	FZC73	318829	Magnaporthe_oryzae	unaffected_pathogenicity
g15684.t1	I1RJ54|PHI:1885|GzZC200|5518|Fusarium_graminearum|unaffected_pathogenicity	41.89	74	32	3	36	105	29	95	1e-08	55.5	I1RJ54	PHI:1885	GzZC200	5518	Fusarium_graminearum	unaffected_pathogenicity
g15684.t1	I1RTS3|PHI:1875|GzZC190|5518|Fusarium_graminearum|unaffected_pathogenicity	33.33	81	43	2	29	105	1	74	1e-08	55.1	I1RTS3	PHI:1875	GzZC190	5518	Fusarium_graminearum	unaffected_pathogenicity
g15684.t1	G4NCZ2|PHI:5664|FZC64|318829|Magnaporthe_oryzae|unaffected_pathogenicity	41.86	86	42	3	26	107	28	109	1e-08	55.1	G4NCZ2	PHI:5664	FZC64	318829	Magnaporthe_oryzae	unaffected_pathogenicity
g15684.t1	I1S389|PHI:1781|GzZC096|5518|Fusarium_graminearum|unaffected_pathogenicity	46.15	52	27	1	34	85	10	60	1e-08	55.1	I1S389	PHI:1781	GzZC096	5518	Fusarium_graminearum	unaffected_pathogenicity
g15684.t1	I1RUV3|PHI:1861|GzZC176|5518|Fusarium_graminearum|unaffected_pathogenicity	59.38	32	13	0	50	81	7	38	1e-08	54.7	I1RUV3	PHI:1861	GzZC176	5518	Fusarium_graminearum	unaffected_pathogenicity
g15684.t1	I1RHR0|PHI:1904|GzZC219|5518|Fusarium_graminearum|unaffected_pathogenicity	46.67	45	24	0	38	82	22	66	2e-08	55.1	I1RHR0	PHI:1904	GzZC219	5518	Fusarium_graminearum	unaffected_pathogenicity
g15684.t1	G4N3W1|PHI:5627|FZC33|318829|Magnaporthe_oryzae|unaffected_pathogenicity	52.38	42	20	0	44	85	3	44	2e-08	55.1	G4N3W1	PHI:5627	FZC33	318829	Magnaporthe_oryzae	unaffected_pathogenicity
g15684.t1	G4NEI3|PHI:5663|FZC63|318829|Magnaporthe_oryzae|unaffected_pathogenicity	42.86	49	28	0	34	82	10	58	2e-08	54.3	G4NEI3	PHI:5663	FZC63	318829	Magnaporthe_oryzae	unaffected_pathogenicity
g15684.t1	I1RNU2|PHI:1895|GzZC210|5518|Fusarium_graminearum|unaffected_pathogenicity	38.18	55	34	0	33	87	14	68	3e-08	53.9	I1RNU2	PHI:1895	GzZC210	5518	Fusarium_graminearum	unaffected_pathogenicity
g15684.t1	I1RTU2|PHI:1872|GzZC187|5518|Fusarium_graminearum|lethal	38.33	60	36	1	50	108	7	66	4e-08	53.1	I1RTU2	PHI:1872	GzZC187	5518	Fusarium_graminearum	lethal
g15684.t1	G4N170|PHI:5682|FZC78|318829|Magnaporthe_oryzae|unaffected_pathogenicity	47.92	48	22	1	51	98	35	79	5e-08	53.5	G4N170	PHI:5682	FZC78	318829	Magnaporthe_oryzae	unaffected_pathogenicity
g15684.t1	I1RNY0|PHI:1893|GzZC208|5518|Fusarium_graminearum|unaffected_pathogenicity	53.66	41	17	1	41	81	5	43	5e-08	53.1	I1RNY0	PHI:1893	GzZC208	5518	Fusarium_graminearum	unaffected_pathogenicity
g15684.t1	G4NII4|PHI:5650|FZC53|318829|Magnaporthe_oryzae|unaffected_pathogenicity	40	60	27	1	22	81	112	162	5e-08	53.5	G4NII4	PHI:5650	FZC53	318829	Magnaporthe_oryzae	unaffected_pathogenicity
g15684.t1	I1RUJ0|PHI:1810|GzZC125|5518|Fusarium_graminearum|unaffected_pathogenicity	36.76	68	42	1	33	100	3	69	6e-08	53.1	I1RUJ0	PHI:1810	GzZC125	5518	Fusarium_graminearum	unaffected_pathogenicity
g15684.t1	I1S5H3|PHI:1729|GzZC044|5518|Fusarium_graminearum|unaffected_pathogenicity	51.16	43	20	1	45	87	4	45	7e-08	52.8	I1S5H3	PHI:1729	GzZC044	5518	Fusarium_graminearum	unaffected_pathogenicity
g15684.t1	D1FVE6|PHI:5038|OpS3|176275|Beauveria_bassiana|increased_virulence_(hypervirulence)	48.65	37	19	0	43	79	41	77	9e-08	52.4	D1FVE6	PHI:5038	OpS3	176275	Beauveria_bassiana	increased_virulence_(hypervirulence)
g15684.t1	I1S1Q9|PHI:1786|GzZC101|5518|Fusarium_graminearum|unaffected_pathogenicity	45.31	64	32	2	51	111	47	110	1e-07	52	I1S1Q9	PHI:1786	GzZC101	5518	Fusarium_graminearum	unaffected_pathogenicity
g15684.t1	G4MVR0|PHI:5623|FZC29|318829|Magnaporthe_oryzae|unaffected_pathogenicity	37.04	81	43	3	32	107	25	102	1e-07	52	G4MVR0	PHI:5623	FZC29	318829	Magnaporthe_oryzae	unaffected_pathogenicity
g15684.t1	G4N853|PHI:5630|FZC35|318829|Magnaporthe_oryzae|unaffected_pathogenicity	41.07	56	30	1	29	81	3	58	1e-07	52	G4N853	PHI:5630	FZC35	318829	Magnaporthe_oryzae	unaffected_pathogenicity
g15684.t1	I1RV71|PHI:1812|GzZC127|5518|Fusarium_graminearum|unaffected_pathogenicity	46.94	49	25	1	34	81	6	54	2e-07	51.6	I1RV71	PHI:1812	GzZC127	5518	Fusarium_graminearum	unaffected_pathogenicity
g15684.t1	G4N093|PHI:5654|FZC57|318829|Magnaporthe_oryzae|unaffected_pathogenicity	45.28	53	26	1	30	79	1	53	2e-07	51.6	G4N093	PHI:5654	FZC57	318829	Magnaporthe_oryzae	unaffected_pathogenicity
g15684.t1	I1RB67|PHI:1984|GzZC299|5518|Fusarium_graminearum|unaffected_pathogenicity	35.59	59	38	0	42	100	7	65	2e-07	51.6	I1RB67	PHI:1984	GzZC299	5518	Fusarium_graminearum	unaffected_pathogenicity
g15684.t1	I1S2A9|PHI:1784|GzZC099|5518|Fusarium_graminearum|unaffected_pathogenicity	36.36	55	34	1	24	78	5	58	2e-07	51.2	I1S2A9	PHI:1784	GzZC099	5518	Fusarium_graminearum	unaffected_pathogenicity
g15684.t1	I1RI81|PHI:1948|GzZC263|5518|Fusarium_graminearum|unaffected_pathogenicity	26.9	145	83	4	50	171	10	154	3e-07	50.8	I1RI81	PHI:1948	GzZC263	5518	Fusarium_graminearum	unaffected_pathogenicity
g15684.t1	G4MNH3|PHI:5635|FZC40|318829|Magnaporthe_oryzae|unaffected_pathogenicity	32	100	43	2	39	136	9	85	5e-07	50.4	G4MNH3	PHI:5635	FZC40	318829	Magnaporthe_oryzae	unaffected_pathogenicity
g15684.t1	G4MWP4|PHI:5624|FZC30|318829|Magnaporthe_oryzae|unaffected_pathogenicity	46.81	47	24	1	42	88	155	200	6e-07	50.1	G4MWP4	PHI:5624	FZC30	318829	Magnaporthe_oryzae	unaffected_pathogenicity
g15684.t1	G4MLZ9|PHI:5633|FZC38|318829|Magnaporthe_oryzae|unaffected_pathogenicity	37.7	61	31	2	42	95	18	78	8e-07	49.7	G4MLZ9	PHI:5633	FZC38	318829	Magnaporthe_oryzae	unaffected_pathogenicity
g15684.t1	I1RGI7|PHI:1946|GzZC261|5518|Fusarium_graminearum|unaffected_pathogenicity	42.31	52	29	1	29	79	3	54	1e-06	48.9	I1RGI7	PHI:1946	GzZC261	5518	Fusarium_graminearum	unaffected_pathogenicity
g15684.t1	I1S409|PHI:1773|GzZC088|5518|Fusarium_graminearum|unaffected_pathogenicity	34.72	72	40	1	37	108	16	80	1e-06	48.9	I1S409	PHI:1773	GzZC088	5518	Fusarium_graminearum	unaffected_pathogenicity
g15684.t1	I1RH09|PHI:1897|GzZC212|5518|Fusarium_graminearum|unaffected_pathogenicity	36	50	32	0	32	81	6	55	1e-06	48.9	I1RH09	PHI:1897	GzZC212	5518	Fusarium_graminearum	unaffected_pathogenicity
g15684.t1	I1RQI0|PHI:1975|GzZC290|5518|Fusarium_graminearum|unaffected_pathogenicity	37.1	62	37	1	17	78	73	132	1e-06	48.5	I1RQI0	PHI:1975	GzZC290	5518	Fusarium_graminearum	unaffected_pathogenicity
g15684.t1	G4NGB1|PHI:3311__PHI:5661|pcf1__PCF1|318829|Magnaporthe_oryzae|reduced_virulence	37.84	74	41	2	36	109	16	84	1e-06	48.9	G4NGB1	PHI:3311__PHI:5661	pcf1__PCF1	318829	Magnaporthe_oryzae	reduced_virulence
g15684.t1	G4MQA4|PHI:5647|FZC50|318829|Magnaporthe_oryzae|unaffected_pathogenicity	46.34	41	22	0	38	78	57	97	2e-06	48.5	G4MQA4	PHI:5647	FZC50	318829	Magnaporthe_oryzae	unaffected_pathogenicity
g15684.t1	I1RER7|PHI:1930|GzZC245|5518|Fusarium_graminearum|unaffected_pathogenicity	34.78	46	30	0	42	87	12	57	3e-06	47	I1RER7	PHI:1930	GzZC245	5518	Fusarium_graminearum	unaffected_pathogenicity
g15684.t1	I1S377|PHI:1856|GzZC171|5518|Fusarium_graminearum|unaffected_pathogenicity	37.18	78	38	2	8	85	38	104	3e-06	47.4	I1S377	PHI:1856	GzZC171	5518	Fusarium_graminearum	unaffected_pathogenicity
g15684.t1	I1RHH3|PHI:1908|GzZC223|5518|Fusarium_graminearum|unaffected_pathogenicity	27.15	151	85	4	32	167	2	142	3e-06	47.4	I1RHH3	PHI:1908	GzZC223	5518	Fusarium_graminearum	unaffected_pathogenicity
g15684.t1	I1RK07|PHI:1901|GzZC216|5518|Fusarium_graminearum|unaffected_pathogenicity	47.83	46	23	1	43	88	77	121	3e-06	47.4	I1RK07	PHI:1901	GzZC216	5518	Fusarium_graminearum	unaffected_pathogenicity
g15684.t1	G4N7H6|PHI:5631|FZC36|318829|Magnaporthe_oryzae|unaffected_pathogenicity	50	32	16	0	50	81	10	41	3e-06	47.8	G4N7H6	PHI:5631	FZC36	318829	Magnaporthe_oryzae	unaffected_pathogenicity
g15684.t1	G4MQ49|PHI:5668|FZC67|318829|Magnaporthe_oryzae|unaffected_pathogenicity	46.51	43	20	1	40	79	14	56	4e-06	47.4	G4MQ49	PHI:5668	FZC67	318829	Magnaporthe_oryzae	unaffected_pathogenicity
g15684.t1	I1R9Z6|PHI:1989|GzZC304|5518|Fusarium_graminearum|unaffected_pathogenicity	33.73	83	52	2	4	83	34	116	4e-06	47.4	I1R9Z6	PHI:1989	GzZC304	5518	Fusarium_graminearum	unaffected_pathogenicity
g15684.t1	I1RJA3|PHI:1881|GzZC196|5518|Fusarium_graminearum|unaffected_pathogenicity	41.67	48	27	1	38	85	11	57	5e-06	47	I1RJA3	PHI:1881	GzZC196	5518	Fusarium_graminearum	unaffected_pathogenicity
g15684.t1	I1RL60|PHI:1815|GzZC130|5518|Fusarium_graminearum|unaffected_pathogenicity	43.18	44	23	1	35	78	10	51	5e-06	47	I1RL60	PHI:1815	GzZC130	5518	Fusarium_graminearum	unaffected_pathogenicity
g15684.t1	I1RFR7|PHI:1944|GzZC259|5518|Fusarium_graminearum|unaffected_pathogenicity	44.68	47	25	1	34	79	71	117	5e-06	47	I1RFR7	PHI:1944	GzZC259	5518	Fusarium_graminearum	unaffected_pathogenicity
g15684.t1	I1RDE2|PHI:1960|GzZC275|5518|Fusarium_graminearum|unaffected_pathogenicity	42.86	42	24	0	40	81	29	70	6e-06	47	I1RDE2	PHI:1960	GzZC275	5518	Fusarium_graminearum	unaffected_pathogenicity
g15684.t1	G4MNC4|PHI:5667|FZC66|318829|Magnaporthe_oryzae|unaffected_pathogenicity	36.84	38	24	0	42	79	62	99	7e-06	46.6	G4MNC4	PHI:5667	FZC66	318829	Magnaporthe_oryzae	unaffected_pathogenicity
g15684.t1	I1R9G3|PHI:1997|GzZC312|5518|Fusarium_graminearum|unaffected_pathogenicity	36	50	32	0	51	100	10	59	7e-06	46.6	I1R9G3	PHI:1997	GzZC312	5518	Fusarium_graminearum	unaffected_pathogenicity
g15684.t1	I1RHY2|PHI:1888|GzZC203|5518|Fusarium_graminearum|unaffected_pathogenicity	47.06	34	18	0	50	83	10	43	9e-06	45.8	I1RHY2	PHI:1888	GzZC203	5518	Fusarium_graminearum	unaffected_pathogenicity
g15684.t1	I1S5X3|PHI:1775|GzZC090|5518|Fusarium_graminearum|unaffected_pathogenicity	41.67	36	21	0	43	78	9	44	9e-06	45.8	I1S5X3	PHI:1775	GzZC090	5518	Fusarium_graminearum	unaffected_pathogenicity
g15684.t1	I1RKB4|PHI:1953|GzZC268|5518|Fusarium_graminearum|unaffected_pathogenicity	36.84	95	49	5	17	106	10	98	9e-06	46.2	I1RKB4	PHI:1953	GzZC268	5518	Fusarium_graminearum	unaffected_pathogenicity
g15684.t1	G4MWF8|PHI:5685|FZC81|318829|Magnaporthe_oryzae|unaffected_pathogenicity	34.48	58	38	0	40	97	4	61	1e-05	45.8	G4MWF8	PHI:5685	FZC81	318829	Magnaporthe_oryzae	unaffected_pathogenicity
g15684.t1	Q59MD2|PHI:3502|UME6|5476|Candida_albicans|reduced_virulence	32.79	61	36	1	29	89	751	806	1e-05	45.8	Q59MD2	PHI:3502	UME6	5476	Candida_albicans	reduced_virulence
g15684.t1	I1S325|PHI:1779|GzZC094|5518|Fusarium_graminearum|unaffected_pathogenicity	42.55	47	24	1	35	78	10	56	2e-05	45.4	I1S325	PHI:1779	GzZC094	5518	Fusarium_graminearum	unaffected_pathogenicity
g15684.t1	I1RUM8|PHI:1806|GzZC121|5518|Fusarium_graminearum|unaffected_pathogenicity	47.5	40	19	1	45	82	35	74	2e-05	45.4	I1RUM8	PHI:1806	GzZC121	5518	Fusarium_graminearum	unaffected_pathogenicity
g15684.t1	I1R9S7|PHI:1993|GzZC308|5518|Fusarium_graminearum|unaffected_pathogenicity	44.19	43	24	0	44	86	8	50	2e-05	44.7	I1R9S7	PHI:1993	GzZC308	5518	Fusarium_graminearum	unaffected_pathogenicity
g15684.t1	G4N224|PHI:5638|FZC41|318829|Magnaporthe_oryzae|unaffected_pathogenicity	43.18	44	25	0	35	78	35	78	2e-05	45.1	G4N224	PHI:5638	FZC41	318829	Magnaporthe_oryzae	unaffected_pathogenicity
g15684.t1	I1RUD7|PHI:1811|GzZC126|5518|Fusarium_graminearum|unaffected_pathogenicity	25.62	121	75	3	45	159	15	126	2e-05	44.7	I1RUD7	PHI:1811	GzZC126	5518	Fusarium_graminearum	unaffected_pathogenicity
g15684.t1	G4MPR7|PHI:5652|FZC55|318829|Magnaporthe_oryzae|unaffected_pathogenicity	41.46	41	21	1	41	78	7	47	2e-05	45.1	G4MPR7	PHI:5652	FZC55	318829	Magnaporthe_oryzae	unaffected_pathogenicity
g15684.t1	I1RLF1|PHI:1980|GzZC295|5518|Fusarium_graminearum|unaffected_pathogenicity	40	50	30	0	51	100	6	55	2e-05	44.7	I1RLF1	PHI:1980	GzZC295	5518	Fusarium_graminearum	unaffected_pathogenicity
g15684.t1	I1RDY4|PHI:1869|GzZC184|5518|Fusarium_graminearum|unaffected_pathogenicity	38.46	39	24	0	40	78	9	47	3e-05	44.7	I1RDY4	PHI:1869	GzZC184	5518	Fusarium_graminearum	unaffected_pathogenicity
g15684.t1	G4N2Z7|PHI:5683|FZC79|318829|Magnaporthe_oryzae|unaffected_pathogenicity	47.06	34	18	0	45	78	43	76	4e-05	44.3	G4N2Z7	PHI:5683	FZC79	318829	Magnaporthe_oryzae	unaffected_pathogenicity
g15684.t1	G4NFM3|PHI:5609|FZC18|318829|Magnaporthe_oryzae|unaffected_pathogenicity	31.51	73	44	2	12	84	4	70	4e-05	44.3	G4NFM3	PHI:5609	FZC18	318829	Magnaporthe_oryzae	unaffected_pathogenicity
g15684.t1	G4NCY3|PHI:5621|FZC27|318829|Magnaporthe_oryzae|unaffected_pathogenicity	37.88	66	31	2	17	79	8	66	5e-05	43.9	G4NCY3	PHI:5621	FZC27	318829	Magnaporthe_oryzae	unaffected_pathogenicity
g15684.t1	I1RQN6|PHI:1974|GzZC289|5518|Fusarium_graminearum|unaffected_pathogenicity	25	100	61	2	50	146	10	98	5e-05	43.9	I1RQN6	PHI:1974	GzZC289	5518	Fusarium_graminearum	unaffected_pathogenicity
g15684.t1	I1RHR4|PHI:1903|GzZC218|5518|Fusarium_graminearum|unaffected_pathogenicity	36.36	44	27	1	44	87	4	46	5e-05	43.5	I1RHR4	PHI:1903	GzZC218	5518	Fusarium_graminearum	unaffected_pathogenicity
g15684.t1	I1S353|PHI:1778|GzZC093|5518|Fusarium_graminearum|unaffected_pathogenicity	48.65	37	19	0	45	81	4	40	5e-05	43.9	I1S353	PHI:1778	GzZC093	5518	Fusarium_graminearum	unaffected_pathogenicity
g15684.t1	V6QY41|PHI:1962|GzZC277|5518|Fusarium_graminearum|unaffected_pathogenicity	42.55	47	26	1	30	76	34	79	5e-05	43.5	V6QY41	PHI:1962	GzZC277	5518	Fusarium_graminearum	unaffected_pathogenicity
g15684.t1	G4MYQ4|PHI:5608|FZC17|318829|Magnaporthe_oryzae|unaffected_pathogenicity	42.55	47	23	1	32	78	10	52	6e-05	43.9	G4MYQ4	PHI:5608	FZC17	318829	Magnaporthe_oryzae	unaffected_pathogenicity
g15684.t1	I1RG27|PHI:1442|GzDNL|5518|Fusarium_graminearum|unaffected_pathogenicity	26.6	94	57	3	20	111	2	85	6e-05	43.5	I1RG27	PHI:1442	GzDNL	5518	Fusarium_graminearum	unaffected_pathogenicity
g15684.t1	G4NAE2|PHI:5670|CNF4|318829|Magnaporthe_oryzae|unaffected_pathogenicity	33.33	69	37	2	31	97	7	68	6e-05	43.5	G4NAE2	PHI:5670	CNF4	318829	Magnaporthe_oryzae	unaffected_pathogenicity
g15684.t1	G4N362|PHI:5675|FZC72|318829|Magnaporthe_oryzae|unaffected_pathogenicity	59.26	27	11	0	46	72	10	36	7e-05	43.1	G4N362	PHI:5675	FZC72	318829	Magnaporthe_oryzae	unaffected_pathogenicity
g15684.t1	Q0WXM3|PHI:734|FOW2|5507|Fusarium_oxysporum|loss_of_pathogenicity	29.25	106	58	3	43	132	116	220	7e-05	43.5	Q0WXM3	PHI:734	FOW2	5507	Fusarium_oxysporum	loss_of_pathogenicity
g15684.t1	I1RMX8|PHI:1939|GzZC254|5518|Fusarium_graminearum|unaffected_pathogenicity	48.48	33	17	0	46	78	9	41	8e-05	42.4	I1RMX8	PHI:1939	GzZC254	5518	Fusarium_graminearum	unaffected_pathogenicity
g15684.t1	I1S4B9|PHI:1738|GzZC053|5518|Fusarium_graminearum|unaffected_pathogenicity	50	30	15	0	50	79	23	52	9e-05	43.1	I1S4B9	PHI:1738	GzZC053	5518	Fusarium_graminearum	unaffected_pathogenicity
g15684.t1	I1RDP6|PHI:1950|GzZC265|5518|Fusarium_graminearum|unaffected_pathogenicity	50	36	18	0	43	78	30	65	0.0001	42.7	I1RDP6	PHI:1950	GzZC265	5518	Fusarium_graminearum	unaffected_pathogenicity
g15684.t1	I1RM85|PHI:1959|GzZC274|5518|Fusarium_graminearum|unaffected_pathogenicity	25.18	139	78	4	44	181	30	143	0.0001	42.7	I1RM85	PHI:1959	GzZC274	5518	Fusarium_graminearum	unaffected_pathogenicity
g15684.t1	I1RIT3|PHI:1982|GzZC297|5518|Fusarium_graminearum|unaffected_pathogenicity	38.3	47	29	0	38	84	20	66	0.0001	42.7	I1RIT3	PHI:1982	GzZC297	5518	Fusarium_graminearum	unaffected_pathogenicity
g15684.t1	I1RFB5|PHI:1970|GzZC285|5518|Fusarium_graminearum|unaffected_pathogenicity	42.86	56	26	3	49	104	9	58	0.0001	42.4	I1RFB5	PHI:1970	GzZC285	5518	Fusarium_graminearum	unaffected_pathogenicity
g15684.t1	N0DU70|PHI:3613|ProA|35717|Epichloe_festucae|increased_virulence_(hypervirulence)	35.19	54	34	1	44	97	66	118	0.0002	41.6	N0DU70	PHI:3613	ProA	35717	Epichloe_festucae	increased_virulence_(hypervirulence)
g15684.t1	G4N2V8|PHI:5688|FZC83|318829|Magnaporthe_oryzae|unaffected_pathogenicity	51.85	27	13	0	45	71	14	40	0.0002	41.6	G4N2V8	PHI:5688	FZC83	318829	Magnaporthe_oryzae	unaffected_pathogenicity
g15684.t1	I1RSE9|PHI:1917|GzZC232|5518|Fusarium_graminearum|reduced_virulence	40.48	42	25	0	38	79	42	83	0.0003	41.6	I1RSE9	PHI:1917	GzZC232	5518	Fusarium_graminearum	reduced_virulence
g15684.t1	I1RMD1|PHI:1958|GzZC273|5518|Fusarium_graminearum|unaffected_pathogenicity	30.3	66	45	1	17	81	44	109	0.0003	41.6	I1RMD1	PHI:1958	GzZC273	5518	Fusarium_graminearum	unaffected_pathogenicity
g15684.t1	I1RC73|PHI:1933__PHI:6134|GzZC248__FHS1|5518|Fusarium_graminearum|reduced_virulence	35.9	39	25	0	40	78	3	41	0.0003	41.2	I1RC73	PHI:1933__PHI:6134	GzZC248__FHS1	5518	Fusarium_graminearum	reduced_virulence
g15684.t1	I1RJB0|PHI:1880|GzZC195|5518|Fusarium_graminearum|unaffected_pathogenicity	28.28	99	69	1	44	142	33	129	0.0003	41.2	I1RJB0	PHI:1880	GzZC195	5518	Fusarium_graminearum	unaffected_pathogenicity
g15684.t1	I1RUX9|PHI:1803|GzZC118|5518|Fusarium_graminearum|unaffected_pathogenicity	42.86	28	16	0	44	71	68	95	0.0003	41.2	I1RUX9	PHI:1803	GzZC118	5518	Fusarium_graminearum	unaffected_pathogenicity
g15684.t1	I1RP37|PHI:1913|GzZC228|5518|Fusarium_graminearum|unaffected_pathogenicity	39.58	48	22	1	50	97	29	69	0.0004	40.8	I1RP37	PHI:1913	GzZC228	5518	Fusarium_graminearum	unaffected_pathogenicity
g15684.t1	G4MR05|PHI:5595|FZC6|318829|Magnaporthe_oryzae|unaffected_pathogenicity	35.44	79	45	4	6	79	80	157	0.0004	41.2	G4MR05	PHI:5595	FZC6	318829	Magnaporthe_oryzae	unaffected_pathogenicity
g15684.t1	I1SAE9|PHI:1724|GzZC039|5518|Fusarium_graminearum|unaffected_pathogenicity	44.83	29	16	0	50	78	21	49	0.0004	40.8	I1SAE9	PHI:1724	GzZC039	5518	Fusarium_graminearum	unaffected_pathogenicity
g15684.t1	I1RND0|PHI:1900|GzZC215|5518|Fusarium_graminearum|unaffected_pathogenicity	26.67	90	53	2	2	78	115	204	0.0004	41.2	I1RND0	PHI:1900	GzZC215	5518	Fusarium_graminearum	unaffected_pathogenicity
g15684.t1	I1RXB2|PHI:1769|GzZC084|5518|Fusarium_graminearum|unaffected_pathogenicity	48.39	31	13	1	41	71	4	31	0.0004	40.8	I1RXB2	PHI:1769	GzZC084	5518	Fusarium_graminearum	unaffected_pathogenicity
g15684.t1	I1S6Q5|PHI:1748|GzZC063|5518|Fusarium_graminearum|unaffected_pathogenicity	46.67	30	16	0	49	78	27	56	0.0005	40.4	I1S6Q5	PHI:1748	GzZC063	5518	Fusarium_graminearum	unaffected_pathogenicity
g15684.t1	I1R9E5|PHI:1999|GzZC314|5518|Fusarium_graminearum|unaffected_pathogenicity	38.46	39	24	0	40	78	20	58	0.0005	40.8	I1R9E5	PHI:1999	GzZC314	5518	Fusarium_graminearum	unaffected_pathogenicity
g15684.t1	G4NLQ6|PHI:5597|FZC8|318829|Magnaporthe_oryzae|unaffected_pathogenicity	47.73	44	21	2	42	85	22	63	0.0005	40.8	G4NLQ6	PHI:5597	FZC8	318829	Magnaporthe_oryzae	unaffected_pathogenicity
g15684.t1	I1S9C7|PHI:1726|GzZC041|5518|Fusarium_graminearum|unaffected_pathogenicity	34.38	64	36	1	34	91	17	80	0.0005	40.8	I1S9C7	PHI:1726	GzZC041	5518	Fusarium_graminearum	unaffected_pathogenicity
g15684.t1	I1RSP9|PHI:1798|GzZC113|5518|Fusarium_graminearum|unaffected_pathogenicity	53.85	26	12	0	56	81	222	247	0.0005	40.8	I1RSP9	PHI:1798	GzZC113	5518	Fusarium_graminearum	unaffected_pathogenicity
g15684.t1	I1RXV2|PHI:1758|GzZC073|5518|Fusarium_graminearum|unaffected_pathogenicity	30.61	49	34	0	30	78	7	55	0.0005	40.8	I1RXV2	PHI:1758	GzZC073	5518	Fusarium_graminearum	unaffected_pathogenicity
g15684.t1	I1RIP1|PHI:1929|GzZC244|5518|Fusarium_graminearum|lethal	56.52	23	10	0	46	68	15	37	0.0005	40	I1RIP1	PHI:1929	GzZC244	5518	Fusarium_graminearum	lethal
g15684.t1	I1S6W1|PHI:1747|GzZC062|5518|Fusarium_graminearum|lethal	39.53	43	22	1	41	79	19	61	0.0005	40	I1S6W1	PHI:1747	GzZC062	5518	Fusarium_graminearum	lethal
g15684.t1	A0A0D2XZG1|PHI:5484|FTF2|5507|Fusarium_oxysporum|reduced_virulence	28.89	90	51	3	2	78	117	206	0.0006	40.4	A0A0D2XZG1	PHI:5484	FTF2	5507	Fusarium_oxysporum	reduced_virulence
g15684.t1	I1RHJ0|PHI:1907|GzZC222|5518|Fusarium_graminearum|unaffected_pathogenicity	30.86	81	41	2	1	78	11	79	0.0007	40	I1RHJ0	PHI:1907	GzZC222	5518	Fusarium_graminearum	unaffected_pathogenicity
g15684.t1	G8GLN8|PHI:5482|FTF2|5507|Fusarium_oxysporum|reduced_virulence	28.89	90	51	3	2	78	115	204	0.0007	40.4	G8GLN8	PHI:5482	FTF2	5507	Fusarium_oxysporum	reduced_virulence
g15684.t1	G4NLS4|PHI:5625|FZC31|318829|Magnaporthe_oryzae|unaffected_pathogenicity	30.59	85	49	1	21	95	109	193	0.0007	40	G4NLS4	PHI:5625	FZC31	318829	Magnaporthe_oryzae	unaffected_pathogenicity
g15684.t1	G4MYI3|PHI:5645|FZC48|318829|Magnaporthe_oryzae|unaffected_pathogenicity	35.9	39	25	0	40	78	3	41	0.0007	40	G4MYI3	PHI:5645	FZC48	318829	Magnaporthe_oryzae	unaffected_pathogenicity
g15684.t1	I1RT69|PHI:1918|GzZC233|5518|Fusarium_graminearum|unaffected_pathogenicity	35.9	39	25	0	41	79	263	301	0.0009	40	I1RT69	PHI:1918	GzZC233	5518	Fusarium_graminearum	unaffected_pathogenicity
g15684.t1	G4N1K5|PHI:5641|FZC44|318829|Magnaporthe_oryzae|unaffected_pathogenicity	35.42	48	27	1	35	78	6	53	0.001	39.7	G4N1K5	PHI:5641	FZC44	318829	Magnaporthe_oryzae	unaffected_pathogenicity
g15684.t1	G4MZ81|PHI:5642|FZC45|318829|Magnaporthe_oryzae|unaffected_pathogenicity	35.9	39	25	0	41	79	348	386	0.001	39.7	G4MZ81	PHI:5642	FZC45	318829	Magnaporthe_oryzae	unaffected_pathogenicity
g15684.t1	I1S8J4|PHI:1743|GzZC058|5518|Fusarium_graminearum|unaffected_pathogenicity	40.54	37	22	0	42	78	7	43	0.001	39.7	I1S8J4	PHI:1743	GzZC058	5518	Fusarium_graminearum	unaffected_pathogenicity
g15684.t1	G4MVA4|PHI:5593|FZC4|318829|Magnaporthe_oryzae|unaffected_pathogenicity	40	35	21	0	44	78	125	159	0.001	39.3	G4MVA4	PHI:5593	FZC4	318829	Magnaporthe_oryzae	unaffected_pathogenicity
g15684.t1	I1RA77|PHI:1986|GzZC301|5518|Fusarium_graminearum|unaffected_pathogenicity	26.35	148	84	5	50	187	31	163	0.001	39.3	I1RA77	PHI:1986	GzZC301	5518	Fusarium_graminearum	unaffected_pathogenicity
g15684.t1	A0ST46|PHI:1050|CTB8|29003|Cercospora_nicotianae|reduced_virulence	35.19	54	35	0	43	96	18	71	0.001	39.3	A0ST46	PHI:1050	CTB8	29003	Cercospora_nicotianae	reduced_virulence
g15684.t1	I1RJ71|PHI:1883|GzZC198|5518|Fusarium_graminearum|unaffected_pathogenicity	32.73	55	37	0	41	95	37	91	0.001	39.3	I1RJ71	PHI:1883	GzZC198	5518	Fusarium_graminearum	unaffected_pathogenicity
g15684.t1	G4N3D8|PHI:5622|FZC28|318829|Magnaporthe_oryzae|unaffected_pathogenicity	58.33	24	9	1	49	72	33	55	0.001	39.3	G4N3D8	PHI:5622	FZC28	318829	Magnaporthe_oryzae	unaffected_pathogenicity
g15684.t1	G4N8I4|PHI:2989__PHI:5680|MGG_06243.6__FZC76|318829|Magnaporthe_oryzae|reduced_virulence__unaffected_pathogenicity	28.89	45	32	0	34	78	184	228	0.001	39.3	G4N8I4	PHI:2989__PHI:5680	MGG_06243.6__FZC76	318829	Magnaporthe_oryzae	reduced_virulence__unaffected_pathogenicity
g15684.t1	Q2V9X3|PHI:2307__PHI:5481|ftf1__FTF1|5507|Fusarium_oxysporum|unaffected_pathogenicity__reduced_virulence	31.11	45	31	0	34	78	160	204	0.001	39.3	Q2V9X3	PHI:2307__PHI:5481	ftf1__FTF1	5507	Fusarium_oxysporum	unaffected_pathogenicity__reduced_virulence
g15684.t1	G4NBS6|PHI:5666|MoPRO1|318829|Magnaporthe_oryzae|unaffected_pathogenicity	41.67	36	21	0	44	79	50	85	0.002	38.9	G4NBS6	PHI:5666	MoPRO1	318829	Magnaporthe_oryzae	unaffected_pathogenicity
g15684.t1	I1RRS3|PHI:1816|GzZC131|5518|Fusarium_graminearum|unaffected_pathogenicity	36.11	36	23	0	43	78	56	91	0.002	38.9	I1RRS3	PHI:1816	GzZC131	5518	Fusarium_graminearum	unaffected_pathogenicity
g15684.t1	D2E9X1|PHI:2380|DEP6|29001|Alternaria_brassicicola|reduced_virulence__unaffected_pathogenicity	51.72	29	14	0	50	78	15	43	0.002	38.9	D2E9X1	PHI:2380	DEP6	29001	Alternaria_brassicicola	reduced_virulence__unaffected_pathogenicity
g15684.t1	I1RVB2|PHI:1802|GzZC117|5518|Fusarium_graminearum|unaffected_pathogenicity	40	35	21	0	44	78	31	65	0.002	38.9	I1RVB2	PHI:1802	GzZC117	5518	Fusarium_graminearum	unaffected_pathogenicity
g15684.t1	I1S3H4|PHI:1782|GzZC097|5518|Fusarium_graminearum|lethal	41.86	43	22	2	54	94	9	50	0.002	38.9	I1S3H4	PHI:1782	GzZC097	5518	Fusarium_graminearum	lethal
g15684.t1	I1RXJ4|PHI:1762|GzZC077|5518|Fusarium_graminearum|unaffected_pathogenicity	36	50	29	1	29	78	27	73	0.002	38.9	I1RXJ4	PHI:1762	GzZC077	5518	Fusarium_graminearum	unaffected_pathogenicity
g15684.t1	I1RD74|PHI:1961|GzZC276|5518|Fusarium_graminearum|unaffected_pathogenicity	32.93	82	48	3	3	79	74	153	0.002	38.9	I1RD74	PHI:1961	GzZC276	5518	Fusarium_graminearum	unaffected_pathogenicity
g15684.t1	I1RR01|PHI:1963|GzZC278|5518|Fusarium_graminearum|unaffected_pathogenicity	58.33	24	9	1	49	72	35	57	0.002	38.9	I1RR01	PHI:1963	GzZC278	5518	Fusarium_graminearum	unaffected_pathogenicity
g15684.t1	I1R9I4|PHI:2001|GzZC316|5518|Fusarium_graminearum|unaffected_pathogenicity	33.96	53	34	1	50	101	9	61	0.002	38.1	I1R9I4	PHI:2001	GzZC316	5518	Fusarium_graminearum	unaffected_pathogenicity
g15684.t1	Q59M50|PHI:2562|Cwt1|5476|Candida_albicans|reduced_virulence	31.03	58	38	2	15	72	16	71	0.002	38.5	Q59M50	PHI:2562	Cwt1	5476	Candida_albicans	reduced_virulence
g15684.t1	I1S170|PHI:1852|GzZC167|5518|Fusarium_graminearum|unaffected_pathogenicity	34.29	35	23	0	50	84	14	48	0.002	38.1	I1S170	PHI:1852	GzZC167	5518	Fusarium_graminearum	unaffected_pathogenicity
g15684.t1	I1RXN7|PHI:1761|GzZC076|5518|Fusarium_graminearum|unaffected_pathogenicity	40.54	37	21	1	37	73	4	39	0.002	38.5	I1RXN7	PHI:1761	GzZC076	5518	Fusarium_graminearum	unaffected_pathogenicity
g15684.t1	I1SAE7|PHI:1725|GzZC040|5518|Fusarium_graminearum|unaffected_pathogenicity	33.33	54	35	1	50	103	10	62	0.003	38.1	I1SAE7	PHI:1725	GzZC040	5518	Fusarium_graminearum	unaffected_pathogenicity
g15684.t1	I1RFP7|PHI:1935|GzZC250|5518|Fusarium_graminearum|unaffected_pathogenicity	34.88	43	27	1	36	78	44	85	0.003	38.1	I1RFP7	PHI:1935	GzZC250	5518	Fusarium_graminearum	unaffected_pathogenicity
g15684.t1	I1RJ58|PHI:1884|GzZC199|5518|Fusarium_graminearum|unaffected_pathogenicity	35.9	39	24	1	41	78	27	65	0.004	37.7	I1RJ58	PHI:1884	GzZC199	5518	Fusarium_graminearum	unaffected_pathogenicity
g15684.t1	I1RB21|PHI:1966|GzZC281|5518|Fusarium_graminearum|unaffected_pathogenicity	28.33	60	43	0	25	84	17	76	0.004	37.7	I1RB21	PHI:1966	GzZC281	5518	Fusarium_graminearum	unaffected_pathogenicity
g15684.t1	G4MT41|PHI:3315|conx1|318829|Magnaporthe_oryzae|reduced_virulence	32.08	53	35	1	21	73	200	251	0.004	37.7	G4MT41	PHI:3315	conx1	318829	Magnaporthe_oryzae	reduced_virulence
g15684.t1	G4MWV1|PHI:5643|FZC46|318829|Magnaporthe_oryzae|unaffected_pathogenicity	33.33	39	26	0	41	79	54	92	0.004	37.7	G4MWV1	PHI:5643	FZC46	318829	Magnaporthe_oryzae	unaffected_pathogenicity
g15684.t1	I1RYK8|PHI:1847|GzZC162|5518|Fusarium_graminearum|unaffected_pathogenicity	29.85	67	44	1	16	79	4	70	0.004	37.4	I1RYK8	PHI:1847	GzZC162	5518	Fusarium_graminearum	unaffected_pathogenicity
g11705.t1	Q6FPN2|PHI:6468|Cgulp2|5478|Candida_glabrata|reduced_virulence	21.53	274	153	6	1390	1658	425	641	7e-14	75.1	Q6FPN2	PHI:6468	Cgulp2	5478	Candida_glabrata	reduced_virulence
g2107.t1	I1RWA9|PHI:1647|GzWing019|5518|Fusarium_graminearum|reduced_virulence	19.78	273	150	9	1214	1477	532	744	0.0001	44.7	I1RWA9	PHI:1647	GzWing019	5518	Fusarium_graminearum	reduced_virulence
g2107.t1	Q875H9|PHI:283|CDC24|5476|Candida_albicans|loss_of_pathogenicity	32.84	67	44	1	1225	1291	277	342	0.0004	43.1	Q875H9	PHI:283	CDC24	5476	Candida_albicans	loss_of_pathogenicity
g7126.t1	Q3Y5V5|PHI:1018__PHI:2042|ABC3|318829|Magnaporthe_oryzae|loss_of_pathogenicity	39.37	254	148	3	571	819	1065	1317	5e-50	188	Q3Y5V5	PHI:1018__PHI:2042	ABC3	318829	Magnaporthe_oryzae	loss_of_pathogenicity
g7126.t1	Q3Y5V5|PHI:1018__PHI:2042|ABC3|318829|Magnaporthe_oryzae|loss_of_pathogenicity	41.77	249	119	5	582	805	367	614	4e-47	179	Q3Y5V5	PHI:1018__PHI:2042	ABC3	318829	Magnaporthe_oryzae	loss_of_pathogenicity
g7126.t1	Q5WWE3|PHI:4975|LssB|446|Legionella_pneumophila|reduced_virulence	30.1	299	207	2	511	807	410	708	1e-41	160	Q5WWE3	PHI:4975	LssB	446	Legionella_pneumophila	reduced_virulence
g7126.t1	Q9UW87|PHI:267|MLT1|5476|Candida_albicans|reduced_virulence	27.18	412	249	11	433	806	1190	1588	7e-31	128	Q9UW87	PHI:267	MLT1	5476	Candida_albicans	reduced_virulence
g7126.t1	Q9UW87|PHI:267|MLT1|5476|Candida_albicans|reduced_virulence	28.12	224	145	7	600	815	687	902	1e-16	82.8	Q9UW87	PHI:267	MLT1	5476	Candida_albicans	reduced_virulence
g7126.t1	Q8PM59|PHI:3412|pstB|346|Xanthomonas_citri|loss_of_pathogenicity	26.89	238	161	6	584	811	21	255	9e-23	97.8	Q8PM59	PHI:3412	pstB	346	Xanthomonas_citri	loss_of_pathogenicity
g7126.t1	I1S2J9|PHI:3924|FgABC1|5518|Fusarium_graminearum|reduced_virulence	34.45	238	133	8	600	819	1238	1470	1e-20	95.5	I1S2J9	PHI:3924	FgABC1	5518	Fusarium_graminearum	reduced_virulence
g7126.t1	I1S2J9|PHI:3924|FgABC1|5518|Fusarium_graminearum|reduced_virulence	26.25	240	155	7	581	812	602	827	4e-14	74.3	I1S2J9	PHI:3924	FgABC1	5518	Fusarium_graminearum	reduced_virulence
g7126.t1	Q8DPC2|PHI:6319|potA|1313|Streptococcus_pneumoniae|reduced_virulence	29.07	227	141	6	584	801	6	221	5e-19	87.8	Q8DPC2	PHI:6319	potA	1313	Streptococcus_pneumoniae	reduced_virulence
g7126.t1	Q8ZQE4|PHI:3928|MacB|28901|Salmonella_enterica|reduced_virulence	29.13	230	149	5	584	804	5	229	2e-18	87.8	Q8ZQE4	PHI:3928	MacB	28901	Salmonella_enterica	reduced_virulence
g7126.t1	Q53763|PHI:6324|StpC|1280|Staphylococcus_aureus|unaffected_pathogenicity	27.49	211	134	4	597	805	16	209	3e-16	77.4	Q53763	PHI:6324	StpC	1280	Staphylococcus_aureus	unaffected_pathogenicity
g7126.t1	G4NDE1|PHI:1017__PHI:2067|ABC4|318829|Magnaporthe_oryzae|reduced_virulence__loss_of_pathogenicity	26.14	329	175	13	521	805	379	683	9e-13	69.7	G4NDE1	PHI:1017__PHI:2067	ABC4	318829	Magnaporthe_oryzae	reduced_virulence__loss_of_pathogenicity
g7126.t1	G4NDE1|PHI:1017__PHI:2067|ABC4|318829|Magnaporthe_oryzae|reduced_virulence__loss_of_pathogenicity	26.32	171	117	3	610	779	1314	1476	9e-10	60.1	G4NDE1	PHI:1017__PHI:2067	ABC4	318829	Magnaporthe_oryzae	reduced_virulence__loss_of_pathogenicity
g7126.t1	O13407|PHI:132|ABC1|318829|Magnaporthe_oryzae|reduced_virulence	29.38	194	126	7	609	794	923	1113	1e-09	59.7	O13407	PHI:132	ABC1	318829	Magnaporthe_oryzae	reduced_virulence
g7126.t1	Q9C1I7|PHI:310|MgAtr4|1047171|Zymoseptoria_tritici|reduced_virulence	27	237	156	8	566	794	890	1117	7e-09	57.4	Q9C1I7	PHI:310	MgAtr4	1047171	Zymoseptoria_tritici	reduced_virulence
g7126.t1	Q04182|PHI:2815|pdr15|4932|Saccharomyces_cerevisiae|unaffected_pathogenicity	28.85	208	135	8	596	794	899	1102	2e-08	56.2	Q04182	PHI:2815	pdr15	4932	Saccharomyces_cerevisiae	unaffected_pathogenicity
g7126.t1	I1RL06|PHI:3697__PHI:3925|FgABC1__FgABC3|5518|Fusarium_graminearum|reduced_virulence	30.19	212	130	10	594	794	860	1064	2e-08	55.8	I1RL06	PHI:3697__PHI:3925	FgABC1__FgABC3	5518	Fusarium_graminearum	reduced_virulence
g7126.t1	F0XP73|PHI:2693|GcABC-G1|226899|Grosmannia_clavigera|reduced_virulence	28.35	194	128	7	609	794	920	1110	2e-08	55.5	F0XP73	PHI:2693	GcABC-G1	226899	Grosmannia_clavigera	reduced_virulence
g7126.t1	Q96VL9|PHI:543|BCATRD|40559|Botrytis_cinerea|unaffected_pathogenicity	28.24	255	153	14	569	806	837	1078	3e-08	55.5	Q96VL9	PHI:543	BCATRD	40559	Botrytis_cinerea	unaffected_pathogenicity
g7126.t1	Q96VL9|PHI:543|BCATRD|40559|Botrytis_cinerea|unaffected_pathogenicity	21.68	226	153	7	597	800	161	384	0.005	38.1	Q96VL9	PHI:543	BCATRD	40559	Botrytis_cinerea	unaffected_pathogenicity
g7126.t1	Q96WW9|PHI:258|GPABC1|5128|Gibberella_pulicaris|reduced_virulence	28.91	211	134	9	594	794	861	1065	9e-08	53.5	Q96WW9	PHI:258	GPABC1	5128	Gibberella_pulicaris	reduced_virulence
g7126.t1	Q9UW03|PHI:202__PHI:1160__PHI:2309|BcatrB|40559|Botrytis_cinerea|unaffected_pathogenicity__reduced_virulence__chemistry_target:_sensitivity_to_chemical	30.88	204	110	10	609	794	838	1028	3e-07	52	Q9UW03	PHI:202__PHI:1160__PHI:2309	BcatrB	40559	Botrytis_cinerea	unaffected_pathogenicity__reduced_virulence__chemistry_target:_sensitivity_to_chemical
g7126.t1	Q9UW03|PHI:202__PHI:1160__PHI:2309|BcatrB|40559|Botrytis_cinerea|unaffected_pathogenicity__reduced_virulence__chemistry_target:_sensitivity_to_chemical	22.44	254	152	12	587	804	102	346	8e-05	43.9	Q9UW03	PHI:202__PHI:1160__PHI:2309	BcatrB	40559	Botrytis_cinerea	unaffected_pathogenicity__reduced_virulence__chemistry_target:_sensitivity_to_chemical
g7126.t1	A5H456|PHI:867__PHI:1159|MgAtr7|1047171|Zymoseptoria_tritici|unaffected_pathogenicity__chemistry_target:_sensitivity_to_chemical	31.72	186	102	9	609	780	1202	1376	3e-06	48.5	A5H456	PHI:867__PHI:1159	MgAtr7	1047171	Zymoseptoria_tritici	unaffected_pathogenicity__chemistry_target:_sensitivity_to_chemical
g7126.t1	Q874F3|PHI:391|ABC2|318829|Magnaporthe_oryzae|unaffected_pathogenicity	27.04	196	128	9	609	794	884	1074	0.0004	41.6	Q874F3	PHI:391	ABC2	318829	Magnaporthe_oryzae	unaffected_pathogenicity
g13120.t1	G4MWY5|PHI:2113|Kin4|318829|Magnaporthe_oryzae|loss_of_pathogenicity__reduced_virulence	57.23	1293	385	45	1	1199	1	1219	0	1190	G4MWY5	PHI:2113	Kin4	318829	Magnaporthe_oryzae	loss_of_pathogenicity__reduced_virulence
g13120.t1	I1S4P4|PHI:1217|FGSG_00792|5518|Fusarium_graminearum|reduced_virulence	50.69	1239	436	49	1	1199	1	1104	0	943	I1S4P4	PHI:1217	FGSG_00792	5518	Fusarium_graminearum	reduced_virulence
g13120.t1	Q9Y880|PHI:188|SNF1|5017|Cochliobolus_carbonum|reduced_virulence	36.24	378	168	7	253	630	12	316	3e-63	231	Q9Y880	PHI:188	SNF1	5017	Cochliobolus_carbonum	reduced_virulence
g13120.t1	Q1HGK2|PHI:1058|MoSNF1|318829|Magnaporthe_oryzae|reduced_virulence	37.39	329	140	8	303	630	119	382	2e-59	218	Q1HGK2	PHI:1058	MoSNF1	318829	Magnaporthe_oryzae	reduced_virulence
g13120.t1	G4NEB4|PHI:3173|Mosnf1|318829|Magnaporthe_oryzae|loss_of_pathogenicity	37.39	329	140	8	303	630	119	382	2e-59	218	G4NEB4	PHI:3173	Mosnf1	318829	Magnaporthe_oryzae	loss_of_pathogenicity
g13120.t1	E5ADK1|PHI:4169|LmSNF1|5022|Leptosphaeria_maculans|loss_of_pathogenicity	37.27	322	138	6	310	631	60	317	8e-59	217	E5ADK1	PHI:4169	LmSNF1	5022	Leptosphaeria_maculans	loss_of_pathogenicity
g13120.t1	E9E8J3|PHI:3263|MaSnf1|92637|Metarhizium_acridum|reduced_virulence	35.96	356	156	8	274	629	45	328	3e-58	213	E9E8J3	PHI:3263	MaSnf1	92637	Metarhizium_acridum	reduced_virulence
g13120.t1	I1RZP6|PHI:1197__PHI:3862|(Snf1)__FgSNF1|5518|Fusarium_graminearum|reduced_virulence	37.38	321	137	7	310	630	62	318	2e-56	207	I1RZP6	PHI:1197__PHI:3862	(Snf1)__FgSNF1	5518	Fusarium_graminearum	reduced_virulence
g13120.t1	Q8J2N0|PHI:301|foSNF1|5507|Fusarium_oxysporum|reduced_virulence	37.69	321	132	8	310	630	63	315	2e-56	207	Q8J2N0	PHI:301	foSNF1	5507	Fusarium_oxysporum	reduced_virulence
g13120.t1	I1RY42|PHI:1207__PHI:3178|(Sc_Kin1/Kin2)__FgKin1|5518|Fusarium_graminearum|reduced_virulence	33.75	317	159	6	315	631	1	266	3e-52	197	I1RY42	PHI:1207__PHI:3178	(Sc_Kin1/Kin2)__FgKin1	5518	Fusarium_graminearum	reduced_virulence
g13120.t1	G4MY59|PHI:3179|MoKIN1|318829|Magnaporthe_oryzae|reduced_virulence	31.61	329	152	5	312	629	152	418	2e-51	195	G4MY59	PHI:3179	MoKIN1	318829	Magnaporthe_oryzae	reduced_virulence
g13120.t1	Q5K995|PHI:360|KIN1|5207|Cryptococcus_neoformans|reduced_virulence	30.12	332	180	6	304	631	130	413	2e-45	176	Q5K995	PHI:360	KIN1	5207	Cryptococcus_neoformans	reduced_virulence
g13120.t1	I1RP15|PHI:1252|FGSG_05764|5518|Fusarium_graminearum|unaffected_pathogenicity	34.69	271	121	6	379	633	33	263	5e-44	170	I1RP15	PHI:1252	FGSG_05764	5518	Fusarium_graminearum	unaffected_pathogenicity
g13120.t1	V6RFV4|PHI:1230|FGSG_06959|5518|Fusarium_graminearum|lethal	29.52	332	162	11	307	633	116	380	4e-39	150	V6RFV4	PHI:1230	FGSG_06959	5518	Fusarium_graminearum	lethal
g13120.t1	Q8NIK9|PHI:370|PKA2|5207|Cryptococcus_neoformans|reduced_virulence	32.25	276	137	7	360	630	253	483	8e-37	145	Q8NIK9	PHI:370	PKA2	5207	Cryptococcus_neoformans	reduced_virulence
g13120.t1	I1RB79|PHI:1249|FGSG_00786|5518|Fusarium_graminearum|unaffected_pathogenicity	29.63	297	157	10	360	630	126	396	1e-36	144	I1RB79	PHI:1249	FGSG_00786	5518	Fusarium_graminearum	unaffected_pathogenicity
g13120.t1	C0H5W3|PHI:2370|bcpka1|40559|Botrytis_cinerea|reduced_virulence	27.22	327	162	7	313	631	175	433	9e-36	141	C0H5W3	PHI:2370	bcpka1	40559	Botrytis_cinerea	reduced_virulence
g13120.t1	I1RSK0|PHI:1257|FGSG_07121|5518|Fusarium_graminearum|unaffected_pathogenicity	28.11	338	155	10	313	631	286	554	2e-35	142	I1RSK0	PHI:1257	FGSG_07121	5518	Fusarium_graminearum	unaffected_pathogenicity
g13120.t1	B0LW64|PHI:2317|aapk1|5599|Alternaria_alternata|reduced_virulence	27.22	327	162	7	313	631	179	437	3e-35	140	B0LW64	PHI:2317	aapk1	5599	Alternaria_alternata	reduced_virulence
g13120.t1	O42793|PHI:146|CT-PKAC|5466|Colletotrichum_trifolii|loss_of_pathogenicity	28.83	333	156	11	312	631	212	476	3e-35	140	O42793	PHI:146	CT-PKAC	5466	Colletotrichum_trifolii	loss_of_pathogenicity
g13120.t1	Q75T36|PHI:341|CPK1|5462|Colletotrichum_lagenarium|loss_of_pathogenicity	28.53	333	157	11	312	631	200	464	4e-35	139	Q75T36	PHI:341	CPK1	5462	Colletotrichum_lagenarium	loss_of_pathogenicity
g13120.t1	G4N7T3|PHI:2162|CPKA|318829|Magnaporthe_oryzae|reduced_virulence	29.05	327	156	10	313	631	227	485	4e-35	139	G4N7T3	PHI:2162	CPKA	318829	Magnaporthe_oryzae	reduced_virulence
g13120.t1	I1RSW5|PHI:1199__PHI:3087|(Sc_Tpk2)__CPK1|5518|Fusarium_graminearum|reduced_virulence__loss_of_pathogenicity	28.7	345	165	11	300	631	260	536	7e-35	139	I1RSW5	PHI:1199__PHI:3087	(Sc_Tpk2)__CPK1	5518	Fusarium_graminearum	reduced_virulence__loss_of_pathogenicity
g13120.t1	Q01143|PHI:36|CPKA|318829|Magnaporthe_oryzae|loss_of_pathogenicity	29.05	327	156	10	313	631	227	485	8e-35	139	Q01143	PHI:36	CPKA	318829	Magnaporthe_oryzae	loss_of_pathogenicity
g13120.t1	B5TM01|PHI:2158|MoCMK1|318829|Magnaporthe_oryzae|reduced_virulence	31.63	332	153	11	306	630	15	279	4e-34	135	B5TM01	PHI:2158	MoCMK1	318829	Magnaporthe_oryzae	reduced_virulence
g13120.t1	Q00LS5|PHI:1082__PHI:2271|CpkA|13684|Parastagonospora_nodorum|reduced_virulence__unaffected_pathogenicity	28.7	324	157	7	314	630	18	274	1e-33	134	Q00LS5	PHI:1082__PHI:2271	CpkA	13684	Parastagonospora_nodorum	reduced_virulence__unaffected_pathogenicity
g13120.t1	I1RFC7|PHI:1239|FGSG_02399|5518|Fusarium_graminearum|unaffected_pathogenicity	28.43	306	149	8	307	607	98	338	1e-33	133	I1RFC7	PHI:1239	FGSG_02399	5518	Fusarium_graminearum	unaffected_pathogenicity
g13120.t1	I1RP88|PHI:1226|FGSG_05845|5518|Fusarium_graminearum|lethal	29.71	313	157	7	305	617	277	526	2e-33	135	I1RP88	PHI:1226	FGSG_05845	5518	Fusarium_graminearum	lethal
g13120.t1	F9X6J7|PHI:1044|MgTpk2|1047171|Zymoseptoria_tritici|reduced_virulence	27.33	333	161	9	312	631	143	407	4e-33	133	F9X6J7	PHI:1044	MgTpk2	1047171	Zymoseptoria_tritici	reduced_virulence
g13120.t1	Q8J129|PHI:371|PKAC1|746128|Aspergillus_fumigatus|reduced_virulence	27.22	327	162	8	313	631	190	448	4e-33	133	Q8J129	PHI:371	PKAC1	746128	Aspergillus_fumigatus	reduced_virulence
g13120.t1	A9Z1V6|PHI:1083__PHI:2272|CpkB|13684|Parastagonospora_nodorum|unaffected_pathogenicity	34.15	284	140	11	356	631	42	286	9e-33	131	A9Z1V6	PHI:1083__PHI:2272	CpkB	13684	Parastagonospora_nodorum	unaffected_pathogenicity
g13120.t1	I1RA20|PHI:1244|FGSG_00337|5518|Fusarium_graminearum|unaffected_pathogenicity	30.98	326	157	12	314	632	16	280	1e-32	130	I1RA20	PHI:1244	FGSG_00337	5518	Fusarium_graminearum	unaffected_pathogenicity
g13120.t1	Q9HFW0|PHI:227|PKA1|5207|Cryptococcus_neoformans|reduced_virulence__loss_of_pathogenicity	25.85	352	171	10	291	631	189	461	5e-31	127	Q9HFW0	PHI:227	PKA1	5207	Cryptococcus_neoformans	reduced_virulence__loss_of_pathogenicity
g13120.t1	Q9P932|PHI:428|TPK2|5476|Candida_albicans|reduced_virulence	27.44	328	159	9	313	631	100	357	7e-31	125	Q9P932	PHI:428	TPK2	5476	Candida_albicans	reduced_virulence
g13120.t1	G4YTW4|PHI:3013|PsMPK7|67593|Phytophthora_sojae|reduced_virulence	29.91	321	164	9	304	617	500	766	7e-31	129	G4YTW4	PHI:3013	PsMPK7	67593	Phytophthora_sojae	reduced_virulence
g13120.t1	I1RRX7|PHI:1183|(Sc_Cmk1/Cmk2)|5518|Fusarium_graminearum|reduced_virulence	28.92	332	162	7	306	630	15	279	8e-31	124	I1RRX7	PHI:1183	(Sc_Cmk1/Cmk2)	5518	Fusarium_graminearum	reduced_virulence
g13120.t1	I1S1V3|PHI:1238|FGSG_10725|5518|Fusarium_graminearum|lethal	27.27	319	185	7	313	629	238	511	9e-31	128	I1S1V3	PHI:1238	FGSG_10725	5518	Fusarium_graminearum	lethal
g13120.t1	Q5AP71|PHI:427|TPK1|5476|Candida_albicans|unaffected_pathogenicity	27.83	345	168	10	298	631	75	349	2e-30	124	Q5AP71	PHI:427	TPK1	5476	Candida_albicans	unaffected_pathogenicity
g13120.t1	Q99079|PHI:100|ADR1|5270|Ustilago_maydis|loss_of_pathogenicity	28.18	330	156	9	313	631	91	350	2e-30	124	Q99079	PHI:100	ADR1	5270	Ustilago_maydis	loss_of_pathogenicity
g13120.t1	I1RD19|PHI:1251|FGSG_01506|5518|Fusarium_graminearum|unaffected_pathogenicity	30.72	293	140	9	361	632	41	291	2e-29	122	I1RD19	PHI:1251	FGSG_01506	5518	Fusarium_graminearum	unaffected_pathogenicity
g13120.t1	G4N7H1|PHI:2112__PHI:3177|Tos3__MoTos3|318829|Magnaporthe_oryzae|unaffected_pathogenicity__reduced_virulence	30.86	256	132	7	381	630	186	402	2e-29	123	G4N7H1	PHI:2112__PHI:3177	Tos3__MoTos3	318829	Magnaporthe_oryzae	unaffected_pathogenicity__reduced_virulence
g13120.t1	I1RDX3|PHI:1254|FGSG_01842|5518|Fusarium_graminearum|unaffected_pathogenicity	32.09	268	139	10	320	572	401	640	5e-29	122	I1RDX3	PHI:1254	FGSG_01842	5518	Fusarium_graminearum	unaffected_pathogenicity
g13120.t1	P0CY23|PHI:461|CST20|5476|Candida_albicans|reduced_virulence	30.18	275	148	9	363	635	979	1211	4e-28	120	P0CY23	PHI:461	CST20	5476	Candida_albicans	reduced_virulence
g13120.t1	A0A097BQG4|PHI:5539|CpBck1|5116|Cryphonectria_parasitica|reduced_virulence	28.8	316	169	9	306	617	1318	1581	4e-28	120	A0A097BQG4	PHI:5539	CpBck1	5116	Cryphonectria_parasitica	reduced_virulence
g13120.t1	I1RS33|PHI:1250|FGSG_06940|5518|Fusarium_graminearum|unaffected_pathogenicity	25.19	401	219	11	248	631	79	415	5e-28	119	I1RS33	PHI:1250	FGSG_06940	5518	Fusarium_graminearum	unaffected_pathogenicity
g13120.t1	I1RNG8|PHI:1176|(Sc_Atg1)|5518|Fusarium_graminearum|reduced_virulence	28.33	360	181	14	311	637	21	336	6e-28	119	I1RNG8	PHI:1176	(Sc_Atg1)	5518	Fusarium_graminearum	reduced_virulence
g13120.t1	E9EW91|PHI:5435|Mero-Ssk2|568076|Metarhizium_robertsii|reduced_virulence	28.32	339	178	11	317	645	1049	1332	1e-27	119	E9EW91	PHI:5435	Mero-Ssk2	568076	Metarhizium_robertsii	reduced_virulence
g13120.t1	Q8J230|PHI:6069|kpp4|5270|Ustilago_maydis|loss_of_pathogenicity	26.35	315	189	8	317	629	1107	1380	3e-27	117	Q8J230	PHI:6069	kpp4	5270	Ustilago_maydis	loss_of_pathogenicity
g13120.t1	E9EX34|PHI:5434|Mero-Bck1|568076|Metarhizium_robertsii|reduced_virulence	28.39	317	169	9	306	617	1363	1626	6e-27	117	E9EX34	PHI:5434	Mero-Bck1	568076	Metarhizium_robertsii	reduced_virulence
g13120.t1	I1RAE5|PHI:1208__PHI:3131|(Sc_Sch9)__FgSCH9|5518|Fusarium_graminearum|reduced_virulence	26.27	354	183	12	305	646	479	766	6e-27	116	I1RAE5	PHI:1208__PHI:3131	(Sc_Sch9)__FgSCH9	5518	Fusarium_graminearum	reduced_virulence
g13120.t1	W7MFP3|PHI:5270|FvBck1|117187|Fusarium_verticillioides|reduced_virulence	27.46	284	146	7	306	585	1484	1711	2e-26	115	W7MFP3	PHI:5270	FvBck1	117187	Fusarium_verticillioides	reduced_virulence
g13120.t1	X0KCM6|PHI:4681|FoBck1|5507|Fusarium_oxysporum|reduced_virulence	28.09	267	138	6	306	568	1490	1706	2e-26	115	X0KCM6	PHI:4681	FoBck1	5507	Fusarium_oxysporum	reduced_virulence
g13120.t1	F2Z6H2|PHI:493|STE11|5478|Candida_glabrata|reduced_virulence	25.77	326	201	7	314	636	389	676	4e-26	112	F2Z6H2	PHI:493	STE11	5478	Candida_glabrata	reduced_virulence
g13120.t1	Q5K2R7|PHI:393|CpCOT1|5111|Claviceps_purpurea|loss_of_pathogenicity	27.74	310	176	10	319	611	281	559	6e-26	112	Q5K2R7	PHI:393	CpCOT1	5111	Claviceps_purpurea	loss_of_pathogenicity
g13120.t1	G4NDR3|PHI:777|MGG_00883|318829|Magnaporthe_oryzae|loss_of_pathogenicity	29.01	262	141	4	307	568	1231	1447	6e-26	113	G4NDR3	PHI:777	MGG_00883	318829	Magnaporthe_oryzae	loss_of_pathogenicity
g13120.t1	I1RQI2|PHI:1195|(Sc_Bck1)|5518|Fusarium_graminearum|reduced_virulence	28.46	267	137	6	306	568	1573	1789	7e-26	113	I1RQI2	PHI:1195	(Sc_Bck1)	5518	Fusarium_graminearum	reduced_virulence
g13120.t1	Q9HFT9|PHI:476|STE11alpha|5207|Cryptococcus_neoformans|reduced_virulence	30.62	258	134	8	313	570	935	1147	9e-26	112	Q9HFT9	PHI:476	STE11alpha	5207	Cryptococcus_neoformans	reduced_virulence
g13120.t1	Q52EB3|PHI:2035__PHI:2069|ATG1__Moatg1|318829|Magnaporthe_oryzae|loss_of_pathogenicity	27.69	372	185	15	311	651	16	334	1e-25	112	Q52EB3	PHI:2035__PHI:2069	ATG1__Moatg1	318829	Magnaporthe_oryzae	loss_of_pathogenicity
g13120.t1	I1RS32|PHI:1180|(Sc_Sat4)|5518|Fusarium_graminearum|reduced_virulence	27.44	317	177	9	319	631	222	489	1e-25	111	I1RS32	PHI:1180	(Sc_Sat4)	5518	Fusarium_graminearum	reduced_virulence
g13120.t1	I1RA81|PHI:1198|(Sc_Ssk2/Ssk22)|5518|Fusarium_graminearum|reduced_virulence	28.28	297	165	9	361	645	1058	1318	1e-25	112	I1RA81	PHI:1198	(Sc_Ssk2/Ssk22)	5518	Fusarium_graminearum	reduced_virulence
g13120.t1	I1RWQ0|PHI:1240__PHI:3088|FGSG_08729__CPK2|5518|Fusarium_graminearum|unaffected_pathogenicity__loss_of_pathogenicity	31.23	253	131	9	362	609	95	309	2e-25	108	I1RWQ0	PHI:1240__PHI:3088	FGSG_08729__CPK2	5518	Fusarium_graminearum	unaffected_pathogenicity__loss_of_pathogenicity
g13120.t1	B6VCT9|PHI:2484|Ste11|40559|Botrytis_cinerea|loss_of_pathogenicity	32.17	258	135	9	313	570	682	899	2e-25	111	B6VCT9	PHI:2484	Ste11	40559	Botrytis_cinerea	loss_of_pathogenicity
g13120.t1	I1RC85|PHI:1204|(Sc_Cbk1)|5518|Fusarium_graminearum|reduced_virulence	27.7	296	168	9	319	599	265	529	3e-25	110	I1RC85	PHI:1204	(Sc_Cbk1)	5518	Fusarium_graminearum	reduced_virulence
g13120.t1	I1RAA6|PHI:1256|FGSG_00433|5518|Fusarium_graminearum|unaffected_pathogenicity	26.53	343	169	10	312	628	284	569	4e-25	110	I1RAA6	PHI:1256	FGSG_00433	5518	Fusarium_graminearum	unaffected_pathogenicity
g13120.t1	Q7Z8E9|PHI:518|MST20|318829|Magnaporthe_oryzae|unaffected_pathogenicity	27.9	276	152	9	357	630	656	886	7e-25	109	Q7Z8E9	PHI:518	MST20	318829	Magnaporthe_oryzae	unaffected_pathogenicity
g13120.t1	J9VH94|PHI:2955|PKH2-02|5207|Cryptococcus_neoformans|loss_of_pathogenicity	28.27	237	135	4	393	629	600	801	9e-25	109	J9VH94	PHI:2955	PKH2-02	5207	Cryptococcus_neoformans	loss_of_pathogenicity
g13120.t1	P87248|PHI:109|CLK1|290576|Colletotrichum_lindemuthianum|reduced_virulence	28.67	293	144	10	304	568	15	270	3e-24	107	P87248	PHI:109	CLK1	290576	Colletotrichum_lindemuthianum	reduced_virulence
g13120.t1	G4N7X0|PHI:418__PHI:2119|MST11__MST11p|318829|Magnaporthe_oryzae|loss_of_pathogenicity	29.81	265	132	9	313	570	640	857	4e-24	107	G4N7X0	PHI:418__PHI:2119	MST11__MST11p	318829	Magnaporthe_oryzae	loss_of_pathogenicity
g13120.t1	Q8NJW8|PHI:515|UKB1|5270|Ustilago_maydis|reduced_virulence	24.94	393	221	14	286	636	381	741	4e-24	107	Q8NJW8	PHI:515	UKB1	5270	Ustilago_maydis	reduced_virulence
g13120.t1	Q4P0K0|PHI:2498|atg1|5270|Ustilago_maydis|loss_of_pathogenicity__reduced_virulence	26.04	288	138	10	310	568	11	252	4e-24	107	Q4P0K0	PHI:2498	atg1	5270	Ustilago_maydis	loss_of_pathogenicity__reduced_virulence
g13120.t1	M2TIY7|PHI:4778|Csste11|45130|Bipolaris_sorokiniana|loss_of_pathogenicity	28.79	257	138	9	313	567	683	896	1e-23	106	M2TIY7	PHI:4778	Csste11	45130	Bipolaris_sorokiniana	loss_of_pathogenicity
g13120.t1	I1RDE5|PHI:1188|(Sc_Sak1)|5518|Fusarium_graminearum|reduced_virulence	27.12	365	152	14	311	629	125	421	1e-23	106	I1RDE5	PHI:1188	(Sc_Sak1)	5518	Fusarium_graminearum	reduced_virulence
g13120.t1	I1RAE2|PHI:1241|FGSG_00469|5518|Fusarium_graminearum|unaffected_pathogenicity	27.01	274	151	6	364	629	198	430	2e-23	103	I1RAE2	PHI:1241	FGSG_00469	5518	Fusarium_graminearum	unaffected_pathogenicity
g13120.t1	I1RKH9|PHI:1177|nrc-2|5518|Fusarium_graminearum|reduced_virulence	26.8	306	179	10	320	617	250	518	2e-23	103	I1RKH9	PHI:1177	nrc-2	5518	Fusarium_graminearum	reduced_virulence
g13120.t1	O59918|PHI:158|UKC1|5270|Ustilago_maydis|reduced_virulence	24.38	320	175	10	319	610	214	494	3e-23	103	O59918	PHI:158	UKC1	5270	Ustilago_maydis	reduced_virulence
g13120.t1	Q8X1F0|PHI:680|PAK1|5207|Cryptococcus_neoformans|reduced_virulence	25.09	283	169	8	358	638	403	644	3e-23	103	Q8X1F0	PHI:680	PAK1	5207	Cryptococcus_neoformans	reduced_virulence
g13120.t1	Q6IWN3|PHI:528|CLA4|5270|Ustilago_maydis|loss_of_pathogenicity	29.96	267	142	11	366	629	582	806	3e-23	103	Q6IWN3	PHI:528	CLA4	5270	Ustilago_maydis	loss_of_pathogenicity
g13120.t1	L7JE74|PHI:3132|Mosch9|318829|Magnaporthe_oryzae|reduced_virulence	26.97	241	131	5	394	629	559	759	4e-23	103	L7JE74	PHI:3132	Mosch9	318829	Magnaporthe_oryzae	reduced_virulence
g13120.t1	Q0UGB6|PHI:1084|CpkC|13684|Parastagonospora_nodorum|reduced_virulence	26.05	403	192	14	270	623	31	376	4e-23	103	Q0UGB6	PHI:1084	CpkC	13684	Parastagonospora_nodorum	reduced_virulence
g13120.t1	O14427|PHI:85|CLA4|5476|Candida_albicans|reduced_virulence	29.96	277	147	12	366	637	709	943	5e-23	103	O14427	PHI:85	CLA4	5476	Candida_albicans	reduced_virulence
g13120.t1	E9EU30|PHI:5433|Mero-Ste11|568076|Metarhizium_robertsii|unaffected_pathogenicity	27.61	326	175	11	313	630	627	899	6e-23	103	E9EU30	PHI:5433	Mero-Ste11	568076	Metarhizium_robertsii	unaffected_pathogenicity
g13120.t1	C6KEF5|PHI:1076__PHI:2127|STE20__MGSTE20p|1047171|Zymoseptoria_tritici|unaffected_pathogenicity	24.67	304	171	10	328	629	557	804	6e-23	103	C6KEF5	PHI:1076__PHI:2127	STE20__MGSTE20p	1047171	Zymoseptoria_tritici	unaffected_pathogenicity
g13120.t1	A6RYB8|PHI:6159|BcATG1|40559|Botrytis_cinerea|loss_of_pathogenicity__reduced_virulence	26.8	362	186	11	305	631	14	331	9e-23	102	A6RYB8	PHI:6159	BcATG1	40559	Botrytis_cinerea	loss_of_pathogenicity__reduced_virulence
g13120.t1	C6L683|PHI:2397|ChSte11|5016|Cochliobolus_heterostrophus|loss_of_pathogenicity	27.33	300	169	12	271	567	645	898	1e-22	102	C6L683	PHI:2397	ChSte11	5016	Cochliobolus_heterostrophus	loss_of_pathogenicity
g13120.t1	Q96UH9|PHI:519|CHM1|318829|Magnaporthe_oryzae|reduced_virulence	26.98	367	205	14	272	629	524	836	1e-22	102	Q96UH9	PHI:519	CHM1	318829	Magnaporthe_oryzae	reduced_virulence
g13120.t1	Q7Z9J3|PHI:296|CZK3|135779|Cercospora_zeae-maydis|reduced_virulence	29.92	254	146	9	326	573	1098	1325	1e-22	102	Q7Z9J3	PHI:296	CZK3	135779	Cercospora_zeae-maydis	reduced_virulence
g13120.t1	Q4WVG0|PHI:5065|pkcA|746128|Aspergillus_fumigatus|unaffected_pathogenicity	26.79	321	159	12	319	629	786	1040	2e-22	102	Q4WVG0	PHI:5065	pkcA	746128	Aspergillus_fumigatus	unaffected_pathogenicity
g13120.t1	V6RAJ2|PHI:1016__PHI:1191__PHI:3376|STE11__(Sc_Ste11)__FgSte11|5518|Fusarium_graminearum|loss_of_pathogenicity__reduced_virulence	25.83	302	163	8	313	606	574	822	2e-22	101	V6RAJ2	PHI:1016__PHI:1191__PHI:3376	STE11__(Sc_Ste11)__FgSte11	5518	Fusarium_graminearum	loss_of_pathogenicity__reduced_virulence
g13120.t1	I1RS48|PHI:1202|(Sc_Cla4)|5518|Fusarium_graminearum|reduced_virulence	28.83	274	147	11	360	629	581	810	4e-22	100	I1RS48	PHI:1202	(Sc_Cla4)	5518	Fusarium_graminearum	reduced_virulence
g13120.t1	Q4P5N0|PHI:382__PHI:2233|SMU1__Smu1|5270|Ustilago_maydis|reduced_virulence	26.4	303	165	12	329	629	477	723	4e-22	100	Q4P5N0	PHI:382__PHI:2233	SMU1__Smu1	5270	Ustilago_maydis	reduced_virulence
[truncated: 20,699 more rows]

## Sheet: loss of path
g2772.t1	B9JV05|PHI:2895|F-avi4330|373|Agrobacterium_vitis|loss_of_pathogenicity	32.84	612	368	17	831	1440	1775	2345	6e-66	245	B9JV05	PHI:2895	F-avi4330	373	Agrobacterium_vitis	loss_of_pathogenicity
[truncated: 2,082 more rows]
